# Supplementary material for: Multiomic analysis of papillary thyroid cancers identifies BAIAP2L1-BRAF fusion and requirement of TRIM25, PDE5A and PKCδ for tumorigenesis
Source: Mol Cancer. 2022 Oct 10;21:195. doi: 10.1186/s12943-022-01665-y (PMC9549631; doi:10.1186/s12943-022-01665-y)
Supplement: Supplementary file 2 — Additional file 2: Suppl. Table 1. List of differentially expressed RNAs identified in the RNAseq analysis of patients #14, #15, #17 and #21. Differentially expression of protein-coding RNAs are highlighted in the second sheet. [file 12943_2022_1665_MOESM2_ESM.xlsx]

## Sheet: All
S.No	Group	Gene_ID	Gene_Name	Gene_Biotype	baseMean	log2FoldChange	lfcSE	stat	pvalue	padj
345	Normal_vs_Tumor	ENSG00000145362	ANK2	protein_coding	1604.7	-3.15276	0.527112	-5.98121	2.21489856531463e-9	1.11416e-06
2334	Normal_vs_Tumor	ENSG00000117298	ECE1	protein_coding	26614.6	1.76917	0.295877	5.97941	2.23946086420225e-9	1.11416e-06
470	Normal_vs_Tumor	ENSG00000237732	AC010980.2	transcribed_unprocessed_pseudogene	41.0348	-2.76497	0.463621	-5.96386	2.46346342432763e-9	1.20007e-06
333	Normal_vs_Tumor	ENSG00000169435	RASSF6	protein_coding	569.667	-3.19264	0.536781	-5.94774	2.71863750272425e-9	1.2714e-06
1439	Normal_vs_Tumor	ENSG00000083720	OXCT1	protein_coding	2909.55	-1.16512	0.195811	-5.95024	2.67745799380797e-9	1.2714e-06
652	Normal_vs_Tumor	ENSG00000162669	HFM1	protein_coding	95.9684	-2.28178	0.387277	-5.89185	3.81893866644973e-9	1.75095e-06
232	Normal_vs_Tumor	ENSG00000283162	RP11-403F21.4	transcribed_unprocessed_pseudogene	31.8843	-3.73608	0.637255	-5.86278	4.55185245052018e-9	2.04685e-06
408	Normal_vs_Tumor	ENSG00000109819	PPARGC1A	protein_coding	2486.46	-2.95082	0.503633	-5.85907	4.65474289546355e-9	2.05362e-06
3043	Normal_vs_Tumor	ENSG00000273132	RP11-350J20.12	antisense	33.4542	3.59355	0.614936	5.84378	5.10299518651148e-9	2.20969e-06
259	Normal_vs_Tumor	ENSG00000064270	ATP2C2	protein_coding	926.242	-3.53744	0.606702	-5.8306	5.52284025857822e-9	2.30608e-06
424	Normal_vs_Tumor	ENSG00000132561	MATN2	protein_coding	27257.1	-2.91059	0.499179	-5.83076	5.51753299441924e-9	2.30608e-06
346	Normal_vs_Tumor	ENSG00000154928	EPHB1	protein_coding	1101.95	-3.15151	0.543336	-5.80029	6.61994901607517e-9	2.71569e-06
634	Normal_vs_Tumor	ENSG00000113594	LIFR	protein_coding	3791.53	-2.32326	0.401156	-5.79142	6.97941530009132e-9	2.81379e-06
209	Normal_vs_Tumor	ENSG00000166589	CDH16	protein_coding	5102.16	-3.91044	0.677152	-5.77483	7.70296861406393e-9	3.05286e-06
2033	Normal_vs_Tumor	ENSG00000168140	VASN	protein_coding	5444.64	1.37185	0.237778	5.76948	7.95187070772688e-9	3.09898e-06
494	Normal_vs_Tumor	ENSG00000113212	PCDHB7	protein_coding	83.8421	-2.70138	0.468478	-5.76629	8.10346712131197e-9	3.10628e-06
2717	Normal_vs_Tumor	ENSG00000204131	NHSL2	protein_coding	2806.71	2.53902	0.441806	5.74692	9.08851552236608e-9	3.42769e-06
2999	Normal_vs_Tumor	ENSG00000188803	SHISA6	protein_coding	539.591	3.38194	0.589613	5.73587	9.70112544768894e-9	3.48987e-06
3024	Normal_vs_Tumor	ENSG00000170214	ADRA1B	protein_coding	329.721	3.48037	0.606475	5.73868	9.54159554101595e-9	3.48987e-06
3066	Normal_vs_Tumor	ENSG00000152377	SPOCK1	protein_coding	4555.5	3.75492	0.654409	5.73788	9.58690829898161e-9	3.48987e-06
2176	Normal_vs_Tumor	ENSG00000151376	ME3	protein_coding	813.624	1.52837	0.266976	5.72476	1.03581614958379e-8	3.66977e-06
309	Normal_vs_Tumor	ENSG00000272674	PCDHB16	protein_coding	176.686	-3.29104	0.576622	-5.70746	1.14677200195421e-8	3.79957e-06
558	Normal_vs_Tumor	ENSG00000075035	WSCD2	protein_coding	4390.51	-2.51922	0.441376	-5.70764	1.14552863538518e-8	3.79957e-06
1824	Normal_vs_Tumor	ENSG00000180992	MRPL14	protein_coding	2643.85	1.15254	0.201963	5.70672	1.15176766885082e-8	3.79957e-06
2192	Normal_vs_Tumor	ENSG00000126458	RRAS	protein_coding	5012.29	1.5486	0.271378	5.70643	1.15370016950403e-8	3.79957e-06
3008	Normal_vs_Tumor	ENSG00000256340	ABCC6P1	transcribed_unprocessed_pseudogene	124.059	3.40719	0.59645	5.71246	1.11355578697531e-8	3.79957e-06
3150	Normal_vs_Tumor	ENSG00000187122	SLIT1	protein_coding	6893.53	4.75365	0.837184	5.67814	1.36168428078969e-8	4.42226e-06
3145	Normal_vs_Tumor	ENSG00000214145	LINC00887	lincRNA	132.876	4.6665	0.822292	5.67499	1.38700765361944e-8	4.44279e-06
402	Normal_vs_Tumor	ENSG00000256870	SLC5A8	protein_coding	2967.19	-2.97075	0.523754	-5.67203	1.41115893128515e-8	4.45907e-06
391	Normal_vs_Tumor	ENSG00000101746	NOL4	protein_coding	201.606	-3.00779	0.531291	-5.66129	1.50236565789659e-8	4.68398e-06
386	Normal_vs_Tumor	ENSG00000198626	RYR2	protein_coding	1240.24	-3.02224	0.534977	-5.64929	1.61109531115012e-8	4.95687e-06
540	Normal_vs_Tumor	ENSG00000112964	GHR	protein_coding	480.599	-2.57667	0.456719	-5.6417	1.68378957173344e-8	5.0477e-06
2790	Normal_vs_Tumor	ENSG00000255277	ABCC6P2	transcribed_unprocessed_pseudogene	140.8	2.74743	0.48698	5.64177	1.68312407708267e-8	5.0477e-06
366	Normal_vs_Tumor	ENSG00000138356	AOX1	protein_coding	977.518	-3.09416	0.548803	-5.63802	1.72016895910241e-8	5.09148e-06
864	Normal_vs_Tumor	ENSG00000170153	RNF150	protein_coding	1354.15	-1.87641	0.333883	-5.61996	1.90999321635208e-8	5.58267e-06
3175	Normal_vs_Tumor	ENSG00000234308	AC093381.2	lincRNA	22.4255	5.20665	0.93016	5.59759	2.17357635402687e-8	6.27466e-06
763	Normal_vs_Tumor	ENSG00000164442	CITED2	protein_coding	18758.5	-2.05276	0.368836	-5.5655	2.61396470531612e-8	7.27647e-06
856	Normal_vs_Tumor	ENSG00000157404	KIT	protein_coding	5256.8	-1.89369	0.340208	-5.56628	2.60236737140284e-8	7.27647e-06
2141	Normal_vs_Tumor	ENSG00000166145	SPINT1	protein_coding	11383.5	1.4956	0.26859	5.56832	2.57201454624913e-8	7.27647e-06
298	Normal_vs_Tumor	ENSG00000104044	OCA2	protein_coding	549.531	-3.3364	0.602385	-5.53865	3.04812701961568e-8	8.38522e-06
2076	Normal_vs_Tumor	ENSG00000138606	SHF	protein_coding	1061.59	1.42436	0.257766	5.52579	3.27998806896086e-8	8.91814e-06
48	Normal_vs_Tumor	ENSG00000111262	KCNA1	protein_coding	109.061	-6.39882	1.15909	-5.52054	3.37950099467642e-8	8.95775e-06
2249	Normal_vs_Tumor	ENSG00000164078	MST1R	protein_coding	668.812	1.63473	0.296098	5.52093	3.37214939296164e-8	8.95775e-06
3173	Normal_vs_Tumor	ENSG00000102924	CBLN1	protein_coding	2822.44	5.19721	0.941695	5.51899	3.40948591608249e-8	8.95775e-06
1957	Normal_vs_Tumor	ENSG00000173599	PC	protein_coding	2164.18	1.30118	0.236572	5.50014	3.79497476627636e-8	9.85977e-06
255	Normal_vs_Tumor	ENSG00000183682	BMP8A	protein_coding	839.247	-3.55098	0.646453	-5.49301	3.95132115288188e-8	1.01532e-05
371	Normal_vs_Tumor	ENSG00000166148	AVPR1A	protein_coding	1345.23	-3.07232	0.560225	-5.48408	4.15621411161383e-8	1.05636e-05
190	Normal_vs_Tumor	ENSG00000133169	BEX1	protein_coding	1047.83	-4.14015	0.755286	-5.48156	4.21595399924134e-8	1.06002e-05
1756	Normal_vs_Tumor	ENSG00000141985	SH3GL1	protein_coding	5060.82	1.08406	0.197836	5.47959	4.26308131938137e-8	1.06046e-05
147	Normal_vs_Tumor	ENSG00000219159	AC011298.2	lincRNA	67.5639	-4.62639	0.848006	-5.45562	4.88032420505839e-8	1.17699e-05
1918	Normal_vs_Tumor	ENSG00000140682	TGFB1I1	protein_coding	1545.81	1.25184	0.229462	5.45554	4.88251942874368e-8	1.17699e-05
528	Normal_vs_Tumor	ENSG00000147408	CSGALNACT1	protein_coding	7883.94	-2.60129	0.47804	-5.44158	5.28110588341205e-8	1.24735e-05
921	Normal_vs_Tumor	ENSG00000025039	RRAGD	protein_coding	2796.93	-1.77957	0.326957	-5.44283	5.24412400240465e-8	1.24735e-05
2492	Normal_vs_Tumor	ENSG00000163331	DAPL1	protein_coding	3186.78	2.06133	0.379361	5.43369	5.51997442969889e-8	1.27796e-05
2865	Normal_vs_Tumor	ENSG00000146267	FAXC	protein_coding	785.615	2.94071	0.541104	5.43465	5.49044305603412e-8	1.27796e-05
2576	Normal_vs_Tumor	ENSG00000162576	MXRA8	protein_coding	12996.9	2.22703	0.410774	5.42155	5.90829802991371e-8	1.3413e-05
3171	Normal_vs_Tumor	ENSG00000223813	AC007255.8	antisense	741.756	5.16555	0.952488	5.42322	5.85353531430484e-8	1.3413e-05
3168	Normal_vs_Tumor	ENSG00000197046	SIGLEC15	protein_coding	568.127	5.11052	0.944331	5.41179	6.23984683407416e-8	1.38958e-05
464	Normal_vs_Tumor	ENSG00000120820	GLT8D2	protein_coding	1671.82	-2.78022	0.51453	-5.40343	6.53797973137478e-8	1.44175e-05
1688	Normal_vs_Tumor	ENSG00000205517	RGL3	protein_coding	3751.08	1.03262	0.191164	5.40173	6.60010136587016e-8	1.44175e-05
2460	Normal_vs_Tumor	ENSG00000107438	PDLIM1	protein_coding	33593.3	1.97243	0.365256	5.40014	6.65906521295702e-8	1.44175e-05
2607	Normal_vs_Tumor	ENSG00000092445	TYRO3	protein_coding	894.046	2.28784	0.424193	5.39339	6.91402532115373e-8	1.48322e-05
3041	Normal_vs_Tumor	ENSG00000168754	FAM178B	protein_coding	113.255	3.55534	0.660134	5.38578	7.21295619101472e-8	1.51946e-05
521	Normal_vs_Tumor	ENSG00000267712	LINC01539	lincRNA	59.8362	-2.62262	0.487365	-5.38123	7.39797437769892e-8	1.53145e-05
694	Normal_vs_Tumor	ENSG00000250899	RP11-253E3.3	lincRNA	229.213	-2.197	0.408277	-5.38116	7.40082814437707e-8	1.53145e-05
549	Normal_vs_Tumor	ENSG00000271367	RP3-483K16.4	lincRNA	66.4741	-2.53917	0.472619	-5.37254	7.76355302280619e-8	1.59241e-05
2818	Normal_vs_Tumor	ENSG00000215218	UBE2QL1	protein_coding	1545.11	2.81608	0.524323	5.37088	7.83550530382854e-8	1.5932e-05
550	Normal_vs_Tumor	ENSG00000100784	RPS6KA5	protein_coding	818.364	-2.53425	0.472992	-5.3579	8.41940238428541e-8	1.68266e-05
2434	Normal_vs_Tumor	ENSG00000142634	EFHD2	protein_coding	14049	1.9282	0.359878	5.35791	8.41898832939974e-8	1.68266e-05
289	Normal_vs_Tumor	ENSG00000162630	B3GALT2	protein_coding	85.4934	-3.36825	0.630946	-5.33842	9.37610810578151e-8	1.85399e-05
2657	Normal_vs_Tumor	ENSG00000144868	TMEM108	protein_coding	1999.22	2.385	0.447349	5.33141	9.74535140464637e-8	1.88327e-05
3002	Normal_vs_Tumor	ENSG00000184613	NELL2	protein_coding	19698.1	3.39657	0.637079	5.33147	9.74199344787206e-8	1.88327e-05
2635	Normal_vs_Tumor	ENSG00000161714	PLCD3	protein_coding	4541.36	2.35261	0.441492	5.32877	9.88795082787023e-8	1.89516e-05
2730	Normal_vs_Tumor	ENSG00000187730	GABRD	protein_coding	192.345	2.57664	0.483811	5.32572	1.00556313306278e-7	1.91163e-05
3026	Normal_vs_Tumor	ENSG00000274565	CTD-3035K23.7	antisense	62.0984	3.49701	0.657362	5.31976	1.03902767118482e-7	1.95932e-05
3091	Normal_vs_Tumor	ENSG00000006016	CRLF1	protein_coding	3217.07	3.95726	0.744931	5.31225	1.08280589711382e-7	2.02554e-05
2908	Normal_vs_Tumor	ENSG00000183248	PRR36	protein_coding	507.548	3.04146	0.573668	5.30178	1.14679065256426e-7	2.12821e-05
3042	Normal_vs_Tumor	ENSG00000272384	RP11-44N11.2	lincRNA	183.709	3.56357	0.672347	5.30019	1.15681130311635e-7	2.1299e-05
3130	Normal_vs_Tumor	ENSG00000121270	ABCC11	protein_coding	255.167	4.33021	0.817301	5.29818	1.16963260960926e-7	2.13668e-05
42	Normal_vs_Tumor	ENSG00000257008	GPR142	protein_coding	22.6109	-6.55987	1.24601	-5.26469	1.40422819194683e-7	2.52577e-05
2628	Normal_vs_Tumor	ENSG00000131981	LGALS3	protein_coding	18511.1	2.33648	0.443784	5.26491	1.40257387599591e-7	2.52577e-05
2641	Normal_vs_Tumor	ENSG00000099625	CBARP	protein_coding	55.3262	2.36085	0.450111	5.24503	1.56253747504995e-7	2.78907e-05
1342	Normal_vs_Tumor	ENSG00000137124	ALDH1B1	protein_coding	1979.93	-1.26919	0.242214	-5.23995	1.60619112693706e-7	2.80341e-05
1800	Normal_vs_Tumor	ENSG00000178038	ALS2CL	protein_coding	3424.37	1.12628	0.214878	5.2415	1.59273643505951e-7	2.80341e-05
2954	Normal_vs_Tumor	ENSG00000106541	AGR2	protein_coding	4699.15	3.22076	0.61466	5.23991	1.60653900643694e-7	2.80341e-05
301	Normal_vs_Tumor	ENSG00000157502	MUM1L1	protein_coding	1716.96	-3.3218	0.636595	-5.21807	1.80799524299082e-7	3.1149e-05
726	Normal_vs_Tumor	ENSG00000233593	RP4-665J23.1	processed_transcript	116.998	-2.12896	0.408027	-5.21769	1.81168654912921e-7	3.1149e-05
2877	Normal_vs_Tumor	ENSG00000229116	RP11-20J15.3	lincRNA	236.244	2.97533	0.570736	5.21315	1.8566089811593e-7	3.16884e-05
2646	Normal_vs_Tumor	ENSG00000204839	MROH6	protein_coding	385.274	2.37032	0.45483	5.21145	1.87369655663871e-7	3.17483e-05
771	Normal_vs_Tumor	ENSG00000144749	LRIG1	protein_coding	5903.29	-2.03599	0.390901	-5.20844	1.90430947618334e-7	3.19345e-05
839	Normal_vs_Tumor	ENSG00000161958	FGF11	protein_coding	54.4515	-1.91939	0.368661	-5.20637	1.925656658382e-7	3.19345e-05
3050	Normal_vs_Tumor	ENSG00000197467	COL13A1	protein_coding	975.611	3.65356	0.70158	5.20762	1.91276787267294e-7	3.19345e-05
2647	Normal_vs_Tumor	ENSG00000106992	AK1	protein_coding	1631.59	2.37072	0.456646	5.19159	2.08500748566049e-7	3.43336e-05
80	Normal_vs_Tumor	ENSG00000174562	KLK15	protein_coding	29.9462	-5.97764	1.15255	-5.18645	2.14334895132996e-7	3.50475e-05
745	Normal_vs_Tumor	ENSG00000118596	SLC16A7	protein_coding	186.886	-2.0932	0.404749	-5.17162	2.32077014405085e-7	3.76851e-05
2779	Normal_vs_Tumor	ENSG00000169302	STK32A	protein_coding	2484.27	2.71171	0.525321	5.162	2.44321531297637e-7	3.93998e-05
1148	Normal_vs_Tumor	ENSG00000254343	RP11-760H22.2	lincRNA	539.926	-1.48514	0.287959	-5.15749	2.5028181237004e-7	3.98118e-05
1920	Normal_vs_Tumor	ENSG00000105559	PLEKHA4	protein_coding	5154.07	1.25342	0.242979	5.15856	2.48857703313528e-7	3.98118e-05
2643	Normal_vs_Tumor	ENSG00000144485	HES6	protein_coding	534.649	2.36311	0.458401	5.15511	2.53483430968239e-7	4.00487e-05
677	Normal_vs_Tumor	ENSG00000135205	CCDC146	protein_coding	1663.25	-2.23426	0.435063	-5.1355	2.81396879659778e-7	4.3866e-05
720	Normal_vs_Tumor	ENSG00000155849	ELMO1	protein_coding	5309.03	-2.13806	0.416249	-5.13649	2.79920435244895e-7	4.3866e-05
396	Normal_vs_Tumor	ENSG00000154553	PDLIM3	protein_coding	1485.41	-2.98785	0.582675	-5.12782	2.9312106083633e-7	4.53681e-05
2742	Normal_vs_Tumor	ENSG00000105711	SCN1B	protein_coding	822.032	2.6259	0.512204	5.12667	2.94913084628513e-7	4.53681e-05
835	Normal_vs_Tumor	ENSG00000175318	GRAMD2	protein_coding	575.585	-1.9249	0.375994	-5.11951	3.06333742188808e-7	4.6817e-05
109	Normal_vs_Tumor	ENSG00000213121	RP11-306O13.1	lincRNA	14.2193	-5.25336	1.02685	-5.11602	3.12050114014874e-7	4.70279e-05
340	Normal_vs_Tumor	ENSG00000174482	LINGO2	protein_coding	214.85	-3.17222	0.620014	-5.11637	3.11478646431694e-7	4.70279e-05
523	Normal_vs_Tumor	ENSG00000267034	RP11-384O8.1	lincRNA	42.8938	-2.61607	0.511525	-5.11425	3.14988866358707e-7	4.70279e-05
2666	Normal_vs_Tumor	ENSG00000009950	MLXIPL	protein_coding	297.586	2.40408	0.470117	5.11379	3.15758734625022e-7	4.70279e-05
735	Normal_vs_Tumor	ENSG00000141665	FBXO15	protein_coding	106.873	-2.1066	0.412305	-5.10934	3.23293445364023e-7	4.78454e-05
310	Normal_vs_Tumor	ENSG00000134042	MRO	protein_coding	696.017	-3.28304	0.642975	-5.10602	3.29017891960778e-7	4.80839e-05
2426	Normal_vs_Tumor	ENSG00000110042	DTX4	protein_coding	16822.1	1.91531	0.375046	5.10687	3.27536013190308e-7	4.80839e-05
3028	Normal_vs_Tumor	ENSG00000264727	RP11-680C21.1	lincRNA	23.6389	3.49932	0.685613	5.10393	3.32672242227326e-7	4.8316e-05
780	Normal_vs_Tumor	ENSG00000136205	TNS3	protein_coding	9884.47	-2.01799	0.395771	-5.09889	3.41650636738438e-7	4.93137e-05
2313	Normal_vs_Tumor	ENSG00000168487	BMP1	protein_coding	4530.57	1.72952	0.339406	5.09572	3.47411234526629e-7	4.98375e-05
194	Normal_vs_Tumor	ENSG00000122420	PTGFR	protein_coding	20.6441	-4.08329	0.802263	-5.08972	3.58597439124267e-7	5.05126e-05
2856	Normal_vs_Tumor	ENSG00000131094	C1QL1	protein_coding	54.7846	2.90668	0.571053	5.09004	3.57984342086018e-7	5.05126e-05
752	Normal_vs_Tumor	ENSG00000154645	CHODL	protein_coding	61.6	-2.0808	0.409152	-5.08564	3.66384073789264e-7	5.13004e-05
958	Normal_vs_Tumor	ENSG00000125257	ABCC4	protein_coding	800.762	-1.72136	0.338709	-5.08213	3.73230358490009e-7	5.19479e-05
487	Normal_vs_Tumor	ENSG00000198774	RASSF9	protein_coding	670.38	-2.71908	0.53608	-5.07215	3.93346886315785e-7	5.37873e-05
2385	Normal_vs_Tumor	ENSG00000141738	GRB7	protein_coding	1388.15	1.83933	0.362568	5.07307	3.91443500628508e-7	5.37873e-05
3172	Normal_vs_Tumor	ENSG00000183631	PRR32	protein_coding	13.3558	5.16747	1.01848	5.07373	3.90090778289328e-7	5.37873e-05
145	Normal_vs_Tumor	ENSG00000231768	LINC01354	lincRNA	91.6444	-4.63551	0.914502	-5.06889	4.00150177908892e-7	5.43995e-05
646	Normal_vs_Tumor	ENSG00000184908	CLCNKB	protein_coding	875.83	-2.29449	0.453244	-5.06236	4.14094106738146e-7	5.59697e-05
2985	Normal_vs_Tumor	ENSG00000182667	NTM	protein_coding	552.291	3.33621	0.659428	5.05924	4.20920598519515e-7	5.65654e-05
604	Normal_vs_Tumor	ENSG00000154099	DNAAF1	protein_coding	143.796	-2.39893	0.474674	-5.05385	4.32998654560657e-7	5.77997e-05
1757	Normal_vs_Tumor	ENSG00000109113	RAB34	protein_coding	8790.47	1.08457	0.214641	5.05295	4.35048875140284e-7	5.77997e-05
871	Normal_vs_Tumor	ENSG00000246223	LINC01550	lincRNA	126.868	-1.86324	0.369039	-5.04892	4.44325236971938e-7	5.86986e-05
2994	Normal_vs_Tumor	ENSG00000167779	IGFBP6	protein_coding	8349.19	3.3684	0.667972	5.04273	4.589391290348e-7	6.02886e-05
316	Normal_vs_Tumor	ENSG00000115705	TPO	protein_coding	141159	-3.26771	0.648248	-5.04083	4.63505514922226e-7	6.05483e-05
1949	Normal_vs_Tumor	ENSG00000110811	P3H3	protein_coding	2834.04	1.28929	0.255964	5.03697	4.72947126625983e-7	6.14385e-05
1877	Normal_vs_Tumor	ENSG00000269918	AF131215.9	sense_intronic	451.601	1.20664	0.239652	5.03496	4.77960780419369e-7	6.17049e-05
2157	Normal_vs_Tumor	ENSG00000203485	INF2	protein_coding	4393.03	1.50496	0.298957	5.03403	4.80276010123408e-7	6.17049e-05
2755	Normal_vs_Tumor	ENSG00000156966	B3GNT7	protein_coding	1123.88	2.6536	0.527272	5.0327	4.83618274013582e-7	6.17948e-05
1225	Normal_vs_Tumor	ENSG00000270959	LPP-AS2	antisense	114.005	-1.41033	0.280885	-5.02103	5.13953818446637e-7	6.5314e-05
3143	Normal_vs_Tumor	ENSG00000250748	RP11-230G5.2	lincRNA	35.3357	4.51817	0.902127	5.00835	5.48982804016886e-7	6.93885e-05
403	Normal_vs_Tumor	ENSG00000269274	AC078899.3	unprocessed_pseudogene	105.302	-2.96025	0.591382	-5.00565	5.56735483062059e-7	6.999e-05
383	Normal_vs_Tumor	ENSG00000002746	HECW1	protein_coding	58.2967	-3.02727	0.605492	-4.99968	5.74241001032859e-7	7.18047e-05
123	Normal_vs_Tumor	ENSG00000248703	RP11-495K9.3	lincRNA	15.0442	-4.93623	0.990125	-4.98547	6.18123831569229e-7	7.68808e-05
462	Normal_vs_Tumor	ENSG00000198597	ZNF536	protein_coding	83.5511	-2.7881	0.55948	-4.98338	6.24834271083535e-7	7.73042e-05
2491	Normal_vs_Tumor	ENSG00000156103	MMP16	protein_coding	631.12	2.0575	0.414062	4.96906	6.72769659496793e-7	8.26147e-05
3167	Normal_vs_Tumor	ENSG00000133055	MYBPH	protein_coding	90.6227	5.10577	1.02763	4.96847	6.74824126188509e-7	8.26147e-05
256	Normal_vs_Tumor	ENSG00000165379	LRFN5	protein_coding	37.2279	-3.54644	0.714731	-4.96192	6.98010725977014e-7	8.50083e-05
961	Normal_vs_Tumor	ENSG00000155792	DEPTOR	protein_coding	7001.93	-1.71854	0.346494	-4.95978	7.05730615612536e-7	8.52605e-05
2888	Normal_vs_Tumor	ENSG00000088992	TESC	protein_coding	6340.41	2.99401	0.603713	4.95933	7.07374836597667e-7	8.52605e-05
3138	Normal_vs_Tumor	ENSG00000174460	ZCCHC12	protein_coding	37424.2	4.46832	0.902218	4.9526	7.32292472932496e-7	8.78113e-05
2290	Normal_vs_Tumor	ENSG00000186715	MST1L	transcribed_unprocessed_pseudogene	296.316	1.69899	0.343317	4.94874	7.46966862510115e-7	8.91139e-05
909	Normal_vs_Tumor	ENSG00000115896	PLCL1	protein_coding	646.652	-1.80343	0.364594	-4.94642	7.55923017841461e-7	8.97246e-05
425	Normal_vs_Tumor	ENSG00000186354	C9orf47	protein_coding	19.4021	-2.90189	0.587545	-4.939	7.85232470929937e-7	9.27328e-05
3195	Normal_vs_Tumor	ENSG00000204983	PRSS1	protein_coding	453.616	5.86507	1.18897	4.9329	8.10159899753552e-7	9.51958e-05
2752	Normal_vs_Tumor	ENSG00000272970	RP11-329B9.4	lincRNA	50.2243	2.65081	0.53775	4.92945	8.2460646669073e-7	9.64089e-05
2542	Normal_vs_Tumor	ENSG00000235663	SAPCD1-AS1	antisense	265.653	2.15588	0.438605	4.9153	8.86473865665116e-7	0.00010161
3067	Normal_vs_Tumor	ENSG00000116014	KISS1R	protein_coding	15.7414	3.75831	0.764566	4.91561	8.85050681953485e-7	0.00010161
3148	Normal_vs_Tumor	ENSG00000116032	GRIN3B	protein_coding	13.3093	4.73672	0.963519	4.91607	8.83004706360744e-7	0.00010161
2860	Normal_vs_Tumor	ENSG00000140481	CCDC33	protein_coding	134.647	2.91761	0.59463	4.90659	9.26740521117871e-7	0.000105707
133	Normal_vs_Tumor	ENSG00000253288	RP11-238K6.1	lincRNA	21.8091	-4.82773	0.984315	-4.90466	9.35892955807187e-7	0.000106233
526	Normal_vs_Tumor	ENSG00000234899	SOX9-AS1	processed_transcript	106.274	-2.60877	0.532702	-4.89723	9.71955164604188e-7	0.000109793
214	Normal_vs_Tumor	ENSG00000183775	KCTD16	protein_coding	329.614	-3.86467	0.78956	-4.89471	9.84501161188431e-7	0.000110676
2067	Normal_vs_Tumor	ENSG00000091262	ABCC6	protein_coding	874.066	1.41029	0.288494	4.88845	1.01631e-06	0.000113705
442	Normal_vs_Tumor	ENSG00000128573	FOXP2	protein_coding	619.499	-2.84207	0.582431	-4.87967	1.06265e-06	0.000118268
853	Normal_vs_Tumor	ENSG00000160183	TMPRSS3	protein_coding	471.806	-1.89868	0.389167	-4.87882	1.06721e-06	0.000118268
1312	Normal_vs_Tumor	ENSG00000171208	NETO2	protein_coding	549.103	-1.29677	0.265858	-4.87768	1.0734e-06	0.000118394
2059	Normal_vs_Tumor	ENSG00000233621	LINC01137	antisense	359.44	1.40111	0.287322	4.87646	1.08008e-06	0.00011857
2761	Normal_vs_Tumor	ENSG00000013619	MAMLD1	protein_coding	707.941	2.67115	0.547992	4.87444	1.09119e-06	0.000118676
3051	Normal_vs_Tumor	ENSG00000167968	DNASE1L2	protein_coding	396.335	3.66304	0.751356	4.87524	1.08674e-06	0.000118676
2713	Normal_vs_Tumor	ENSG00000164379	FOXQ1	protein_coding	2495.7	2.52702	0.518634	4.87246	1.10218e-06	0.000119316
296	Normal_vs_Tumor	ENSG00000142606	MMEL1	protein_coding	59.2358	-3.34096	0.685823	-4.87147	1.10771e-06	0.000119362
2014	Normal_vs_Tumor	ENSG00000005884	ITGA3	protein_coding	31714.1	1.35843	0.278968	4.8695	1.11883e-06	0.000120007
722	Normal_vs_Tumor	ENSG00000123836	PFKFB2	protein_coding	6382.4	-2.13722	0.439255	-4.86557	1.14128e-06	0.000121856
180	Normal_vs_Tumor	ENSG00000127241	MASP1	protein_coding	43.9434	-4.19143	0.861905	-4.86298	1.1563e-06	0.000122343
947	Normal_vs_Tumor	ENSG00000158164	TMSB15A	protein_coding	85.1653	-1.73705	0.357185	-4.86316	1.15528e-06	0.000122343
3166	Normal_vs_Tumor	ENSG00000186417	GLDN	protein_coding	2208.41	5.10459	1.05019	4.86064	1.17006e-06	0.000123241
620	Normal_vs_Tumor	ENSG00000258472	RP11-192H23.4	protein_coding	272.616	-2.35786	0.485188	-4.85968	1.17574e-06	0.000123284
2894	Normal_vs_Tumor	ENSG00000203722	RAET1G	protein_coding	82.2858	3.01768	0.622437	4.84816	1.2461e-06	0.000130079
359	Normal_vs_Tumor	ENSG00000080224	EPHA6	protein_coding	108.708	-3.11513	0.642917	-4.8453	1.26421e-06	0.000130079
473	Normal_vs_Tumor	ENSG00000248810	RP11-362F19.1	lincRNA	85.0505	-2.75884	0.569334	-4.84573	1.26146e-06	0.000130079
2881	Normal_vs_Tumor	ENSG00000229334	AC046143.3	antisense	58.2463	2.97949	0.614803	4.84625	1.25816e-06	0.000130079
3159	Normal_vs_Tumor	ENSG00000049323	LTBP1	protein_coding	9841.36	4.85784	1.00272	4.84465	1.26836e-06	0.000130079
2679	Normal_vs_Tumor	ENSG00000132470	ITGB4	protein_coding	4600.58	2.43445	0.503186	4.83807	1.31103e-06	0.000133868
158	Normal_vs_Tumor	ENSG00000205549	C9orf92	protein_coding	16.4314	-4.44676	0.920785	-4.82931	1.37004e-06	0.000139285
195	Normal_vs_Tumor	ENSG00000102290	PCDH11X	protein_coding	66.618	-4.0709	0.843196	-4.82794	1.3795e-06	0.00013964
448	Normal_vs_Tumor	ENSG00000016402	IL20RA	protein_coding	111.11	-2.83195	0.587267	-4.82226	1.41943e-06	0.000143063
356	Normal_vs_Tumor	ENSG00000150625	GPM6A	protein_coding	1000.73	-3.11968	0.647087	-4.82111	1.42761e-06	0.000143085
778	Normal_vs_Tumor	ENSG00000170624	SGCD	protein_coding	1833.78	-2.01898	0.418874	-4.82002	1.43544e-06	0.000143085
3039	Normal_vs_Tumor	ENSG00000222047	C10orf55	protein_coding	220.48	3.54728	0.736002	4.81966	1.43801e-06	0.000143085
1827	Normal_vs_Tumor	ENSG00000116962	NID1	protein_coding	1792.61	1.15468	0.239871	4.81378	1.48104e-06	0.000146246
2272	Normal_vs_Tumor	ENSG00000145014	TMEM44	protein_coding	753.234	1.67318	0.347594	4.81361	1.48229e-06	0.000146246
1734	Normal_vs_Tumor	ENSG00000171219	CDC42BPG	protein_coding	2426.59	1.06518	0.221731	4.80395	1.55565e-06	0.000152839
2871	Normal_vs_Tumor	ENSG00000150687	PRSS23	protein_coding	31618.6	2.95742	0.615882	4.80193	1.57143e-06	0.000153744
2944	Normal_vs_Tumor	ENSG00000174567	GOLT1A	protein_coding	412.966	3.18688	0.664088	4.79889	1.59545e-06	0.000155444
3179	Normal_vs_Tumor	ENSG00000198028	ZNF560	protein_coding	108.343	5.36803	1.11956	4.79476	1.62873e-06	0.000158027
517	Normal_vs_Tumor	ENSG00000134548	SPX	protein_coding	1314.01	-2.63811	0.550507	-4.79215	1.65003e-06	0.000159433
1875	Normal_vs_Tumor	ENSG00000135723	FHOD1	protein_coding	2241.43	1.20466	0.251441	4.79103	1.65929e-06	0.000159667
1744	Normal_vs_Tumor	ENSG00000188157	AGRN	protein_coding	15727.4	1.07168	0.223788	4.78881	1.6777e-06	0.000160778
2513	Normal_vs_Tumor	ENSG00000120885	CLU	protein_coding	394560	2.10221	0.440174	4.77586	1.78945e-06	0.000170786
982	Normal_vs_Tumor	ENSG00000076864	RAP1GAP	protein_coding	16146.3	-1.6961	0.35539	-4.7725	1.81949e-06	0.000172948
2390	Normal_vs_Tumor	ENSG00000177679	SRRM3	protein_coding	174.38	1.84937	0.387693	4.77018	1.84062e-06	0.000174248
236	Normal_vs_Tumor	ENSG00000165164	CFAP47	protein_coding	36.2625	-3.72639	0.782164	-4.7642	1.89603e-06	0.000178769
1866	Normal_vs_Tumor	ENSG00000105223	PLD3	protein_coding	23480.5	1.19459	0.250918	4.76088	1.92748e-06	0.000181005
981	Normal_vs_Tumor	ENSG00000136111	TBC1D4	protein_coding	5152.88	-1.69793	0.356903	-4.75739	1.96109e-06	0.000183425
1455	Normal_vs_Tumor	ENSG00000196659	TTC30B	protein_coding	1012.63	-1.14635	0.241041	-4.75584	1.97622e-06	0.000184104
297	Normal_vs_Tumor	ENSG00000177519	RPRM	protein_coding	30.9764	-3.33662	0.701771	-4.75457	1.98866e-06	0.000184527
805	Normal_vs_Tumor	ENSG00000091137	SLC26A4	protein_coding	33194.4	-1.96016	0.412959	-4.74662	2.06842e-06	0.000190417
2605	Normal_vs_Tumor	ENSG00000161798	AQP5	protein_coding	1526.02	2.28368	0.48104	4.74738	2.06066e-06	0.000190417
2805	Normal_vs_Tumor	ENSG00000112559	MDFI	protein_coding	495.001	2.77117	0.584039	4.74484	2.08674e-06	0.00019135
755	Normal_vs_Tumor	ENSG00000176046	NUPR1	protein_coding	7922.65	-2.07432	0.437422	-4.74214	2.11469e-06	0.000192404
1929	Normal_vs_Tumor	ENSG00000143845	ETNK2	protein_coding	2361.01	1.26432	0.266582	4.74269	2.10895e-06	0.000192404
3118	Normal_vs_Tumor	ENSG00000111218	PRMT8	protein_coding	341.998	4.19769	0.885462	4.74068	2.13004e-06	0.00019305
1120	Normal_vs_Tumor	ENSG00000136010	ALDH1L2	protein_coding	199.35	-1.52359	0.321487	-4.73921	2.14554e-06	0.000193625
474	Normal_vs_Tumor	ENSG00000152292	SH2D6	protein_coding	109.168	-2.75478	0.582366	-4.73033	2.24158e-06	0.000200823
2109	Normal_vs_Tumor	ENSG00000073792	IGF2BP2	protein_coding	2658.74	1.46132	0.309197	4.72617	2.28795e-06	0.000204195
2080	Normal_vs_Tumor	ENSG00000129158	SERGEF	protein_coding	3141.61	1.42682	0.302363	4.71889	2.3713e-06	0.000210829
150	Normal_vs_Tumor	ENSG00000115665	SLC5A7	protein_coding	47.2272	-4.52896	0.960013	-4.7176	2.38643e-06	0.000211371
326	Normal_vs_Tumor	ENSG00000164764	SBSPON	protein_coding	218.424	-3.23834	0.687219	-4.71223	2.45015e-06	0.000216196
1601	Normal_vs_Tumor	ENSG00000162409	PRKAA2	protein_coding	614.562	-1.03352	0.21941	-4.71045	2.47168e-06	0.000216491
2747	Normal_vs_Tumor	ENSG00000115226	FNDC4	protein_coding	1630.82	2.63309	0.558991	4.71042	2.47201e-06	0.000216491
3081	Normal_vs_Tumor	ENSG00000133048	CHI3L1	protein_coding	6118.95	3.88539	0.82606	4.70352	2.55714e-06	0.00022311
2342	Normal_vs_Tumor	ENSG00000106991	ENG	protein_coding	8576.68	1.77722	0.378002	4.70162	2.58109e-06	0.000224363
2863	Normal_vs_Tumor	ENSG00000011028	MRC2	protein_coding	8521.09	2.92921	0.623319	4.69937	2.60961e-06	0.000226002
2854	Normal_vs_Tumor	ENSG00000007516	BAIAP3	protein_coding	409.77	2.89347	0.616209	4.6956	2.65826e-06	0.000228522
2117	Normal_vs_Tumor	ENSG00000116260	QSOX1	protein_coding	7720.8	1.4733	0.313845	4.69435	2.6746e-06	0.000229085
574	Normal_vs_Tumor	ENSG00000140285	FGF7	protein_coding	426.088	-2.47765	0.528888	-4.68463	2.8046e-06	0.000239343
311	Normal_vs_Tumor	ENSG00000169760	NLGN1	protein_coding	42.6049	-3.28298	0.701179	-4.68209	2.83964e-06	0.000241452
1469	Normal_vs_Tumor	ENSG00000117054	ACADM	protein_coding	3013.23	-1.1337	0.242528	-4.67452	2.94645e-06	0.000249627
1218	Normal_vs_Tumor	ENSG00000197557	TTC30A	protein_coding	1317.19	-1.41598	0.303087	-4.67185	2.985e-06	0.000251979
350	Normal_vs_Tumor	ENSG00000123901	GPR83	protein_coding	828.774	-3.1367	0.671663	-4.67004	3.01138e-06	0.000252987
2900	Normal_vs_Tumor	ENSG00000124493	GRM4	protein_coding	34.8214	3.02765	0.648381	4.66955	3.01858e-06	0.000252987
647	Normal_vs_Tumor	ENSG00000231249	ITPR1-AS1	antisense	43.1138	-2.29004	0.490579	-4.66803	3.04104e-06	0.00025396
288	Normal_vs_Tumor	ENSG00000164326	CARTPT	protein_coding	270.21	-3.37334	0.722814	-4.66696	3.05691e-06	0.000254376
964	Normal_vs_Tumor	ENSG00000077092	RARB	protein_coding	872.001	-1.71675	0.368544	-4.6582	3.18989e-06	0.000264501
171	Normal_vs_Tumor	ENSG00000142515	KLK3	protein_coding	13.2243	-4.31016	0.925582	-4.6567	3.21319e-06	0.000265085
415	Normal_vs_Tumor	ENSG00000161896	IP6K3	protein_coding	701.966	-2.93843	0.631068	-4.65629	3.21961e-06	0.000265085
800	Normal_vs_Tumor	ENSG00000166352	C11orf74	protein_coding	1763.76	-1.97134	0.423591	-4.65388	3.25751e-06	0.000267265
117	Normal_vs_Tumor	ENSG00000250125	RP11-707A18.1	lincRNA	16.7932	-5.1202	1.10051	-4.65256	3.27838e-06	0.000268036
2961	Normal_vs_Tumor	ENSG00000214491	SEC14L6	protein_coding	82.38	3.26256	0.701543	4.65056	3.31039e-06	0.000269467
446	Normal_vs_Tumor	ENSG00000165061	ZMAT4	protein_coding	1048.66	-2.8351	0.610036	-4.64744	3.36084e-06	0.000271926
274	Normal_vs_Tumor	ENSG00000179935	LINC00652	lincRNA	19.8232	-3.44057	0.740704	-4.64501	3.40065e-06	0.000272374
1780	Normal_vs_Tumor	ENSG00000116685	KIAA2013	protein_coding	8245.69	1.105	0.237849	4.64579	3.38777e-06	0.000272374
3014	Normal_vs_Tumor	ENSG00000138100	TRIM54	protein_coding	158.278	3.44186	0.740988	4.64497	3.40132e-06	0.000272374
428	Normal_vs_Tumor	ENSG00000206129	CTD-2008L17.2	lincRNA	87.0312	-2.8942	0.623452	-4.64222	3.44685e-06	0.000274142
2469	Normal_vs_Tumor	ENSG00000115363	EVA1A	protein_coding	702.022	1.98236	0.426989	4.64264	3.4398e-06	0.000274142
2380	Normal_vs_Tumor	ENSG00000215481	BCRP3	transcribed_unprocessed_pseudogene	193.787	1.83185	0.394788	4.64009	3.48263e-06	0.000276048
1047	Normal_vs_Tumor	ENSG00000134853	PDGFRA	protein_coding	500.121	-1.62011	0.349266	-4.63862	3.50742e-06	0.000277074
1652	Normal_vs_Tumor	ENSG00000105699	LSR	protein_coding	8338.82	1.00261	0.216659	4.6276	3.69924e-06	0.000289295
262	Normal_vs_Tumor	ENSG00000179915	NRXN1	protein_coding	19.5182	-3.51427	0.760481	-4.62111	3.81692e-06	0.000296515
509	Normal_vs_Tumor	ENSG00000122145	TBX22	protein_coding	210.732	-2.65155	0.573756	-4.62139	3.81178e-06	0.000296515
457	Normal_vs_Tumor	ENSG00000197444	OGDHL	protein_coding	1840.17	-2.80134	0.60664	-4.6178	3.87839e-06	0.000300293
655	Normal_vs_Tumor	ENSG00000105717	PBX4	protein_coding	542.727	-2.27628	0.493175	-4.61557	3.92014e-06	0.000302524
648	Normal_vs_Tumor	ENSG00000091844	RGS17	protein_coding	174.233	-2.28832	0.496033	-4.61324	3.96432e-06	0.000304171
787	Normal_vs_Tumor	ENSG00000100253	MIOX	protein_coding	481.424	-2.00178	0.433941	-4.61303	3.96848e-06	0.000304171
2864	Normal_vs_Tumor	ENSG00000102109	PCSK1N	protein_coding	604.646	2.93732	0.636839	4.61234	3.98156e-06	0.000304171
2354	Normal_vs_Tumor	ENSG00000105655	ISYNA1	protein_coding	2242.03	1.78829	0.388307	4.60536	4.11758e-06	0.000312602
2870	Normal_vs_Tumor	ENSG00000133107	TRPC4	protein_coding	38.346	2.95695	0.642377	4.60314	4.16173e-06	0.000313915
3110	Normal_vs_Tumor	ENSG00000253807	LINC01170	lincRNA	11.1583	4.12769	0.89669	4.60325	4.15942e-06	0.000313915
163	Normal_vs_Tumor	ENSG00000136011	STAB2	protein_coding	72.2108	-4.39407	0.955512	-4.59865	4.25232e-06	0.000319647
3161	Normal_vs_Tumor	ENSG00000257501	RP11-1016B18.1	transcribed_processed_pseudogene	118.169	4.89358	1.06428	4.59803	4.26506e-06	0.000319647
3169	Normal_vs_Tumor	ENSG00000275896	PRSS2	protein_coding	1712.41	5.13321	1.11798	4.59149	4.40098e-06	0.00032878
810	Normal_vs_Tumor	ENSG00000279908	RP11-325I22.3	TEC	160.512	-1.95825	0.426666	-4.58966	4.43965e-06	0.000329563
2216	Normal_vs_Tumor	ENSG00000135636	DYSF	protein_coding	1614.49	1.58146	0.344536	4.5901	4.43032e-06	0.000329563
1708	Normal_vs_Tumor	ENSG00000130768	SMPDL3B	protein_coding	2280.68	1.04304	0.227544	4.58391	4.5636e-06	0.000337692
1943	Normal_vs_Tumor	ENSG00000141858	SAMD1	protein_coding	2325.32	1.28037	0.279392	4.58271	4.58988e-06	0.000338314
3116	Normal_vs_Tumor	ENSG00000253417	RP11-109J4.1	lincRNA	41.5434	4.17573	0.911292	4.58221	4.60095e-06	0.000338314
2121	Normal_vs_Tumor	ENSG00000115525	ST3GAL5	protein_coding	14377.7	1.47623	0.322281	4.58056	4.63735e-06	0.000339922
1870	Normal_vs_Tumor	ENSG00000068001	HYAL2	protein_coding	4884.35	1.19985	0.262077	4.57824	4.68914e-06	0.000342644
2921	Normal_vs_Tumor	ENSG00000204539	CDSN	protein_coding	211.718	3.07466	0.672137	4.57446	4.77455e-06	0.000346719
537	Normal_vs_Tumor	ENSG00000109610	SOD3	protein_coding	3638.98	-2.57866	0.56469	-4.56652	4.95895e-06	0.000358994
132	Normal_vs_Tumor	ENSG00000111249	CUX2	protein_coding	445.336	-4.82979	1.05929	-4.55944	5.12911e-06	0.000370166
323	Normal_vs_Tumor	ENSG00000145087	STXBP5L	protein_coding	1176.21	-3.24923	0.712992	-4.55718	5.18443e-06	0.000371863
286	Normal_vs_Tumor	ENSG00000266903	CTB-171A8.1	antisense	11.096	-3.38239	0.742645	-4.55451	5.25072e-06	0.000374322
718	Normal_vs_Tumor	ENSG00000149294	NCAM1	protein_coding	3143.91	-2.14039	0.469945	-4.55456	5.24941e-06	0.000374322
237	Normal_vs_Tumor	ENSG00000185352	HS6ST3	protein_coding	413.446	-3.72294	0.818341	-4.54937	5.38062e-06	0.000382416
1349	Normal_vs_Tumor	ENSG00000162878	PKDCC	protein_coding	215.916	-1.26149	0.27741	-4.5474	5.43125e-06	0.000384846
1927	Normal_vs_Tumor	ENSG00000140548	ZNF710	protein_coding	1846.33	1.2617	0.277727	4.54295	5.54718e-06	0.000391872
900	Normal_vs_Tumor	ENSG00000174899	PQLC2L	protein_coding	206.357	-1.81816	0.400645	-4.53808	5.67686e-06	0.000399825
950	Normal_vs_Tumor	ENSG00000166450	PRTG	protein_coding	1898.49	-1.73325	0.38201	-4.53718	5.70122e-06	0.000400336
691	Normal_vs_Tumor	ENSG00000163491	NEK10	protein_coding	31.8732	-2.19871	0.485116	-4.53234	5.83326e-06	0.00040838
1934	Normal_vs_Tumor	ENSG00000063180	CA11	protein_coding	2528.19	1.26986	0.280769	4.52278	6.10313e-06	0.000425998
410	Normal_vs_Tumor	ENSG00000126500	FLRT1	protein_coding	280.313	-2.94594	0.65148	-4.52192	6.12824e-06	0.000426478
196	Normal_vs_Tumor	ENSG00000263312	RP11-459C13.1	lincRNA	14.3839	-4.06515	0.899376	-4.51997	6.18485e-06	0.000429141
283	Normal_vs_Tumor	ENSG00000258117	RP11-1022B3.1	lincRNA	78.3281	-3.39579	0.752404	-4.51326	6.38399e-06	0.000439049
1930	Normal_vs_Tumor	ENSG00000107819	SFXN3	protein_coding	2856.64	1.26565	0.280422	4.51337	6.38052e-06	0.000439049
2302	Normal_vs_Tumor	ENSG00000111907	TPD52L1	protein_coding	5496.01	1.71705	0.380414	4.51363	6.37273e-06	0.000439049
1683	Normal_vs_Tumor	ENSG00000274265	CH17-189H20.1	lincRNA	482.403	1.02963	0.228386	4.5083	6.53492e-06	0.000448112
1008	Normal_vs_Tumor	ENSG00000126878	AIF1L	protein_coding	17840.9	-1.66944	0.371429	-4.49464	6.96877e-06	0.000475075
877	Normal_vs_Tumor	ENSG00000157214	STEAP2	protein_coding	479.149	-1.85933	0.414265	-4.48825	7.18095e-06	0.000488117
2532	Normal_vs_Tumor	ENSG00000158321	AUTS2	protein_coding	2197.95	2.13498	0.475793	4.48721	7.21633e-06	0.0004891
2063	Normal_vs_Tumor	ENSG00000104611	SH2D4A	protein_coding	3870.69	1.40603	0.313552	4.48421	7.31854e-06	0.000493448
2633	Normal_vs_Tumor	ENSG00000143590	EFNA3	protein_coding	173.68	2.35107	0.524315	4.48409	7.32269e-06	0.000493448
460	Normal_vs_Tumor	ENSG00000125144	MT1G	protein_coding	4544.65	-2.7961	0.624006	-4.48088	7.43356e-06	0.0004981
481	Normal_vs_Tumor	ENSG00000172260	NEGR1	protein_coding	249.839	-2.72966	0.609182	-4.48086	7.43432e-06	0.0004981
1904	Normal_vs_Tumor	ENSG00000280303	ERICD	lincRNA	189.5	1.23923	0.276655	4.47936	7.48684e-06	0.000500185
682	Normal_vs_Tumor	ENSG00000108381	ASPA	protein_coding	53.0628	-2.22119	0.495944	-4.47871	7.5095e-06	0.000500269
2557	Normal_vs_Tumor	ENSG00000054179	ENTPD2	protein_coding	116.251	2.18732	0.488739	4.47543	7.62581e-06	0.000506575
1024	Normal_vs_Tumor	ENSG00000180447	GAS1	protein_coding	345.958	-1.65327	0.370199	-4.46588	7.97388e-06	0.000528196
582	Normal_vs_Tumor	ENSG00000010932	FMO1	protein_coding	69.1116	-2.45664	0.550296	-4.46422	8.03627e-06	0.00052933
2561	Normal_vs_Tumor	ENSG00000100197	CYP2D6	protein_coding	43.9916	2.19338	0.491277	4.46466	8.0195e-06	0.00052933
1381	Normal_vs_Tumor	ENSG00000117791	MARC2	protein_coding	2232.96	-1.22767	0.275163	-4.4616	8.13485e-06	0.000534318
304	Normal_vs_Tumor	ENSG00000112183	RBM24	protein_coding	67.9803	-3.30328	0.741156	-4.45692	8.31454e-06	0.000543069
2054	Normal_vs_Tumor	ENSG00000142733	MAP3K6	protein_coding	1400.53	1.39523	0.313024	4.45726	8.30137e-06	0.000543069
702	Normal_vs_Tumor	ENSG00000182035	ADIG	protein_coding	57.09	-2.18675	0.490908	-4.45449	8.4092e-06	0.000547722
2887	Normal_vs_Tumor	ENSG00000219438	FAM19A5	protein_coding	85.0397	2.99147	0.67178	4.45306	8.46567e-06	0.000549869
3016	Normal_vs_Tumor	ENSG00000137868	STRA6	protein_coding	825.192	3.44632	0.774406	4.45027	8.5762e-06	0.000555505
2903	Normal_vs_Tumor	ENSG00000102010	BMX	protein_coding	269.204	3.03141	0.681513	4.44805	8.66535e-06	0.000559729
905	Normal_vs_Tumor	ENSG00000167216	KATNAL2	protein_coding	562.543	-1.81435	0.407992	-4.44701	8.70724e-06	0.000560885
2134	Normal_vs_Tumor	ENSG00000270076	AF131215.8	lincRNA	153.183	1.48558	0.334149	4.44585	8.75432e-06	0.000562369
935	Normal_vs_Tumor	ENSG00000072133	RPS6KA6	protein_coding	1343.66	-1.7551	0.394877	-4.44467	8.80263e-06	0.000563923
2331	Normal_vs_Tumor	ENSG00000257588	RP11-469H8.6	antisense	136.77	1.75817	0.395925	4.44066	8.96841e-06	0.000572804
2416	Normal_vs_Tumor	ENSG00000105976	MET	protein_coding	21850	1.8827	0.424019	4.44013	8.99025e-06	0.000572804
281	Normal_vs_Tumor	ENSG00000254528	RP11-728F11.4	antisense	67.4842	-3.40304	0.769196	-4.42415	9.68235e-06	0.000611898
2163	Normal_vs_Tumor	ENSG00000072310	SREBF1	protein_coding	5039.78	1.51472	0.342609	4.42114	9.81798e-06	0.000617777
3250	Normal_vs_Tumor	ENSG00000126562	WNK4	protein_coding	40.6898	7.39104	1.67183	4.42092	9.82821e-06	0.000617777
2567	Normal_vs_Tumor	ENSG00000158825	CDA	protein_coding	154.797	2.20932	0.499817	4.42026	9.85803e-06	0.00061799
2678	Normal_vs_Tumor	ENSG00000139318	DUSP6	protein_coding	45884.1	2.43275	0.550472	4.41938	9.89848e-06	0.000618867
1728	Normal_vs_Tumor	ENSG00000130827	PLXNA3	protein_coding	2683.17	1.06235	0.240496	4.41733	9.99282e-06	0.000623099
579	Normal_vs_Tumor	ENSG00000085741	WNT11	protein_coding	186.439	-2.46266	0.558157	-4.41214	1.02355e-05	0.000630794
845	Normal_vs_Tumor	ENSG00000261377	PDCD6IPP2	transcribed_unprocessed_pseudogene	120.7	-1.91012	0.432818	-4.41322	1.01845e-05	0.000630794
1562	Normal_vs_Tumor	ENSG00000198121	LPAR1	protein_coding	1069.37	-1.07401	0.243401	-4.41252	1.02174e-05	0.000630794
2037	Normal_vs_Tumor	ENSG00000183696	UPP1	protein_coding	1458.99	1.3777	0.312276	4.41181	1.02511e-05	0.000630794
511	Normal_vs_Tumor	ENSG00000226756	AC007365.3	lincRNA	27.7607	-2.65002	0.602505	-4.39833	1.09086e-05	0.000667737
2874	Normal_vs_Tumor	ENSG00000183625	CCR3	protein_coding	41.7802	2.96023	0.673403	4.39593	1.10297e-05	0.00067339
1299	Normal_vs_Tumor	ENSG00000065675	PRKCQ	protein_coding	2398.59	-1.31317	0.298944	-4.3927	1.11953e-05	0.000681716
1202	Normal_vs_Tumor	ENSG00000077063	CTTNBP2	protein_coding	851.295	-1.43806	0.327586	-4.38988	1.13414e-05	0.000688818
1051	Normal_vs_Tumor	ENSG00000106829	TLE4	protein_coding	1373.21	-1.61445	0.367996	-4.38714	1.1485e-05	0.000695683
3252	Normal_vs_Tumor	ENSG00000226363	HAGLROS	lincRNA	23.4079	7.57756	1.72744	4.38659	1.15139e-05	0.000695683
569	Normal_vs_Tumor	ENSG00000226124	FTCDNL1	protein_coding	409.518	-2.49264	0.568426	-4.38516	1.15899e-05	0.000698471
2828	Normal_vs_Tumor	ENSG00000178531	CTXN1	protein_coding	529.684	2.83689	0.647164	4.38358	1.16745e-05	0.000701758
2351	Normal_vs_Tumor	ENSG00000100068	LRP5L	protein_coding	1299.37	1.78345	0.406917	4.38283	1.17149e-05	0.000702381
261	Normal_vs_Tumor	ENSG00000167749	KLK4	protein_coding	167.966	-3.52211	0.803891	-4.38132	1.17961e-05	0.000703644
450	Normal_vs_Tumor	ENSG00000261399	LA16c-329F2.1	antisense	111.66	-2.82683	0.645178	-4.38148	1.17876e-05	0.000703644
3133	Normal_vs_Tumor	ENSG00000260328	RP11-416I2.1	lincRNA	23.8869	4.37776	1.00123	4.37239	1.22895e-05	0.000729355
322	Normal_vs_Tumor	ENSG00000158571	PFKFB1	protein_coding	20.2883	-3.25608	0.74592	-4.36518	1.27016e-05	0.00074985
603	Normal_vs_Tumor	ENSG00000186510	CLCNKA	protein_coding	142.906	-2.40111	0.550019	-4.3655	1.26833e-05	0.00074985
2170	Normal_vs_Tumor	ENSG00000172508	CARNS1	protein_coding	1675.08	1.51968	0.348177	4.36468	1.27311e-05	0.00074985
2321	Normal_vs_Tumor	ENSG00000204338	CYP21A1P	transcribed_unprocessed_pseudogene	53.1112	1.73846	0.398616	4.36124	1.29327e-05	0.000759815
1154	Normal_vs_Tumor	ENSG00000145703	IQGAP2	protein_coding	4524.2	-1.4804	0.339815	-4.35649	1.32167e-05	0.000772617
2595	Normal_vs_Tumor	ENSG00000140945	CDH13	protein_coding	701.448	2.26088	0.518968	4.35649	1.32163e-05	0.000772617
841	Normal_vs_Tumor	ENSG00000026652	AGPAT4	protein_coding	527.532	-1.91435	0.4399	-4.35179	1.3503e-05	0.000787385
197	Normal_vs_Tumor	ENSG00000120729	MYOT	protein_coding	8.53667	-4.06	0.935003	-4.34223	1.41042e-05	0.000818357
2765	Normal_vs_Tumor	ENSG00000267470	ZNF571-AS1	antisense	172.145	2.67577	0.616374	4.34114	1.41744e-05	0.000818371
115	Normal_vs_Tumor	ENSG00000231738	TSPAN19	protein_coding	20.8949	-5.12624	1.18418	-4.32892	1.49845e-05	0.000860889
271	Normal_vs_Tumor	ENSG00000260412	RP11-438B23.2	sense_overlapping	57.3247	-3.47532	0.80295	-4.32819	1.50339e-05	0.000861609
689	Normal_vs_Tumor	ENSG00000214944	ARHGEF28	protein_coding	1622.63	-2.20505	0.509641	-4.32667	1.51378e-05	0.000865443
1208	Normal_vs_Tumor	ENSG00000196482	ESRRG	protein_coding	734.321	-1.42815	0.330323	-4.32351	1.53568e-05	0.000875824
2204	Normal_vs_Tumor	ENSG00000099994	SUSD2	protein_coding	1649.04	1.56229	0.36152	4.32144	1.55015e-05	0.000881927
218	Normal_vs_Tumor	ENSG00000189320	FAM180A	protein_coding	77.4452	-3.85762	0.892839	-4.32063	1.55588e-05	0.000882309
277	Normal_vs_Tumor	ENSG00000161649	CD300LG	protein_coding	46.1392	-3.40755	0.788983	-4.31891	1.56798e-05	0.000885608
1117	Normal_vs_Tumor	ENSG00000066468	FGFR2	protein_coding	8039.08	-1.52632	0.353958	-4.31215	1.61677e-05	0.000910963
2479	Normal_vs_Tumor	ENSG00000124145	SDC4	protein_coding	59815.6	2.01331	0.467344	4.30798	1.64754e-05	0.000926071
1366	Normal_vs_Tumor	ENSG00000163935	SFMBT1	protein_coding	644.877	-1.24033	0.28816	-4.30431	1.67507e-05	0.000939284
823	Normal_vs_Tumor	ENSG00000131459	GFPT2	protein_coding	387.893	-1.94102	0.451514	-4.29891	1.71643e-05	0.000946646
838	Normal_vs_Tumor	ENSG00000272902	RP11-299H21.1	lincRNA	120.826	-1.91958	0.446363	-4.3005	1.70415e-05	0.000946646
944	Normal_vs_Tumor	ENSG00000114698	PLSCR4	protein_coding	2606.71	-1.73851	0.404459	-4.29837	1.72059e-05	0.000946646
1108	Normal_vs_Tumor	ENSG00000162614	NEXN	protein_coding	395.91	-1.54052	0.358179	-4.30097	1.70053e-05	0.000946646
2509	Normal_vs_Tumor	ENSG00000132205	EMILIN2	protein_coding	3600.77	2.08669	0.485269	4.30006	1.70751e-05	0.000946646
519	Normal_vs_Tumor	ENSG00000145358	DDIT4L	protein_coding	75.557	-2.63472	0.613203	-4.29665	1.73401e-05	0.000951542
3077	Normal_vs_Tumor	ENSG00000162873	KLHDC8A	protein_coding	2657.46	3.86038	0.898559	4.29619	1.73762e-05	0.000951542
1113	Normal_vs_Tumor	ENSG00000111885	MAN1A1	protein_coding	2740.97	-1.53311	0.357046	-4.29386	1.75592e-05	0.000959317
104	Normal_vs_Tumor	ENSG00000072041	SLC6A15	protein_coding	18.1787	-5.56756	1.29686	-4.29311	1.76185e-05	0.000960311
953	Normal_vs_Tumor	ENSG00000154655	L3MBTL4	protein_coding	670.813	-1.73052	0.403365	-4.29021	1.78506e-05	0.000968548
3134	Normal_vs_Tumor	ENSG00000131771	PPP1R1B	protein_coding	665.808	4.39076	1.02344	4.29018	1.78525e-05	0.000968548
2247	Normal_vs_Tumor	ENSG00000114315	HES1	protein_coding	5228.55	1.63048	0.380632	4.28363	1.83873e-05	0.000995253
828	Normal_vs_Tumor	ENSG00000141505	ASGR1	protein_coding	208.406	-1.93411	0.451875	-4.28019	1.86733e-05	0.0010084
1250	Normal_vs_Tumor	ENSG00000084444	FAM234B	protein_coding	1058.1	-1.381	0.322881	-4.2771	1.89344e-05	0.00102014
2104	Normal_vs_Tumor	ENSG00000134072	CAMK1	protein_coding	2073.56	1.45726	0.341342	4.2692	1.96178e-05	0.00105212
2394	Normal_vs_Tumor	ENSG00000170537	TMC7	protein_coding	123.11	1.85421	0.434296	4.26947	1.95942e-05	0.00105212
3140	Normal_vs_Tumor	ENSG00000270765	GAS2L2	protein_coding	52.1562	4.47877	1.04972	4.26663	1.98444e-05	0.00106183
2802	Normal_vs_Tumor	ENSG00000166546	BEAN1	protein_coding	320.373	2.76534	0.64823	4.26599	1.99019e-05	0.00106248
3059	Normal_vs_Tumor	ENSG00000214855	APOC1P1	transcribed_unprocessed_pseudogene	46.2605	3.70706	0.870376	4.25915	2.05208e-05	0.00109054
265	Normal_vs_Tumor	ENSG00000247416	RP11-629G13.1	antisense	15.1945	-3.50278	0.823761	-4.25218	2.11697e-05	0.00112247
3156	Normal_vs_Tumor	ENSG00000260769	RP11-491F9.5	lincRNA	30.6596	4.83892	1.13821	4.25134	2.12492e-05	0.00112414
1885	Normal_vs_Tumor	ENSG00000233276	GPX1	protein_coding	14411.4	1.21454	0.285815	4.24938	2.14367e-05	0.0011315
673	Normal_vs_Tumor	ENSG00000227165	WDR11-AS1	antisense	18.9894	-2.24583	0.528576	-4.24883	2.14894e-05	0.00113173
3188	Normal_vs_Tumor	ENSG00000125997	BPIFB9P	transcribed_unprocessed_pseudogene	75.0364	5.69936	1.34171	4.24784	2.15842e-05	0.00113416
3061	Normal_vs_Tumor	ENSG00000215183	MSMP	protein_coding	189.093	3.72576	0.877303	4.24683	2.16813e-05	0.00113417
400	Normal_vs_Tumor	ENSG00000167080	B4GALNT2	protein_coding	980.297	-2.97983	0.702495	-4.24178	2.21753e-05	0.00115742
754	Normal_vs_Tumor	ENSG00000230530	LIMD1-AS1	antisense	47.5838	-2.07611	0.489736	-4.23923	2.24284e-05	0.00116543
2711	Normal_vs_Tumor	ENSG00000136928	GABBR2	protein_coding	3640.26	2.52321	0.59567	4.23592	2.27622e-05	0.00118015
2175	Normal_vs_Tumor	ENSG00000144810	COL8A1	protein_coding	18589.3	1.52655	0.360453	4.23508	2.2847e-05	0.00118193
3037	Normal_vs_Tumor	ENSG00000122861	PLAU	protein_coding	22971.3	3.5407	0.836246	4.23404	2.29532e-05	0.0011848
303	Normal_vs_Tumor	ENSG00000179256	SMCO3	protein_coding	36.7482	-3.30924	0.782237	-4.23048	2.3319e-05	0.00120103
2328	Normal_vs_Tumor	ENSG00000244405	ETV5	protein_coding	5854.21	1.75255	0.414462	4.22848	2.35272e-05	0.00120909
865	Normal_vs_Tumor	ENSG00000134532	SOX5	protein_coding	157.722	-1.87466	0.443446	-4.22748	2.36322e-05	0.00121182
314	Normal_vs_Tumor	ENSG00000171368	TPPP	protein_coding	2610.87	-3.27363	0.774503	-4.22675	2.37087e-05	0.00121309
2259	Normal_vs_Tumor	ENSG00000265666	RARA-AS1	antisense	333.265	1.65587	0.391905	4.22518	2.38747e-05	0.00121892
1475	Normal_vs_Tumor	ENSG00000154229	PRKCA	protein_coding	971.401	-1.12869	0.267385	-4.2212	2.43004e-05	0.00123525
252	Normal_vs_Tumor	ENSG00000168830	HTR1E	protein_coding	45.2019	-3.5976	0.852508	-4.22002	2.44284e-05	0.00123907
546	Normal_vs_Tumor	ENSG00000205364	MT1M	protein_coding	226.306	-2.55268	0.605103	-4.21859	2.45836e-05	0.00124424
976	Normal_vs_Tumor	ENSG00000135604	STX11	protein_coding	559.612	-1.7056	0.404722	-4.21424	2.50619e-05	0.00126571
127	Normal_vs_Tumor	ENSG00000185774	KCNIP4	protein_coding	354.765	-4.90216	1.16377	-4.21231	2.52776e-05	0.00127385
891	Normal_vs_Tumor	ENSG00000076555	ACACB	protein_coding	2278.72	-1.82548	0.433727	-4.20881	2.5672e-05	0.00128939
3071	Normal_vs_Tumor	ENSG00000125355	TMEM255A	protein_coding	515.397	3.8042	0.903911	4.2086	2.56963e-05	0.00128939
2953	Normal_vs_Tumor	ENSG00000166292	TMEM100	protein_coding	850.527	3.22033	0.765514	4.20675	2.59068e-05	0.00129717
2484	Normal_vs_Tumor	ENSG00000171812	COL8A2	protein_coding	7733.02	2.03999	0.484992	4.20623	2.5967e-05	0.00129741
3109	Normal_vs_Tumor	ENSG00000140798	ABCC12	protein_coding	8.86922	4.12603	0.981135	4.20536	2.60661e-05	0.00129911
3112	Normal_vs_Tumor	ENSG00000230400	RP11-359G22.2	lincRNA	19.8801	4.14344	0.985368	4.20497	2.61122e-05	0.00129911
2959	Normal_vs_Tumor	ENSG00000152463	OLAH	protein_coding	81.0438	3.25794	0.775091	4.2033	2.63056e-05	0.00130595
1428	Normal_vs_Tumor	ENSG00000153094	BCL2L11	protein_coding	3785.24	-1.172	0.27888	-4.20253	2.63949e-05	0.00130761
452	Normal_vs_Tumor	ENSG00000205358	MT1H	protein_coding	401.743	-2.82133	0.671697	-4.2003	2.66556e-05	0.00131773
912	Normal_vs_Tumor	ENSG00000227199	ST7-AS1	antisense	278.381	-1.79608	0.427788	-4.19853	2.68648e-05	0.00132527
126	Normal_vs_Tumor	ENSG00000255027	RP11-680F20.9	antisense	11.4039	-4.91446	1.17107	-4.19656	2.70997e-05	0.00133125
1152	Normal_vs_Tumor	ENSG00000165495	PKNOX2	protein_coding	1393.65	-1.48309	0.353399	-4.19664	2.70904e-05	0.00133125
1805	Normal_vs_Tumor	ENSG00000155366	RHOC	protein_coding	7104.52	1.1288	0.269172	4.19361	2.74554e-05	0.0013435
2412	Normal_vs_Tumor	ENSG00000267365	KCNJ2-AS1	antisense	272.598	1.88042	0.448459	4.19306	2.75215e-05	0.0013435
3036	Normal_vs_Tumor	ENSG00000254827	SLC22A18AS	protein_coding	90.0221	3.53745	0.843601	4.19327	2.74957e-05	0.0013435
327	Normal_vs_Tumor	ENSG00000135824	RGS8	protein_coding	675.791	-3.23636	0.772343	-4.19031	2.78575e-05	0.00135707
2407	Normal_vs_Tumor	ENSG00000164176	EDIL3	protein_coding	377.123	1.87459	0.447491	4.18911	2.80055e-05	0.00136144
2197	Normal_vs_Tumor	ENSG00000135749	PCNX2	protein_coding	2654.87	1.55656	0.371646	4.18829	2.81068e-05	0.00136353
2726	Normal_vs_Tumor	ENSG00000163485	ADORA1	protein_coding	2179.93	2.57146	0.614086	4.18746	2.82088e-05	0.00136564
2013	Normal_vs_Tumor	ENSG00000184925	LCN12	protein_coding	4468.33	1.35827	0.324811	4.18172	2.89315e-05	0.00139774
3213	Normal_vs_Tumor	ENSG00000258331	RP11-118A3.1	lincRNA	16.667	6.11827	1.46368	4.18007	2.91415e-05	0.00140498
2254	Normal_vs_Tumor	ENSG00000186007	LEMD1	protein_coding	329.324	1.64931	0.394679	4.17885	2.92981e-05	0.00140962
471	Normal_vs_Tumor	ENSG00000187134	AKR1C1	protein_coding	375.006	-2.76285	0.661323	-4.17777	2.94386e-05	0.00141058
886	Normal_vs_Tumor	ENSG00000102098	SCML2	protein_coding	229.303	-1.84207	0.440875	-4.17821	2.93814e-05	0.00141058
144	Normal_vs_Tumor	ENSG00000082556	OPRK1	protein_coding	9.79621	-4.6378	1.11331	-4.16576	3.10314e-05	0.00148117
2680	Normal_vs_Tumor	ENSG00000131435	PDLIM4	protein_coding	3547.73	2.43652	0.584994	4.16503	3.11314e-05	0.00148258
2971	Normal_vs_Tumor	ENSG00000086205	FOLH1	protein_coding	191.324	3.2878	0.790215	4.16064	3.1736e-05	0.0015083
491	Normal_vs_Tumor	ENSG00000176971	FIBIN	protein_coding	733.142	-2.70915	0.651408	-4.15892	3.19757e-05	0.00151354
1752	Normal_vs_Tumor	ENSG00000163239	TDRD10	protein_coding	198.586	1.08139	0.260013	4.15898	3.19677e-05	0.00151354
1085	Normal_vs_Tumor	ENSG00000250305	KIAA1456	protein_coding	2842.86	-1.57308	0.378872	-4.15202	3.29556e-05	0.00155363
2242	Normal_vs_Tumor	ENSG00000139055	ERP27	protein_coding	1947.01	1.62185	0.39058	4.1524	3.29002e-05	0.00155363
493	Normal_vs_Tumor	ENSG00000233221	AC133785.1	antisense	32.3113	-2.70567	0.652109	-4.14911	3.33776e-05	0.00157036
1636	Normal_vs_Tumor	ENSG00000174839	DENND6A	protein_coding	2140.83	-1.00788	0.243077	-4.14635	3.37822e-05	0.0015862
1431	Normal_vs_Tumor	ENSG00000141384	TAF4B	protein_coding	442.58	-1.17002	0.282451	-4.1424	3.43697e-05	0.00161056
414	Normal_vs_Tumor	ENSG00000258938	RP11-317N8.5	antisense	14.3923	-2.94151	0.710442	-4.14039	3.46713e-05	0.00162144
2278	Normal_vs_Tumor	ENSG00000148832	PAOX	protein_coding	575.032	1.6807	0.40615	4.13812	3.5017e-05	0.00163434
1948	Normal_vs_Tumor	ENSG00000137709	POU2F3	protein_coding	385.283	1.28752	0.3113	4.13596	3.53479e-05	0.00164649
565	Normal_vs_Tumor	ENSG00000100373	UPK3A	protein_coding	124.73	-2.49947	0.604402	-4.13545	3.5426e-05	0.00164685
736	Normal_vs_Tumor	ENSG00000153823	PID1	protein_coding	278.93	-2.10559	0.509595	-4.13189	3.59788e-05	0.00166923
688	Normal_vs_Tumor	ENSG00000261409	RP6-24A23.7	sense_overlapping	98.9277	-2.20599	0.533982	-4.13121	3.60851e-05	0.00167085
821	Normal_vs_Tumor	ENSG00000171766	GATM	protein_coding	3290	-1.94706	0.471565	-4.12892	3.64465e-05	0.00168424
640	Normal_vs_Tumor	ENSG00000173805	HAP1	protein_coding	146.622	-2.30927	0.559468	-4.12762	3.66535e-05	0.00169047
103	Normal_vs_Tumor	ENSG00000197584	KCNMB2	protein_coding	11.7077	-5.59187	1.35529	-4.12594	3.69218e-05	0.00169534
1233	Normal_vs_Tumor	ENSG00000175048	ZDHHC14	protein_coding	489.87	-1.40473	0.340491	-4.1256	3.69765e-05	0.00169534
593	Normal_vs_Tumor	ENSG00000011465	DCN	protein_coding	10147.6	-2.42783	0.588794	-4.12339	3.73341e-05	0.00170838
602	Normal_vs_Tumor	ENSG00000256713	PGA5	protein_coding	48.256	-2.40153	0.582572	-4.12229	3.75123e-05	0.00171318
3015	Normal_vs_Tumor	ENSG00000187045	TMPRSS6	protein_coding	329.257	3.44386	0.835556	4.12163	3.76195e-05	0.00171473
1532	Normal_vs_Tumor	ENSG00000198932	GPRASP1	protein_coding	3192.75	-1.09235	0.265337	-4.11682	3.8413e-05	0.00174749
433	Normal_vs_Tumor	ENSG00000146151	HMGCLL1	protein_coding	21.2573	-2.89011	0.702469	-4.11423	3.8848e-05	0.00176385
656	Normal_vs_Tumor	ENSG00000163431	LMOD1	protein_coding	4690.39	-2.27592	0.553546	-4.11153	3.93053e-05	0.00178116
2620	Normal_vs_Tumor	ENSG00000167759	KLK13	protein_coding	74.7943	2.32642	0.565962	4.11056	3.94707e-05	0.00178519
578	Normal_vs_Tumor	ENSG00000087076	HSD17B14	protein_coding	861.919	-2.46538	0.600298	-4.10692	4.00967e-05	0.00180651
1011	Normal_vs_Tumor	ENSG00000272631	RP11-359E3.4	antisense	146.653	-1.66732	0.406121	-4.10546	4.03503e-05	0.00180749
1194	Normal_vs_Tumor	ENSG00000197905	TEAD4	protein_coding	680.551	-1.44362	0.351564	-4.10627	4.02093e-05	0.00180749
1697	Normal_vs_Tumor	ENSG00000125170	DOK4	protein_coding	1790.44	1.03595	0.252326	4.10562	4.03226e-05	0.00180749
240	Normal_vs_Tumor	ENSG00000237396	LINC01384	lincRNA	56.1578	-3.69844	0.901486	-4.1026	4.08532e-05	0.00181956
1181	Normal_vs_Tumor	ENSG00000145949	MYLK4	protein_coding	143.283	-1.45166	0.353821	-4.1028	4.08183e-05	0.00181956
2016	Normal_vs_Tumor	ENSG00000135423	GLS2	protein_coding	436.258	1.35932	0.331318	4.10276	4.08259e-05	0.00181956
2068	Normal_vs_Tumor	ENSG00000168672	FAM84B	protein_coding	5625.15	1.41135	0.344359	4.09849	4.15853e-05	0.00184865
3065	Normal_vs_Tumor	ENSG00000176532	PRR15	protein_coding	8370.3	3.75096	0.915543	4.09698	4.18567e-05	0.00185718
358	Normal_vs_Tumor	ENSG00000109101	FOXN1	protein_coding	43.5089	-3.11621	0.76085	-4.09569	4.20915e-05	0.00186406
3186	Normal_vs_Tumor	ENSG00000151952	TMEM132D	protein_coding	234.647	5.56674	1.35938	4.09505	4.22076e-05	0.00186567
757	Normal_vs_Tumor	ENSG00000118137	APOA1	protein_coding	112.827	-2.07284	0.506356	-4.09364	4.24645e-05	0.00187349
250	Normal_vs_Tumor	ENSG00000213225	NOC2LP1	transcribed_processed_pseudogene	144.731	-3.61634	0.884125	-4.0903	4.30814e-05	0.00189712
2138	Normal_vs_Tumor	ENSG00000182795	C1orf116	protein_coding	3560.9	1.49222	0.365092	4.08724	4.36529e-05	0.00191868
3158	Normal_vs_Tumor	ENSG00000257017	HP	protein_coding	354.753	4.85342	1.18966	4.07968	4.50969e-05	0.00197472
2389	Normal_vs_Tumor	ENSG00000196420	S100A5	protein_coding	358.591	1.84773	0.453087	4.07809	4.54068e-05	0.00197737
2724	Normal_vs_Tumor	ENSG00000225285	RP4-758J18.10	lincRNA	86.015	2.55977	0.627691	4.07807	4.54111e-05	0.00197737
3103	Normal_vs_Tumor	ENSG00000167757	KLK11	protein_coding	472.576	4.07756	1.00038	4.07602	4.5813e-05	0.00199116
199	Normal_vs_Tumor	ENSG00000182348	ZNF804B	protein_coding	427.925	-4.01313	0.984822	-4.07498	4.60189e-05	0.0019964
508	Normal_vs_Tumor	ENSG00000167434	CA4	protein_coding	733.542	-2.65252	0.651407	-4.07198	4.66146e-05	0.0020185
2668	Normal_vs_Tumor	ENSG00000108846	ABCC3	protein_coding	2572.37	2.40613	0.591129	4.0704	4.69321e-05	0.00202849
2275	Normal_vs_Tumor	ENSG00000099864	PALM	protein_coding	2366.24	1.67814	0.412448	4.06873	4.72706e-05	0.00203935
779	Normal_vs_Tumor	ENSG00000170209	ANKK1	protein_coding	37.6989	-2.01894	0.496265	-4.06828	4.73624e-05	0.00203955
124	Normal_vs_Tumor	ENSG00000235049	LINC00940	lincRNA	14.3668	-4.9324	1.21274	-4.06716	4.75894e-05	0.0020418
2087	Normal_vs_Tumor	ENSG00000280132	RP11-452L6.6	TEC	66.3268	1.4324	0.352288	4.06598	4.78302e-05	0.00204837
709	Normal_vs_Tumor	ENSG00000270638	RP3-466P17.1	lincRNA	50.92	-2.16826	0.533542	-4.0639	4.82594e-05	0.00206298
2825	Normal_vs_Tumor	ENSG00000100302	RASD2	protein_coding	990.245	2.83026	0.697125	4.0599	4.90933e-05	0.00208718
1157	Normal_vs_Tumor	ENSG00000069431	ABCC9	protein_coding	316.38	-1.4797	0.364571	-4.05875	4.93355e-05	0.00209367
713	Normal_vs_Tumor	ENSG00000249684	RP11-423H2.3	antisense	101.369	-2.15422	0.531018	-4.05678	4.97549e-05	0.00209625
1295	Normal_vs_Tumor	ENSG00000069702	TGFBR3	protein_coding	1464.78	-1.31929	0.325145	-4.05753	4.95944e-05	0.00209625
1516	Normal_vs_Tumor	ENSG00000088970	KIZ	protein_coding	1619	-1.1022	0.271679	-4.05699	4.97089e-05	0.00209625
3095	Normal_vs_Tumor	ENSG00000255345	CTD-2337I7.1	lincRNA	25.1338	4.0326	0.99392	4.05727	4.96502e-05	0.00209625
2261	Normal_vs_Tumor	ENSG00000100167	SEPT3	protein_coding	162.121	1.65772	0.408767	4.05543	5.00432e-05	0.00210083
143	Normal_vs_Tumor	ENSG00000277077	RP11-101P17.15	unprocessed_pseudogene	9.43462	-4.63888	1.14498	-4.05148	5.08939e-05	0.00211807
863	Normal_vs_Tumor	ENSG00000120693	SMAD9	protein_coding	4181.95	-1.88027	0.464085	-4.05157	5.08758e-05	0.00211807
927	Normal_vs_Tumor	ENSG00000196569	LAMA2	protein_coding	553.912	-1.77313	0.437669	-4.05131	5.0931e-05	0.00211807
2202	Normal_vs_Tumor	ENSG00000118971	CCND2	protein_coding	20671.9	1.56132	0.385407	4.05109	5.09786e-05	0.00211807
3055	Normal_vs_Tumor	ENSG00000237463	RP11-280O1.2	antisense	204.878	3.69013	0.910917	4.05101	5.09973e-05	0.00211807
2250	Normal_vs_Tumor	ENSG00000006625	GGCT	protein_coding	2286.07	1.63518	0.403923	4.04826	5.15998e-05	0.00213929
332	Normal_vs_Tumor	ENSG00000141431	ASXL3	protein_coding	191.544	-3.19803	0.790187	-4.04718	5.18392e-05	0.00214541
486	Normal_vs_Tumor	ENSG00000177301	KCNA2	protein_coding	132.065	-2.71926	0.67234	-4.04447	5.24409e-05	0.00216648
202	Normal_vs_Tumor	ENSG00000167748	KLK1	protein_coding	111.211	-3.98992	0.986634	-4.04397	5.25539e-05	0.00216731
2257	Normal_vs_Tumor	ENSG00000117122	MFAP2	protein_coding	953.161	1.65276	0.408989	4.0411	5.32005e-05	0.00219012
2339	Normal_vs_Tumor	ENSG00000160191	PDE9A	protein_coding	1477.65	1.7749	0.439302	4.04028	5.33874e-05	0.00219395
2244	Normal_vs_Tumor	ENSG00000256185	RP11-612B6.2	3prime_overlapping_ncRNA	21.9558	1.6242	0.40228	4.03749	5.40258e-05	0.00221629
2892	Normal_vs_Tumor	ENSG00000151365	THRSP	protein_coding	1147.58	3.0139	0.746759	4.03597	5.43768e-05	0.00222678
1317	Normal_vs_Tumor	ENSG00000124374	PAIP2B	protein_coding	830.492	-1.29292	0.320415	-4.03515	5.45678e-05	0.0022307
2498	Normal_vs_Tumor	ENSG00000100097	LGALS1	protein_coding	9056.64	2.06881	0.513096	4.03201	5.5303e-05	0.0022568
1954	Normal_vs_Tumor	ENSG00000187556	NANOS3	protein_coding	58.4348	1.29965	0.322736	4.02696	5.65028e-05	0.00230175
814	Normal_vs_Tumor	ENSG00000233251	AC007743.1	antisense	263.73	-1.95678	0.486087	-4.02557	5.68366e-05	0.00231132
421	Normal_vs_Tumor	ENSG00000092758	COL9A3	protein_coding	2854.31	-2.92086	0.725848	-4.02407	5.72016e-05	0.00231413
548	Normal_vs_Tumor	ENSG00000161594	KLHL10	protein_coding	28.1296	-2.54188	0.631726	-4.02371	5.72877e-05	0.00231413
611	Normal_vs_Tumor	ENSG00000157680	DGKI	protein_coding	3092.33	-2.3803	0.591433	-4.02463	5.70658e-05	0.00231413
999	Normal_vs_Tumor	ENSG00000146021	KLHL3	protein_coding	1302.88	-1.67891	0.417384	-4.02245	5.75948e-05	0.00232196
575	Normal_vs_Tumor	ENSG00000148795	CYP17A1	protein_coding	165.509	-2.47698	0.615955	-4.02136	5.78626e-05	0.00232875
2770	Normal_vs_Tumor	ENSG00000171094	ALK	protein_coding	86.322	2.68414	0.668619	4.01446	5.95823e-05	0.00239384
178	Normal_vs_Tumor	ENSG00000160181	TFF2	protein_coding	27.2169	-4.22736	1.0536	-4.01231	6.01285e-05	0.00240628
1980	Normal_vs_Tumor	ENSG00000070404	FSTL3	protein_coding	1632.5	1.32626	0.330535	4.01247	6.00862e-05	0.00240628
2681	Normal_vs_Tumor	ENSG00000175040	CHST2	protein_coding	5818.11	2.43655	0.607311	4.01202	6.02007e-05	0.00240628
831	Normal_vs_Tumor	ENSG00000225194	LINC00092	lincRNA	273.918	-1.92933	0.481267	-4.00886	6.10123e-05	0.0024318
1873	Normal_vs_Tumor	ENSG00000160408	ST6GALNAC6	protein_coding	5588.57	1.20081	0.299579	4.00832	6.11512e-05	0.0024318
3019	Normal_vs_Tumor	ENSG00000232599	RP1-161N10.1	processed_pseudogene	25.608	3.46227	0.86377	4.00833	6.11509e-05	0.0024318
619	Normal_vs_Tumor	ENSG00000165023	DIRAS2	protein_coding	345.543	-2.36076	0.589484	-4.0048	6.20709e-05	0.00245973
3164	Normal_vs_Tumor	ENSG00000198797	BRINP2	protein_coding	172.094	5.033	1.25686	4.00442	6.2169e-05	0.00245973
335	Normal_vs_Tumor	ENSG00000154258	ABCA9	protein_coding	220.3	-3.18984	0.797041	-4.0021	6.27831e-05	0.00247983
3261	Normal_vs_Tumor	ENSG00000215474	SKOR2	protein_coding	30.0087	8.02196	2.00643	3.99813	6.38438e-05	0.00251323
2988	Normal_vs_Tumor	ENSG00000231550	PTCHD3P2	processed_pseudogene	27.7029	3.35325	0.838946	3.99698	6.41554e-05	0.00252125
2552	Normal_vs_Tumor	ENSG00000255750	RP11-283G6.5	antisense	23.3169	2.1744	0.544424	3.99395	6.49814e-05	0.00254516
666	Normal_vs_Tumor	ENSG00000127863	TNFRSF19	protein_coding	633.626	-2.25241	0.564497	-3.99011	6.60417e-05	0.00258236
2608	Normal_vs_Tumor	ENSG00000167588	GPD1	protein_coding	132.305	2.28842	0.573625	3.9894	6.62394e-05	0.00258577
2116	Normal_vs_Tumor	ENSG00000026508	CD44	protein_coding	34069.4	1.47198	0.369269	3.9862	6.71398e-05	0.00261655
469	Normal_vs_Tumor	ENSG00000198865	CCDC152	protein_coding	77.545	-2.76503	0.693929	-3.9846	6.75929e-05	0.00261676
658	Normal_vs_Tumor	ENSG00000236514	RP11-162G10.5	antisense	18.5177	-2.26607	0.568698	-3.98466	6.75769e-05	0.00261676
2291	Normal_vs_Tumor	ENSG00000197696	NMB	protein_coding	3165.32	1.69924	0.426383	3.98524	6.74109e-05	0.00261676
2762	Normal_vs_Tumor	ENSG00000124602	UNC5CL	protein_coding	260.247	2.6747	0.671217	3.98485	6.7524e-05	0.00261676
2058	Normal_vs_Tumor	ENSG00000226332	RP11-157P1.4	antisense	67.3543	1.40062	0.351649	3.983	6.805e-05	0.0026301
1881	Normal_vs_Tumor	ENSG00000137216	TMEM63B	protein_coding	2855.16	1.21083	0.30404	3.98247	6.82023e-05	0.00263164
851	Normal_vs_Tumor	ENSG00000196972	SMIM10L2B	protein_coding	249.859	-1.90124	0.478297	-3.97502	7.03728e-05	0.00270606
2241	Normal_vs_Tumor	ENSG00000174171	RP11-23P13.6	antisense	130.247	1.62054	0.407686	3.97498	7.0385e-05	0.00270606
2125	Normal_vs_Tumor	ENSG00000105707	HPN	protein_coding	4312.66	1.47898	0.37234	3.97213	7.12318e-05	0.00272604
2716	Normal_vs_Tumor	ENSG00000145198	VWA5B2	protein_coding	98.2806	2.53725	0.639001	3.97065	7.16782e-05	0.00273864
760	Normal_vs_Tumor	ENSG00000147231	CXorf57	protein_coding	374.117	-2.0699	0.521528	-3.96892	7.21976e-05	0.00274504
1028	Normal_vs_Tumor	ENSG00000154556	SORBS2	protein_coding	18722.6	-1.64708	0.414974	-3.96912	7.2138e-05	0.00274504
1670	Normal_vs_Tumor	ENSG00000145632	PLK2	protein_coding	2202.79	1.01622	0.256036	3.96905	7.21598e-05	0.00274504
246	Normal_vs_Tumor	ENSG00000254489	RP5-1024C24.1	antisense	59.577	-3.63801	0.917304	-3.96598	7.30935e-05	0.0027704
1255	Normal_vs_Tumor	ENSG00000112276	BVES	protein_coding	70.7761	-1.37858	0.347658	-3.96533	7.32944e-05	0.0027704
1660	Normal_vs_Tumor	ENSG00000134504	KCTD1	protein_coding	1748.27	1.00967	0.254657	3.9648	7.34571e-05	0.0027704
1741	Normal_vs_Tumor	ENSG00000160588	MPZL3	protein_coding	2366.65	1.07042	0.269966	3.96502	7.33906e-05	0.0027704
1165	Normal_vs_Tumor	ENSG00000106823	ECM2	protein_coding	544.668	-1.47481	0.37203	-3.96421	7.36379e-05	0.00277275
2545	Normal_vs_Tumor	ENSG00000119655	NPC2	protein_coding	103130	2.16402	0.545971	3.96362	7.38233e-05	0.00277526
3003	Normal_vs_Tumor	ENSG00000162366	PDZK1IP1	protein_coding	2561.45	3.39735	0.857518	3.96184	7.43754e-05	0.00279152
480	Normal_vs_Tumor	ENSG00000179603	GRM8	protein_coding	28.5546	-2.73009	0.689751	-3.95808	7.55545e-05	0.00282219
738	Normal_vs_Tumor	ENSG00000102003	SYP	protein_coding	142.806	-2.10105	0.531113	-3.95595	7.62324e-05	0.00283442
1955	Normal_vs_Tumor	ENSG00000166743	ACSM1	protein_coding	105.409	1.29986	0.328569	3.95613	7.61728e-05	0.00283442
2701	Normal_vs_Tumor	ENSG00000113396	SLC27A6	protein_coding	2423.95	2.49564	0.630865	3.9559	7.62456e-05	0.00283442
675	Normal_vs_Tumor	ENSG00000100490	CDKL1	protein_coding	355.152	-2.24371	0.567251	-3.9554	7.64059e-05	0.00283587
542	Normal_vs_Tumor	ENSG00000273419	RP4-751H13.7	antisense	20.5585	-2.5666	0.649027	-3.95454	7.6683e-05	0.00283715
1810	Normal_vs_Tumor	ENSG00000159335	PTMS	protein_coding	13779.8	1.13724	0.287553	3.95488	7.65737e-05	0.00283715
914	Normal_vs_Tumor	ENSG00000152990	ADGRA3	protein_coding	5241.28	-1.79561	0.454334	-3.95217	7.7445e-05	0.00286081
630	Normal_vs_Tumor	ENSG00000232600	TONSL-AS1	antisense	19.3103	-2.32795	0.589156	-3.95133	7.77189e-05	0.0028664
703	Normal_vs_Tumor	ENSG00000256616	RP11-815J4.6	transcribed_processed_pseudogene	37.4107	-2.1852	0.553092	-3.95088	7.78651e-05	0.00286727
1196	Normal_vs_Tumor	ENSG00000122176	FMOD	protein_coding	7587.75	-1.44225	0.365356	-3.94752	7.8966e-05	0.00289414
1385	Normal_vs_Tumor	ENSG00000196739	COL27A1	protein_coding	1154.37	-1.22223	0.309827	-3.94488	7.98409e-05	0.00292163
698	Normal_vs_Tumor	ENSG00000115380	EFEMP1	protein_coding	8589.69	-2.19166	0.556016	-3.94172	8.08997e-05	0.00295575
3227	Normal_vs_Tumor	ENSG00000147256	ARHGAP36	protein_coding	30418	6.44897	1.63677	3.94005	8.1463e-05	0.00297168
361	Normal_vs_Tumor	ENSG00000080007	DDX43	protein_coding	110.347	-3.11374	0.790429	-3.93931	8.17168e-05	0.0029763
106	Normal_vs_Tumor	ENSG00000253105	KB-1448A5.1	lincRNA	11.7406	-5.54077	1.40671	-3.93882	8.18823e-05	0.00297769
1731	Normal_vs_Tumor	ENSG00000166823	MESP1	protein_coding	138.705	1.06326	0.269971	3.93844	8.20144e-05	0.00297786
525	Normal_vs_Tumor	ENSG00000145934	TENM2	protein_coding	108.129	-2.61511	0.664489	-3.93552	8.30178e-05	0.00300962
253	Normal_vs_Tumor	ENSG00000139304	PTPRQ	protein_coding	97.1923	-3.58649	0.911684	-3.93392	8.35707e-05	0.00302498
182	Normal_vs_Tumor	ENSG00000237880	AC096669.2	lincRNA	27.1609	-4.18426	1.06423	-3.93173	8.43358e-05	0.00304268
2267	Normal_vs_Tumor	ENSG00000225742	RP11-513G11.4	lincRNA	505.843	1.66642	0.42391	3.93106	8.45704e-05	0.00304268
2518	Normal_vs_Tumor	ENSG00000196083	IL1RAP	protein_coding	1861.24	2.11292	0.537497	3.93104	8.45802e-05	0.00304268
2967	Normal_vs_Tumor	ENSG00000197635	DPP4	protein_coding	10118.9	3.28087	0.834472	3.93168	8.43555e-05	0.00304268
852	Normal_vs_Tumor	ENSG00000069188	SDK2	protein_coding	570.053	-1.89965	0.483496	-3.92898	8.53072e-05	0.00306411
3135	Normal_vs_Tumor	ENSG00000260001	TGFBR3L	protein_coding	10.6885	4.39197	1.11819	3.92776	8.57422e-05	0.00307502
1068	Normal_vs_Tumor	ENSG00000163864	NMNAT3	protein_coding	476.311	-1.59417	0.40601	-3.92642	8.62197e-05	0.00308741
260	Normal_vs_Tumor	ENSG00000180440	SERTM1	protein_coding	193.591	-3.53477	0.90034	-3.92603	8.63579e-05	0.00308762
2053	Normal_vs_Tumor	ENSG00000082781	ITGB5	protein_coding	8261.29	1.39369	0.355028	3.92557	8.65253e-05	0.00308889
612	Normal_vs_Tumor	ENSG00000281183	NPTN-IT1	sense_intronic	15.5831	-2.37942	0.606474	-3.92337	8.73188e-05	0.003103
2560	Normal_vs_Tumor	ENSG00000100196	KDELR3	protein_coding	2131.91	2.19167	0.558608	3.92346	8.72872e-05	0.003103
2686	Normal_vs_Tumor	ENSG00000267279	RP11-879F14.2	lincRNA	21.5498	2.45821	0.626499	3.92372	8.71909e-05	0.003103
2965	Normal_vs_Tumor	ENSG00000129451	KLK10	protein_coding	1527.88	3.2788	0.836268	3.92076	8.82717e-05	0.0031321
1016	Normal_vs_Tumor	ENSG00000171714	ANO5	protein_coding	487.264	-1.66555	0.424954	-3.91937	8.87793e-05	0.00314534
111	Normal_vs_Tumor	ENSG00000102468	HTR2A	protein_coding	9.32217	-5.2022	1.32803	-3.91724	8.95695e-05	0.00315776
1848	Normal_vs_Tumor	ENSG00000198113	TOR4A	protein_coding	1467.68	1.1708	0.298905	3.91697	8.967e-05	0.00315776
3011	Normal_vs_Tumor	ENSG00000125675	GRIA3	protein_coding	156.4	3.42081	0.873216	3.91749	8.94764e-05	0.00315776
817	Normal_vs_Tumor	ENSG00000228216	RP11-367F23.1	lincRNA	27.1803	-1.95287	0.498707	-3.91587	9.00781e-05	0.0031664
3136	Normal_vs_Tumor	ENSG00000115194	SLC30A3	protein_coding	95.6428	4.39862	1.12336	3.91558	9.01862e-05	0.0031664
2957	Normal_vs_Tumor	ENSG00000244040	IL12A-AS1	antisense	22.8393	3.24333	0.828787	3.91334	9.10275e-05	0.00319115
2502	Normal_vs_Tumor	ENSG00000189045	ANKDD1B	protein_coding	112.857	2.0748	0.530518	3.91089	9.19574e-05	0.00321892
2405	Normal_vs_Tumor	ENSG00000187678	SPRY4	protein_coding	2561.95	1.87353	0.479565	3.90673	9.35533e-05	0.00326989
3034	Normal_vs_Tumor	ENSG00000092529	CAPN3	protein_coding	30.8892	3.52532	0.902881	3.90453	9.44096e-05	0.0032949
422	Normal_vs_Tumor	ENSG00000205038	PKHD1L1	protein_coding	10258.9	-2.91955	0.74823	-3.90195	9.54219e-05	0.00332526
913	Normal_vs_Tumor	ENSG00000198417	MT1F	protein_coding	4632.36	-1.79577	0.460355	-3.90084	9.58598e-05	0.00333555
2409	Normal_vs_Tumor	ENSG00000182600	C2orf82	protein_coding	34.2556	1.87709	0.481269	3.90029	9.6079e-05	0.00333821
2462	Normal_vs_Tumor	ENSG00000224940	PRRT4	protein_coding	39.1011	1.97481	0.506482	3.89907	9.65625e-05	0.00335003
2521	Normal_vs_Tumor	ENSG00000156011	PSD3	protein_coding	5810.23	2.11647	0.543179	3.89645	9.76115e-05	0.00338141
2403	Normal_vs_Tumor	ENSG00000133026	MYH10	protein_coding	14220.9	1.87077	0.480176	3.89601	9.77899e-05	0.00338258
225	Normal_vs_Tumor	ENSG00000041515	MYO16	protein_coding	19.744	-3.76262	0.966224	-3.89415	9.8542e-05	0.00340355
2239	Normal_vs_Tumor	ENSG00000004399	PLXND1	protein_coding	6731.03	1.61727	0.415781	3.88973	0.000100356	0.00345649
2432	Normal_vs_Tumor	ENSG00000188483	IER5L	protein_coding	753.706	1.92536	0.494989	3.8897	0.00010037	0.00345649
2316	Normal_vs_Tumor	ENSG00000147119	CHST7	protein_coding	464.668	1.73175	0.445318	3.88879	0.000100744	0.00346426
2191	Normal_vs_Tumor	ENSG00000113657	DPYSL3	protein_coding	12841.5	1.54838	0.398306	3.8874	0.000101322	0.00347901
2958	Normal_vs_Tumor	ENSG00000234380	LINC01426	antisense	77.7312	3.2529	0.836868	3.88699	0.000101495	0.00347986
2310	Normal_vs_Tumor	ENSG00000164619	BMPER	protein_coding	78.4986	1.7275	0.444858	3.88325	0.000103068	0.00352694
219	Normal_vs_Tumor	ENSG00000256481	RP11-21A7A.4	antisense	9.41905	-3.85561	0.993335	-3.88148	0.000103822	0.00354405
2238	Normal_vs_Tumor	ENSG00000128283	CDC42EP1	protein_coding	3026.96	1.61621	0.416567	3.87983	0.000104531	0.00356305
2282	Normal_vs_Tumor	ENSG00000213073	RP11-288H12.3	transcribed_processed_pseudogene	54.0213	1.68356	0.43413	3.87802	0.000105312	0.00358444
1746	Normal_vs_Tumor	ENSG00000178209	PLEC	protein_coding	8754.02	1.0727	0.276782	3.87562	0.000106354	0.00361463
1328	Normal_vs_Tumor	ENSG00000229689	AC009237.8	transcribed_unprocessed_pseudogene	323.288	-1.28318	0.331162	-3.87477	0.000106724	0.00362196
1705	Normal_vs_Tumor	ENSG00000080845	DLGAP4	protein_coding	5653	1.03993	0.268522	3.87279	0.000107597	0.003641
3151	Normal_vs_Tumor	ENSG00000231924	PSG1	protein_coding	39.0567	4.78484	1.23563	3.87239	0.000107774	0.00364175
2703	Normal_vs_Tumor	ENSG00000127472	PLA2G5	protein_coding	128.824	2.5015	0.646369	3.87007	0.000108802	0.00367117
280	Normal_vs_Tumor	ENSG00000173212	MAB21L3	protein_coding	13.5194	-3.40313	0.879507	-3.86935	0.000109124	0.00367672
2012	Normal_vs_Tumor	ENSG00000110628	SLC22A18	protein_coding	1376.38	1.3575	0.350995	3.86758	0.000109922	0.00369828
2234	Normal_vs_Tumor	ENSG00000110092	CCND1	protein_coding	23567.2	1.61467	0.417684	3.86576	0.000110742	0.00372051
2695	Normal_vs_Tumor	ENSG00000259005	RP3-449M8.6	lincRNA	77.7218	2.47552	0.640529	3.86481	0.000111177	0.00372977
1357	Normal_vs_Tumor	ENSG00000164743	C8orf48	protein_coding	248.621	-1.25306	0.324295	-3.86396	0.000111565	0.00373741
2634	Normal_vs_Tumor	ENSG00000181649	PHLDA2	protein_coding	843.409	2.35239	0.609033	3.86251	0.00011223	0.00375431
1426	Normal_vs_Tumor	ENSG00000137936	BCAR3	protein_coding	1873.39	-1.1747	0.304267	-3.86076	0.000113037	0.00376515
1437	Normal_vs_Tumor	ENSG00000141401	IMPA2	protein_coding	1444.11	-1.16601	0.302004	-3.8609	0.000112968	0.00376515
2128	Normal_vs_Tumor	ENSG00000184489	PTP4A3	protein_coding	1559.1	1.4823	0.384039	3.85977	0.000113492	0.00377495
2851	Normal_vs_Tumor	ENSG00000179593	ALOX15B	protein_coding	2881.76	2.88322	0.747164	3.85889	0.000113905	0.0037833
986	Normal_vs_Tumor	ENSG00000185052	SLC24A3	protein_coding	431.547	-1.69305	0.438899	-3.8575	0.000114552	0.0037991
343	Normal_vs_Tumor	ENSG00000153993	SEMA3D	protein_coding	4294.63	-3.15941	0.819855	-3.85362	0.000116384	0.00384501
3160	Normal_vs_Tumor	ENSG00000253361	RP11-675F6.3	lincRNA	7.35645	4.86598	1.26273	3.85354	0.000116421	0.00384501
2220	Normal_vs_Tumor	ENSG00000173267	SNCG	protein_coding	622.253	1.58574	0.411547	3.85311	0.000116625	0.00384632
822	Normal_vs_Tumor	ENSG00000246379	RP11-461O7.1	lincRNA	22.4288	-1.94632	0.505448	-3.85068	0.000117789	0.00387852
1324	Normal_vs_Tumor	ENSG00000114473	IQCG	protein_coding	753.186	-1.28471	0.333738	-3.84945	0.000118385	0.00388793
155	Normal_vs_Tumor	ENSG00000102539	MLNR	protein_coding	19.7146	-4.4851	1.16579	-3.84725	0.000119453	0.0039175
349	Normal_vs_Tumor	ENSG00000095713	CRTAC1	protein_coding	584.98	-3.13759	0.815919	-3.84546	0.000120325	0.00394055
507	Normal_vs_Tumor	ENSG00000149451	ADAM33	protein_coding	149.653	-2.65744	0.691412	-3.84349	0.000121296	0.00396346
1774	Normal_vs_Tumor	ENSG00000149489	ROM1	protein_coding	324.035	1.1003	0.286412	3.84168	0.000122195	0.00398505
374	Normal_vs_Tumor	ENSG00000165621	OXGR1	protein_coding	7.76996	-3.05827	0.796302	-3.8406	0.000122736	0.00399711
1088	Normal_vs_Tumor	ENSG00000124216	SNAI1	protein_coding	608.323	-1.56507	0.408012	-3.83585	0.000125131	0.0040629
1478	Normal_vs_Tumor	ENSG00000115042	FAHD2A	protein_coding	2030	-1.12453	0.293185	-3.83556	0.000125277	0.0040629
2274	Normal_vs_Tumor	ENSG00000162512	SDC3	protein_coding	6995.42	1.67675	0.437114	3.83597	0.000125072	0.0040629
2583	Normal_vs_Tumor	ENSG00000133019	CHRM3	protein_coding	327.262	2.24351	0.584991	3.83512	0.000125504	0.00406462
399	Normal_vs_Tumor	ENSG00000104313	EYA1	protein_coding	20.749	-2.97988	0.777173	-3.83426	0.000125944	0.00407325
351	Normal_vs_Tumor	ENSG00000175785	PRIMA1	protein_coding	83.4627	-3.13324	0.818569	-3.82771	0.000129341	0.00417154
2879	Normal_vs_Tumor	ENSG00000182580	EPHB3	protein_coding	837.182	2.97773	0.777921	3.8278	0.000129294	0.00417154
2300	Normal_vs_Tumor	ENSG00000006210	CX3CL1	protein_coding	5153.84	1.71099	0.447088	3.82696	0.000129737	0.00417858
1457	Normal_vs_Tumor	ENSG00000008256	CYTH3	protein_coding	4504.71	-1.14527	0.299472	-3.82428	0.000131155	0.00421262
2706	Normal_vs_Tumor	ENSG00000102265	TIMP1	protein_coding	32510.5	2.50587	0.655205	3.82455	0.000131009	0.00421262
907	Normal_vs_Tumor	ENSG00000244968	LIFR-AS1	antisense	527.475	-1.80691	0.472702	-3.82252	0.000132097	0.00423127
2497	Normal_vs_Tumor	ENSG00000164855	TMEM184A	protein_coding	411.951	2.0636	0.539827	3.82271	0.000131995	0.00423127
917	Normal_vs_Tumor	ENSG00000186231	KLHL32	protein_coding	123.684	-1.7913	0.468798	-3.82104	0.000132889	0.00424515
2813	Normal_vs_Tumor	ENSG00000175445	LPL	protein_coding	3422.26	2.80741	0.734724	3.82103	0.000132893	0.00424515
2524	Normal_vs_Tumor	ENSG00000204850	CTB-158D10.3	antisense	103.058	2.12055	0.555095	3.82017	0.000133362	0.00425431
353	Normal_vs_Tumor	ENSG00000249931	GOLGA8K	protein_coding	8.19686	-3.12376	0.818126	-3.81819	0.000134437	0.00428275
3100	Normal_vs_Tumor	ENSG00000173227	SYT12	protein_coding	2088.79	4.06477	1.06487	3.81717	0.00013499	0.00429451
729	Normal_vs_Tumor	ENSG00000166426	CRABP1	protein_coding	5986.19	-2.12708	0.557563	-3.81496	0.000136206	0.00432145
1004	Normal_vs_Tumor	ENSG00000248668	OXCT1-AS1	processed_transcript	98.3	-1.67118	0.438335	-3.81257	0.000137531	0.00435758
1059	Normal_vs_Tumor	ENSG00000165959	CLMN	protein_coding	1075.09	-1.60604	0.421311	-3.81201	0.000137843	0.00436154
563	Normal_vs_Tumor	ENSG00000165182	CXorf58	protein_coding	11.0581	-2.50413	0.657054	-3.81115	0.000138323	0.00437082
2639	Normal_vs_Tumor	ENSG00000176769	TCERG1L	protein_coding	8117.33	2.3601	0.619859	3.80749	0.000140387	0.00441812
3106	Normal_vs_Tumor	ENSG00000257849	RP11-547C5.1	lincRNA	61.418	4.10787	1.07888	3.80752	0.000140369	0.00441812
461	Normal_vs_Tumor	ENSG00000230587	AC093609.1	lincRNA	17.4043	-2.78956	0.732727	-3.80709	0.000140611	0.00441922
1945	Normal_vs_Tumor	ENSG00000156711	MAPK13	protein_coding	8286.22	1.28213	0.336864	3.80607	0.00014119	0.00443147
1958	Normal_vs_Tumor	ENSG00000224020	MIR181A2HG	antisense	111.471	1.30141	0.341992	3.8054	0.000141577	0.00443287
2124	Normal_vs_Tumor	ENSG00000260992	DOCK9-AS2	antisense	483.695	1.47843	0.388516	3.80533	0.000141614	0.00443287
2517	Normal_vs_Tumor	ENSG00000277363	SRCIN1	protein_coding	542.158	2.10937	0.554597	3.80342	0.000142709	0.00446119
2940	Normal_vs_Tumor	ENSG00000261663	RP11-304L19.11	antisense	16.3879	3.15266	0.829371	3.80126	0.00014396	0.00449428
2832	Normal_vs_Tumor	ENSG00000267199	RP11-861E21.2	antisense	23.3477	2.84363	0.748261	3.80032	0.00014451	0.00450544
1677	Normal_vs_Tumor	ENSG00000143450	OAZ3	protein_coding	211.501	1.02485	0.269835	3.79807	0.000145827	0.00454043
138	Normal_vs_Tumor	ENSG00000262074	SNORD3B-2	snoRNA	10.8379	-4.76691	1.25607	-3.79511	0.000147578	0.00458275
2934	Normal_vs_Tumor	ENSG00000256268	RP11-221N13.3	lincRNA	97.6144	3.12649	0.823812	3.79515	0.000147552	0.00458275
1738	Normal_vs_Tumor	ENSG00000103005	USB1	protein_coding	3618.89	1.06798	0.281448	3.79458	0.000147894	0.00458648
166	Normal_vs_Tumor	ENSG00000173467	AGR3	protein_coding	411.332	-4.35854	1.14873	-3.79424	0.000148096	0.00458665
683	Normal_vs_Tumor	ENSG00000204385	SLC44A4	protein_coding	218.177	-2.22009	0.585494	-3.79182	0.000149548	0.00462016
1015	Normal_vs_Tumor	ENSG00000171612	SLC25A33	protein_coding	912.078	-1.66581	0.439321	-3.79178	0.000149573	0.00462016
1462	Normal_vs_Tumor	ENSG00000225302	RP11-539I5.1	processed_transcript	787.565	-1.13895	0.300577	-3.7892	0.000151134	0.00465607
2472	Normal_vs_Tumor	ENSG00000127946	HIP1	protein_coding	6959.05	1.99048	0.525292	3.78927	0.000151089	0.00465607
784	Normal_vs_Tumor	ENSG00000128536	CDHR3	protein_coding	186.609	-2.01415	0.53172	-3.78799	0.000151871	0.00466588
1003	Normal_vs_Tumor	ENSG00000101311	FERMT1	protein_coding	354.151	-1.67521	0.442217	-3.78821	0.000151736	0.00466588
2978	Normal_vs_Tumor	ENSG00000237189	RP11-85G21.2	lincRNA	21.5575	3.30744	0.873207	3.7877	0.000152051	0.00466588
1884	Normal_vs_Tumor	ENSG00000084234	APLP2	protein_coding	211572	1.21394	0.320575	3.78674	0.000152636	0.00467771
1909	Normal_vs_Tumor	ENSG00000159239	C2orf81	protein_coding	803.539	1.24349	0.328604	3.78415	0.000154235	0.00472051
712	Normal_vs_Tumor	ENSG00000256542	RP13-895J2.3	antisense	151.359	-2.16011	0.57096	-3.7833	0.000154762	0.00473045
1137	Normal_vs_Tumor	ENSG00000182916	TCEAL7	protein_coding	95.6417	-1.49486	0.395242	-3.78213	0.00015549	0.00474651
2335	Normal_vs_Tumor	ENSG00000197956	S100A6	protein_coding	92607.6	1.77219	0.468844	3.77991	0.000156883	0.00477496
2537	Normal_vs_Tumor	ENSG00000198336	MYL4	protein_coding	2501.05	2.14677	0.567977	3.77967	0.000157035	0.00477496
2815	Normal_vs_Tumor	ENSG00000262884	CTD-3060P21.1	antisense	27.9728	2.80787	0.743261	3.77778	0.000158234	0.00480519
235	Normal_vs_Tumor	ENSG00000232680	AC002511.3	lincRNA	11.8732	-3.72872	0.987201	-3.77706	0.000158692	0.00481283
2475	Normal_vs_Tumor	ENSG00000262873	CTD-2561B21.11	lincRNA	28.9019	2.00515	0.531202	3.77474	0.000160175	0.00485152
1372	Normal_vs_Tumor	ENSG00000171843	MLLT3	protein_coding	2906.86	-1.23223	0.326616	-3.77273	0.000161472	0.00488448
1693	Normal_vs_Tumor	ENSG00000159374	M1AP	protein_coding	413.532	1.03499	0.274481	3.77071	0.000162782	0.00491773
3088	Normal_vs_Tumor	ENSG00000180458	CTD-3064H18.4	antisense	97.9543	3.94121	1.04537	3.77016	0.000163145	0.00492234
482	Normal_vs_Tumor	ENSG00000182103	FAM181B	protein_coding	98.0996	-2.72579	0.723206	-3.76903	0.000163881	0.00493817
2064	Normal_vs_Tumor	ENSG00000139880	CDH24	protein_coding	436.838	1.40793	0.373887	3.76565	0.000166115	0.00498669
2795	Normal_vs_Tumor	ENSG00000101198	NKAIN4	protein_coding	242.656	2.75331	0.731127	3.76584	0.000165989	0.00498669
2093	Normal_vs_Tumor	ENSG00000143324	XPR1	protein_coding	7998.08	1.44591	0.384271	3.76272	0.000168073	0.00503854
2410	Normal_vs_Tumor	ENSG00000174307	PHLDA3	protein_coding	2627.94	1.87939	0.49962	3.76163	0.000168808	0.0050496
2490	Normal_vs_Tumor	ENSG00000149573	MPZL2	protein_coding	20836.9	2.05727	0.546923	3.76153	0.000168874	0.0050496
1167	Normal_vs_Tumor	ENSG00000177181	RIMKLA	protein_coding	109.539	-1.47227	0.391497	-3.7606	0.000169506	0.00505556
2504	Normal_vs_Tumor	ENSG00000142661	MYOM3	protein_coding	40.9541	2.07964	0.553228	3.75911	0.000170521	0.00507936
2721	Normal_vs_Tumor	ENSG00000180532	ZSCAN4	protein_coding	25.7615	2.55762	0.681013	3.75561	0.000172923	0.0051378
2949	Normal_vs_Tumor	ENSG00000165731	RET	protein_coding	1584.93	3.2123	0.856297	3.75139	0.000175858	0.0052184
1650	Normal_vs_Tumor	ENSG00000090776	EFNB1	protein_coding	2849.65	1.00187	0.267229	3.7491	0.00017747	0.00525955
1014	Normal_vs_Tumor	ENSG00000163075	CFAP221	protein_coding	245.34	-1.66614	0.44466	-3.74699	0.000178968	0.00528832
3068	Normal_vs_Tumor	ENSG00000102174	PHEX	protein_coding	5878.93	3.77953	1.00901	3.74577	0.000179841	0.00529625
1261	Normal_vs_Tumor	ENSG00000196781	TLE1	protein_coding	1754.72	-1.36986	0.365867	-3.74416	0.000181	0.00531157
2962	Normal_vs_Tumor	ENSG00000141744	PNMT	protein_coding	70.9926	3.2673	0.872654	3.7441	0.000181043	0.00531157
3060	Normal_vs_Tumor	ENSG00000234805	AC090505.5	processed_pseudogene	29.8499	3.72002	0.993505	3.74434	0.000180872	0.00531157
904	Normal_vs_Tumor	ENSG00000197565	COL4A6	protein_coding	130.082	-1.81475	0.484894	-3.74257	0.000182144	0.00533719
753	Normal_vs_Tumor	ENSG00000055813	CCDC85A	protein_coding	361.876	-2.07703	0.555154	-3.74136	0.000183029	0.0053564
989	Normal_vs_Tumor	ENSG00000278869	CITF22-49E9.3	lincRNA	34.6516	-1.69076	0.451963	-3.74092	0.000183344	0.00535893
456	Normal_vs_Tumor	ENSG00000187151	ANGPTL5	protein_coding	15.6889	-2.81033	0.751528	-3.73949	0.000184397	0.00538297
740	Normal_vs_Tumor	ENSG00000112232	KHDRBS2	protein_coding	600.727	-2.09894	0.561709	-3.7367	0.000186449	0.00543434
3268	Normal_vs_Tumor	ENSG00000254466	OR4D10	protein_coding	9.28327	9.01234	2.41199	3.73647	0.000186622	0.00543434
320	Normal_vs_Tumor	ENSG00000143768	LEFTY2	protein_coding	7.58378	-3.25698	0.872055	-3.73484	0.000187838	0.00546295
3004	Normal_vs_Tumor	ENSG00000184156	KCNQ3	protein_coding	1293.54	3.39752	0.910154	3.73291	0.00018928	0.00549806
318	Normal_vs_Tumor	ENSG00000229498	AC105053.3	antisense	16.0372	-3.26128	0.873754	-3.73249	0.000189596	0.00550041
1592	Normal_vs_Tumor	ENSG00000145365	TIFA	protein_coding	2229.43	-1.04598	0.28028	-3.73191	0.000190034	0.00550062
1599	Normal_vs_Tumor	ENSG00000122376	FAM35A	protein_coding	2851.44	-1.03683	0.277831	-3.73186	0.000190074	0.00550062
2465	Normal_vs_Tumor	ENSG00000102007	PLP2	protein_coding	4697.53	1.97742	0.530107	3.73023	0.000191302	0.00552931
3114	Normal_vs_Tumor	ENSG00000251011	TMEM108-AS1	antisense	35.1795	4.16129	1.11609	3.72847	0.000192649	0.00555595
2092	Normal_vs_Tumor	ENSG00000123146	ADGRE5	protein_coding	6402.82	1.44096	0.386701	3.7263	0.000194314	0.00558873
2880	Normal_vs_Tumor	ENSG00000163638	ADAMTS9	protein_coding	6525.32	2.97837	0.799281	3.72632	0.000194297	0.00558873
2849	Normal_vs_Tumor	ENSG00000105650	PDE4C	protein_coding	651.225	2.87722	0.772551	3.72432	0.000195845	0.00562585
2884	Normal_vs_Tumor	ENSG00000250410	RP11-714G18.1	antisense	8.96045	2.98445	0.801426	3.72392	0.00019615	0.00562771
2710	Normal_vs_Tumor	ENSG00000235978	AC018816.3	antisense	150.058	2.52283	0.67761	3.72313	0.000196766	0.00563156
2910	Normal_vs_Tumor	ENSG00000188833	ENTPD8	protein_coding	226.1	3.04871	0.818794	3.72341	0.00019655	0.00563156
1098	Normal_vs_Tumor	ENSG00000186952	TMEM232	protein_coding	219.406	-1.55303	0.417177	-3.7227	0.0001971	0.00563422
2861	Normal_vs_Tumor	ENSG00000174473	GALNTL6	protein_coding	73.0082	2.9182	0.784169	3.72139	0.000198131	0.00564986
2915	Normal_vs_Tumor	ENSG00000273312	RP11-425A6.5	antisense	14.521	3.05947	0.822769	3.7185	0.000200409	0.00570092
247	Normal_vs_Tumor	ENSG00000248144	ADH1C	protein_coding	25.164	-3.63499	0.977638	-3.71813	0.000200702	0.00570233
952	Normal_vs_Tumor	ENSG00000166402	TUB	protein_coding	1364.03	-1.73066	0.466143	-3.71273	0.000205035	0.00580427
987	Normal_vs_Tumor	ENSG00000250012	RP11-124N2.1	antisense	51.1895	-1.69163	0.45557	-3.71322	0.000204639	0.00580427
1751	Normal_vs_Tumor	ENSG00000134817	APLNR	protein_coding	1177.92	1.07928	0.290931	3.70973	0.000207478	0.00586633
2108	Normal_vs_Tumor	ENSG00000272267	RP11-375N15.2	antisense	105.861	1.46101	0.393966	3.70846	0.000208522	0.00588874
2597	Normal_vs_Tumor	ENSG00000111981	ULBP1	protein_coding	143.383	2.26516	0.610899	3.70791	0.000208979	0.00589244
2185	Normal_vs_Tumor	ENSG00000159399	HK2	protein_coding	5695.03	1.54225	0.41624	3.7052	0.000211226	0.00594356
417	Normal_vs_Tumor	ENSG00000163145	C1QTNF7	protein_coding	120.66	-2.92403	0.789377	-3.70422	0.000212041	0.00595932
940	Normal_vs_Tumor	ENSG00000170959	DCDC1	protein_coding	97.3592	-1.7482	0.471988	-3.70391	0.000212302	0.00595948
2383	Normal_vs_Tumor	ENSG00000109586	GALNT7	protein_coding	5249.72	1.83671	0.496465	3.69958	0.000215953	0.00604745
1678	Normal_vs_Tumor	ENSG00000103855	CD276	protein_coding	3697.63	1.02563	0.277361	3.69781	0.000217464	0.00608249
1855	Normal_vs_Tumor	ENSG00000067191	CACNB1	protein_coding	593.681	1.17779	0.318767	3.69484	0.000220022	0.00613934
3105	Normal_vs_Tumor	ENSG00000176887	SOX11	protein_coding	31.2887	4.10195	1.11047	3.69389	0.000220852	0.00615516
2151	Normal_vs_Tumor	ENSG00000196923	PDLIM7	protein_coding	1784.57	1.50003	0.406181	3.693	0.000221621	0.00616924
1692	Normal_vs_Tumor	ENSG00000224383	PRR29	protein_coding	1377.05	1.03489	0.280296	3.69213	0.000222385	0.00618314
774	Normal_vs_Tumor	ENSG00000255020	AF131216.5	antisense	186.808	-2.02819	0.549511	-3.69091	0.000223456	0.00619654
2831	Normal_vs_Tumor	ENSG00000106236	NPTX2	protein_coding	39.0018	2.83833	0.768978	3.69104	0.000223338	0.00619654
1343	Normal_vs_Tumor	ENSG00000103064	SLC7A6	protein_coding	1671.89	-1.26883	0.343864	-3.68991	0.000224334	0.0062078
520	Normal_vs_Tumor	ENSG00000147257	GPC3	protein_coding	389.575	-2.63141	0.713289	-3.68913	0.000225024	0.00621955
723	Normal_vs_Tumor	ENSG00000115474	KCNJ13	protein_coding	357.376	-2.1345	0.579408	-3.68393	0.000229665	0.00633285
2584	Normal_vs_Tumor	ENSG00000139211	AMIGO2	protein_coding	1927.42	2.24531	0.609467	3.68406	0.000229546	0.00633285
1258	Normal_vs_Tumor	ENSG00000164404	GDF9	protein_coding	83.9393	-1.37416	0.37323	-3.6818	0.00023159	0.0063784
447	Normal_vs_Tumor	ENSG00000018236	CNTN1	protein_coding	96.7317	-2.83286	0.769881	-3.6796	0.000233597	0.00641104
1609	Normal_vs_Tumor	ENSG00000144476	ACKR3	protein_coding	2224.41	-1.02737	0.279168	-3.68011	0.000233134	0.00641104
1547	Normal_vs_Tumor	ENSG00000103160	HSDL1	protein_coding	3044.41	-1.08268	0.294419	-3.67736	0.000235664	0.00642504
2172	Normal_vs_Tumor	ENSG00000107281	NPDC1	protein_coding	1989.22	1.52297	0.414154	3.6773	0.000235719	0.00642504
2425	Normal_vs_Tumor	ENSG00000167880	EVPL	protein_coding	4020.62	1.90357	0.517605	3.67765	0.000235396	0.00642504
2512	Normal_vs_Tumor	ENSG00000278389	RP11-626G11.6	lincRNA	23.3115	2.09796	0.570552	3.67707	0.000235927	0.00642504
2586	Normal_vs_Tumor	ENSG00000251491	OR7E28P	transcribed_unprocessed_pseudogene	16.5595	2.24671	0.611036	3.67688	0.000236104	0.00642504
2848	Normal_vs_Tumor	ENSG00000173838	MARCH10	protein_coding	20.2563	2.87513	0.781816	3.6775	0.000235534	0.00642504
2868	Normal_vs_Tumor	ENSG00000066248	NGEF	protein_coding	1590.61	2.95012	0.802166	3.67769	0.000235357	0.00642504
2993	Normal_vs_Tumor	ENSG00000204572	KRTAP5-10	protein_coding	8.36019	3.36513	0.915267	3.67666	0.000236306	0.00642504
686	Normal_vs_Tumor	ENSG00000185046	ANKS1B	protein_coding	444.221	-2.20854	0.601051	-3.67446	0.000238354	0.00646571
2847	Normal_vs_Tumor	ENSG00000105427	CNFN	protein_coding	87.5917	2.87185	0.781658	3.67405	0.000238732	0.00646844
2980	Normal_vs_Tumor	ENSG00000067715	SYT1	protein_coding	174.439	3.31378	0.902768	3.67069	0.000241897	0.00653904
266	Normal_vs_Tumor	ENSG00000280623	PCAT14	lincRNA	35.5927	-3.4967	0.953202	-3.66838	0.000244096	0.00658328
697	Normal_vs_Tumor	ENSG00000106809	OGN	protein_coding	356.389	-2.19493	0.598291	-3.66866	0.000243822	0.00658328
2631	Normal_vs_Tumor	ENSG00000196218	RYR1	protein_coding	1773.74	2.34817	0.640283	3.6674	0.000245031	0.00660088
445	Normal_vs_Tumor	ENSG00000164129	NPY5R	protein_coding	9.11297	-2.83749	0.774646	-3.66295	0.000249326	0.00668576
1416	Normal_vs_Tumor	ENSG00000152782	PANK1	protein_coding	983.031	-1.18501	0.32351	-3.66297	0.000249312	0.00668576
1554	Normal_vs_Tumor	ENSG00000168778	TCTN2	protein_coding	1725.95	-1.07989	0.294776	-3.66343	0.000248863	0.00668576
1912	Normal_vs_Tumor	ENSG00000198786	MT-ND5	protein_coding	2452.77	1.24552	0.340413	3.65884	0.000253363	0.00678624
3080	Normal_vs_Tumor	ENSG00000145824	CXCL14	protein_coding	34621	3.87691	1.05974	3.65837	0.000253825	0.00679083
466	Normal_vs_Tumor	ENSG00000219992	RP11-420L9.2	processed_pseudogene	25.0658	-2.77169	0.757925	-3.65694	0.00025524	0.00681311
1163	Normal_vs_Tumor	ENSG00000146477	SLC22A3	protein_coding	215.167	-1.47643	0.404116	-3.65349	0.000258704	0.00688983
443	Normal_vs_Tumor	ENSG00000267799	MAN1A2P1	processed_pseudogene	20.2086	-2.83869	0.777223	-3.65235	0.000259852	0.00690826
1896	Normal_vs_Tumor	ENSG00000279528	RP11-1148L6.8	TEC	252.94	1.2307	0.337026	3.65163	0.000260577	0.00690826
3044	Normal_vs_Tumor	ENSG00000273143	RP11-525A16.4	lincRNA	11.0541	3.59726	0.985062	3.65182	0.000260392	0.00690826
957	Normal_vs_Tumor	ENSG00000154447	SH3RF1	protein_coding	4305.02	-1.72293	0.472127	-3.6493	0.000262953	0.00694117
2540	Normal_vs_Tumor	ENSG00000133101	CCNA1	protein_coding	87.239	2.14997	0.589142	3.64933	0.000262926	0.00694117
1761	Normal_vs_Tumor	ENSG00000188215	DCUN1D3	protein_coding	1119.91	1.08791	0.298197	3.64828	0.000264001	0.00695956
1405	Normal_vs_Tumor	ENSG00000214654	RP11-27I1.4	transcribed_processed_pseudogene	157.777	-1.20035	0.329179	-3.64649	0.000265851	0.00700045
1391	Normal_vs_Tumor	ENSG00000134202	GSTM3	protein_coding	4216.75	-1.2159	0.333913	-3.64136	0.0002712	0.0071248
2441	Normal_vs_Tumor	ENSG00000157570	TSPAN18	protein_coding	2843.58	1.93884	0.532423	3.64155	0.000271006	0.0071248
2824	Normal_vs_Tumor	ENSG00000175294	CATSPER1	protein_coding	166.002	2.83005	0.777254	3.64109	0.000271488	0.0071248
580	Normal_vs_Tumor	ENSG00000149403	GRIK4	protein_coding	434.902	-2.46083	0.676175	-3.63933	0.000273344	0.00715268
1319	Normal_vs_Tumor	ENSG00000139946	PELI2	protein_coding	528.192	-1.29175	0.354953	-3.63922	0.000273468	0.00715268
607	Normal_vs_Tumor	ENSG00000151892	GFRA1	protein_coding	256.851	-2.39049	0.657041	-3.63826	0.000274485	0.00716148
925	Normal_vs_Tumor	ENSG00000260213	RP11-303E16.3	antisense	20.9335	-1.77355	0.487501	-3.63804	0.000274723	0.00716148
224	Normal_vs_Tumor	ENSG00000218823	PAPOLB	protein_coding	5.46541	-3.78915	1.04165	-3.63762	0.000275166	0.00716503
230	Normal_vs_Tumor	ENSG00000234281	LANCL1-AS1	antisense	7.08764	-3.73868	1.0279	-3.63721	0.000275605	0.0071685
2438	Normal_vs_Tumor	ENSG00000161103	AC008132.13	transcribed_processed_pseudogene	17.8305	1.93307	0.531564	3.63658	0.000276284	0.00717816
615	Normal_vs_Tumor	ENSG00000225611	RP11-70C1.1	antisense	20.7741	-2.37369	0.653196	-3.63397	0.000279095	0.00724315
2772	Normal_vs_Tumor	ENSG00000163347	CLDN1	protein_coding	26045.2	2.68931	0.740759	3.63048	0.000282894	0.00733361
1009	Normal_vs_Tumor	ENSG00000169946	ZFPM2	protein_coding	729.945	-1.6679	0.459474	-3.63003	0.000283393	0.0073384
2393	Normal_vs_Tumor	ENSG00000231852	CYP21A2	protein_coding	52.5562	1.85178	0.510259	3.62909	0.000284423	0.0073566
3013	Normal_vs_Tumor	ENSG00000152503	TRIM36	protein_coding	521.738	3.43422	0.946374	3.62882	0.000284725	0.0073566
2122	Normal_vs_Tumor	ENSG00000224805	LINC00853	antisense	54.7649	1.47743	0.407221	3.62808	0.000285534	0.00736935
1952	Normal_vs_Tumor	ENSG00000232093	RP11-307C12.11	antisense	56.5078	1.29624	0.357389	3.62699	0.000286747	0.00738437
2829	Normal_vs_Tumor	ENSG00000182489	XKRX	protein_coding	473.858	2.83771	0.782368	3.62707	0.000286651	0.00738437
1937	Normal_vs_Tumor	ENSG00000141934	PLPP2	protein_coding	873.596	1.27246	0.35108	3.62442	0.000289614	0.00744902
2193	Normal_vs_Tumor	ENSG00000181634	TNFSF15	protein_coding	963.534	1.54981	0.427631	3.62417	0.000289895	0.00744902
217	Normal_vs_Tumor	ENSG00000089225	TBX5	protein_coding	27.3824	-3.86415	1.06643	-3.62343	0.000290718	0.00745963
1852	Normal_vs_Tumor	ENSG00000165886	UBTD1	protein_coding	1211.6	1.17585	0.324531	3.62323	0.000290946	0.00745963
227	Normal_vs_Tumor	ENSG00000105641	SLC5A5	protein_coding	3330.7	-3.75997	1.03803	-3.62222	0.000292086	0.00748066
3096	Normal_vs_Tumor	ENSG00000130720	FIBCD1	protein_coding	129.596	4.03968	1.11546	3.62155	0.000292845	0.00749189
2344	Normal_vs_Tumor	ENSG00000159166	LAD1	protein_coding	1796.14	1.77861	0.491242	3.62064	0.000293876	0.00751007
2332	Normal_vs_Tumor	ENSG00000131188	PRR7	protein_coding	76.9134	1.76699	0.488531	3.61695	0.000298097	0.00759304
3072	Normal_vs_Tumor	ENSG00000249628	LINC00942	lincRNA	9.17506	3.80604	1.05225	3.61704	0.000297996	0.00759304
160	Normal_vs_Tumor	ENSG00000278631	RP11-71B7.1	processed_pseudogene	8.18934	-4.41142	1.21995	-3.61606	0.000299124	0.00761091
799	Normal_vs_Tumor	ENSG00000166482	MFAP4	protein_coding	1577.15	-1.97254	0.545587	-3.61545	0.000299831	0.00762059
2773	Normal_vs_Tumor	ENSG00000164400	CSF2	protein_coding	85.3179	2.68983	0.744194	3.61442	0.000301016	0.00764242
1027	Normal_vs_Tumor	ENSG00000138639	ARHGAP24	protein_coding	3756.98	-1.65172	0.457538	-3.61001	0.000306185	0.00775679
2640	Normal_vs_Tumor	ENSG00000146005	PSD2	protein_coding	24.3665	2.36082	0.655601	3.60101	0.000316987	0.00801308
2395	Normal_vs_Tumor	ENSG00000142765	SYTL1	protein_coding	2961.11	1.85476	0.515173	3.60026	0.000317902	0.00802753
3017	Normal_vs_Tumor	ENSG00000114200	BCHE	protein_coding	523.875	3.45727	0.961107	3.59718	0.000321689	0.0081144
2455	Normal_vs_Tumor	ENSG00000188290	HES4	protein_coding	181.278	1.9643	0.546351	3.59531	0.000324008	0.00816408
859	Normal_vs_Tumor	ENSG00000133640	LRRIQ1	protein_coding	179.4	-1.89133	0.526103	-3.59498	0.000324413	0.0081655
2015	Normal_vs_Tumor	ENSG00000148926	ADM	protein_coding	1188.58	1.35932	0.378257	3.59363	0.000326104	0.00819043
1473	Normal_vs_Tumor	ENSG00000087301	TXNDC16	protein_coding	584.628	-1.13043	0.314687	-3.59225	0.000327831	0.00822498
476	Normal_vs_Tumor	ENSG00000127324	TSPAN8	protein_coding	32.9914	-2.74959	0.765757	-3.59069	0.000329807	0.00826569
2481	Normal_vs_Tumor	ENSG00000139910	NOVA1	protein_coding	607.138	2.02933	0.565226	3.5903	0.000330302	0.00826921
1999	Normal_vs_Tumor	ENSG00000115457	IGFBP2	protein_coding	1167.43	1.34192	0.373869	3.58927	0.000331606	0.00828194
2756	Normal_vs_Tumor	ENSG00000149654	CDH22	protein_coding	48.652	2.65813	0.740537	3.58946	0.000331368	0.00828194
3170	Normal_vs_Tumor	ENSG00000224743	TEX26-AS1	antisense	58.2914	5.15494	1.43629	3.58906	0.000331873	0.00828194
1170	Normal_vs_Tumor	ENSG00000244479	OR2A1-AS1	antisense	321.468	-1.47076	0.410102	-3.58632	0.000335374	0.0083562
2546	Normal_vs_Tumor	ENSG00000158352	SHROOM4	protein_coding	2843.31	2.1662	0.60431	3.58459	0.000337612	0.00839827
1083	Normal_vs_Tumor	ENSG00000204381	LAYN	protein_coding	1397.56	-1.57486	0.439475	-3.5835	0.000339022	0.00842439
939	Normal_vs_Tumor	ENSG00000196381	ZNF781	protein_coding	159.557	-1.74837	0.48794	-3.58316	0.000339461	0.00842634
245	Normal_vs_Tumor	ENSG00000237870	AC073130.1	processed_transcript	13.4582	-3.65033	1.01915	-3.58175	0.0003413	0.00845487
554	Normal_vs_Tumor	ENSG00000148948	LRRC4C	protein_coding	462.558	-2.52645	0.705373	-3.58172	0.000341334	0.00845487
1888	Normal_vs_Tumor	ENSG00000183615	FAM167B	protein_coding	220.224	1.21725	0.340216	3.57788	0.000346392	0.00854396
2284	Normal_vs_Tumor	ENSG00000107731	UNC5B	protein_coding	1585.83	1.69149	0.472739	3.57805	0.000346163	0.00854396
2918	Normal_vs_Tumor	ENSG00000230918	AC008063.2	antisense	39.8117	3.07335	0.858896	3.57826	0.000345892	0.00854396
724	Normal_vs_Tumor	ENSG00000235724	AC009299.2	antisense	20.9541	-2.13121	0.595891	-3.57652	0.000348205	0.00857963
179	Normal_vs_Tumor	ENSG00000108576	SLC6A4	protein_coding	17.66	-4.21152	1.17767	-3.57614	0.000348703	0.00858287
564	Normal_vs_Tumor	ENSG00000254153	CTA-398F10.2	lincRNA	81.4508	-2.50047	0.699454	-3.57489	0.000350372	0.00860582
3033	Normal_vs_Tumor	ENSG00000060718	COL11A1	protein_coding	50.1436	3.52247	0.985319	3.57495	0.000350292	0.00860582
2148	Normal_vs_Tumor	ENSG00000040608	RTN4R	protein_coding	376.386	1.49803	0.419227	3.57331	0.000352498	0.00864896
2263	Normal_vs_Tumor	ENSG00000186862	PDZD7	protein_coding	52.7537	1.66182	0.46557	3.56943	0.000357761	0.00876583
3113	Normal_vs_Tumor	ENSG00000224511	LINC00365	lincRNA	7.27325	4.15137	1.16309	3.56925	0.000358011	0.00876583
2601	Normal_vs_Tumor	ENSG00000186897	C1QL4	protein_coding	207.886	2.27273	0.636844	3.56875	0.000358694	0.00877336
1285	Normal_vs_Tumor	ENSG00000076382	SPAG5	protein_coding	607.265	-1.33397	0.374132	-3.5655	0.000363161	0.00886408
1764	Normal_vs_Tumor	ENSG00000006042	TMEM98	protein_coding	8339.23	1.09	0.305854	3.56378	0.000365558	0.00891328
2207	Normal_vs_Tumor	ENSG00000270956	RP11-65L3.4	antisense	55.4868	1.56583	0.439657	3.56148	0.000368768	0.00898219
974	Normal_vs_Tumor	ENSG00000164627	KIF6	protein_coding	125.188	-1.70642	0.479412	-3.55941	0.000371692	0.00904229
3162	Normal_vs_Tumor	ENSG00000153086	ACMSD	protein_coding	11.3386	4.96148	1.39399	3.55918	0.000372009	0.00904229
2450	Normal_vs_Tumor	ENSG00000109956	B3GAT1	protein_coding	1257.8	1.9564	0.549759	3.55866	0.000372751	0.00905093
1116	Normal_vs_Tumor	ENSG00000141576	RNF157	protein_coding	138.365	-1.52967	0.430104	-3.55651	0.00037581	0.00911573
2183	Normal_vs_Tumor	ENSG00000173715	C11orf80	protein_coding	719.497	1.54036	0.433305	3.55491	0.000378104	0.00916188
895	Normal_vs_Tumor	ENSG00000159761	C16orf86	protein_coding	163.955	-1.82188	0.512597	-3.55422	0.000379099	0.00917648
306	Normal_vs_Tumor	ENSG00000183287	CCBE1	protein_coding	12.4821	-3.29835	0.928653	-3.55176	0.00038266	0.00923099
1121	Normal_vs_Tumor	ENSG00000088881	EBF4	protein_coding	1605.53	-1.51844	0.427548	-3.5515	0.000383047	0.00923099
2198	Normal_vs_Tumor	ENSG00000185739	SRL	protein_coding	1920.72	1.55812	0.438632	3.55222	0.000382002	0.00923099
2766	Normal_vs_Tumor	ENSG00000109861	CTSC	protein_coding	24685.8	2.67592	0.753352	3.55202	0.000382284	0.00923099
2990	Normal_vs_Tumor	ENSG00000171236	LRG1	protein_coding	733.964	3.35764	0.945465	3.55131	0.000383325	0.00923099
3127	Normal_vs_Tumor	ENSG00000137648	TMPRSS4	protein_coding	5684.56	4.30315	1.21181	3.55102	0.00038374	0.00923147
809	Normal_vs_Tumor	ENSG00000215912	TTC34	protein_coding	126.641	-1.95846	0.551834	-3.54901	0.000386684	0.00929273
1520	Normal_vs_Tumor	ENSG00000160199	PKNOX1	protein_coding	3364.51	-1.09902	0.30976	-3.54797	0.000388215	0.00930084
1901	Normal_vs_Tumor	ENSG00000142235	LMTK3	protein_coding	633.011	1.23668	0.348554	3.54802	0.00038814	0.00930084
2743	Normal_vs_Tumor	ENSG00000188277	C15orf62	protein_coding	109.802	2.62757	0.74056	3.54808	0.000388043	0.00930084
2268	Normal_vs_Tumor	ENSG00000109738	GLRB	protein_coding	184.557	1.66837	0.470291	3.54752	0.000388882	0.00930729
1080	Normal_vs_Tumor	ENSG00000244734	HBB	protein_coding	762.332	-1.58284	0.446338	-3.54628	0.000390714	0.00934157
2262	Normal_vs_Tumor	ENSG00000184545	DUSP8	protein_coding	896.23	1.66133	0.46867	3.54478	0.000392948	0.00938539
2485	Normal_vs_Tumor	ENSG00000157734	SNX22	protein_coding	15536.5	2.04025	0.575627	3.5444	0.000393506	0.00938914
570	Normal_vs_Tumor	ENSG00000111783	RFX4	protein_coding	15.9054	-2.49253	0.703339	-3.54386	0.000394321	0.00938941
3010	Normal_vs_Tumor	ENSG00000163898	LIPH	protein_coding	4642.4	3.41718	0.96424	3.54391	0.000394246	0.00938941
858	Normal_vs_Tumor	ENSG00000184305	CCSER1	protein_coding	224.754	-1.89149	0.534254	-3.54044	0.000399466	0.00948295
2785	Normal_vs_Tumor	ENSG00000162951	LRRTM1	protein_coding	199.176	2.72779	0.770733	3.53922	0.000401315	0.00951719
2026	Normal_vs_Tumor	ENSG00000128917	DLL4	protein_coding	892.365	1.36657	0.386174	3.53875	0.000402029	0.00952445
1792	Normal_vs_Tumor	ENSG00000188643	S100A16	protein_coding	5013.36	1.11631	0.315899	3.53376	0.00040969	0.00969613
2575	Normal_vs_Tumor	ENSG00000125207	PIWIL1	protein_coding	540.085	2.22583	0.629979	3.53319	0.000410579	0.00970734
1038	Normal_vs_Tumor	ENSG00000198300	PEG3	protein_coding	986.228	-1.63376	0.46262	-3.53153	0.000413168	0.0097587
3078	Normal_vs_Tumor	ENSG00000248690	HAS2-AS1	antisense	45.9391	3.86574	1.09502	3.53028	0.000415127	0.00979508
503	Normal_vs_Tumor	ENSG00000164199	ADGRV1	protein_coding	1100.22	-2.67104	0.756937	-3.52875	0.000417527	0.0098024
616	Normal_vs_Tumor	ENSG00000274253	RP11-566K19.6	sense_overlapping	18.239	-2.373	0.672414	-3.52907	0.000417028	0.0098024
1032	Normal_vs_Tumor	ENSG00000260057	LINC01571	lincRNA	408.57	-1.64205	0.465336	-3.52875	0.000417534	0.0098024
1865	Normal_vs_Tumor	ENSG00000203288	RP11-98D18.9	antisense	85.104	1.19366	0.338211	3.52933	0.000416616	0.0098024
2768	Normal_vs_Tumor	ENSG00000226508	AC104655.3	lincRNA	19.7473	2.68214	0.760034	3.52898	0.000417172	0.0098024
2600	Normal_vs_Tumor	ENSG00000260279	AC137932.5	antisense	26.5465	2.27217	0.64418	3.52722	0.000419947	0.0098393
1573	Normal_vs_Tumor	ENSG00000205269	TMEM170B	protein_coding	510.11	-1.05976	0.300694	-3.5244	0.000424448	0.00993313
2119	Normal_vs_Tumor	ENSG00000073605	GSDMB	protein_coding	274.482	1.47526	0.418613	3.52418	0.000424801	0.00993313
502	Normal_vs_Tumor	ENSG00000136944	LMX1B	protein_coding	19.2561	-2.6737	0.758958	-3.52286	0.000426921	0.00997272
2645	Normal_vs_Tumor	ENSG00000184500	PROS1	protein_coding	12450	2.36774	0.67236	3.52153	0.00042907	0.0100129
483	Normal_vs_Tumor	ENSG00000271524	BNIP3P17	processed_pseudogene	45.514	-2.72436	0.774176	-3.51904	0.000433114	0.0100872
1586	Normal_vs_Tumor	ENSG00000122085	MTERF4	protein_coding	2571.71	-1.04972	0.298375	-3.51811	0.000434628	0.0101124
2325	Normal_vs_Tumor	ENSG00000167617	CDC42EP5	protein_coding	477.454	1.74742	0.497181	3.51467	0.000440305	0.0102139
1935	Normal_vs_Tumor	ENSG00000185650	ZFP36L1	protein_coding	52389.1	1.27045	0.361557	3.51383	0.000441691	0.0102258
2155	Normal_vs_Tumor	ENSG00000281406	BLACAT1	lincRNA	468.689	1.50247	0.427763	3.51239	0.000444094	0.0102713
1278	Normal_vs_Tumor	ENSG00000156510	HKDC1	protein_coding	980.414	-1.3427	0.382409	-3.51115	0.000446168	0.010309
142	Normal_vs_Tumor	ENSG00000169306	IL1RAPL1	protein_coding	9.14943	-4.67082	1.33042	-3.51077	0.000446809	0.0103137
2855	Normal_vs_Tumor	ENSG00000113361	CDH6	protein_coding	4080.11	2.90279	0.827396	3.50835	0.000450902	0.0103937
1211	Normal_vs_Tumor	ENSG00000204103	MAFB	protein_coding	8430.6	-1.42154	0.405244	-3.50786	0.000451732	0.0103965
618	Normal_vs_Tumor	ENSG00000197813	CTC-301O7.4	lincRNA	23.4993	-2.36422	0.674702	-3.50409	0.000458172	0.01051
2445	Normal_vs_Tumor	ENSG00000135253	KCP	protein_coding	128.611	1.94088	0.5539	3.50402	0.000458288	0.01051
2936	Normal_vs_Tumor	ENSG00000116983	HPCAL4	protein_coding	452.824	3.13665	0.895456	3.50286	0.000460299	0.0105418
40	Normal_vs_Tumor	ENSG00000268038	AC011516.2	lincRNA	11.8358	-6.60026	1.88453	-3.50233	0.000461201	0.0105521
2841	Normal_vs_Tumor	ENSG00000008056	SYN1	protein_coding	116.608	2.85592	0.815987	3.49996	0.000465332	0.0106362
2568	Normal_vs_Tumor	ENSG00000117308	GALE	protein_coding	4059.15	2.21038	0.63169	3.49916	0.000466732	0.0106578
248	Normal_vs_Tumor	ENSG00000125813	PAX1	protein_coding	24.5125	-3.62987	1.03758	-3.49841	0.000468032	0.0106667
2669	Normal_vs_Tumor	ENSG00000243449	C4orf48	protein_coding	204.409	2.40799	0.688283	3.49854	0.000467808	0.0106667
1251	Normal_vs_Tumor	ENSG00000079102	RUNX1T1	protein_coding	394.348	-1.38097	0.39499	-3.49621	0.000471916	0.0107447
176	Normal_vs_Tumor	ENSG00000258675	RP11-299L17.3	lincRNA	9.61385	-4.28173	1.22508	-3.49506	0.00047395	0.0107805
291	Normal_vs_Tumor	ENSG00000113303	BTNL8	protein_coding	11.0412	-3.36223	0.962439	-3.49345	0.000476822	0.0108353
1280	Normal_vs_Tumor	ENSG00000120658	ENOX1	protein_coding	40.9866	-1.33975	0.38365	-3.49212	0.000479205	0.0108789
136	Normal_vs_Tumor	ENSG00000279444	RP11-715H19.2	TEC	6.91869	-4.79693	1.37459	-3.48972	0.00048353	0.0109664
2655	Normal_vs_Tumor	ENSG00000237187	NR2F1-AS1	antisense	820.553	2.38317	0.683081	3.48885	0.000485107	0.0109809
1878	Normal_vs_Tumor	ENSG00000125898	FAM110A	protein_coding	724.645	1.2084	0.346398	3.48848	0.000485781	0.0109855
2294	Normal_vs_Tumor	ENSG00000034510	TMSB10	protein_coding	63906.2	1.70372	0.488498	3.48768	0.000487234	0.0110077
279	Normal_vs_Tumor	ENSG00000229106	BTBD6P1	processed_pseudogene	9.88684	-3.40323	0.976695	-3.48443	0.000493184	0.0111071
2066	Normal_vs_Tumor	ENSG00000171433	GLOD5	protein_coding	147.751	1.41003	0.404601	3.48498	0.000492165	0.0111071
2199	Normal_vs_Tumor	ENSG00000273437	RP11-434H6.7	lincRNA	32.1634	1.55859	0.447326	3.48424	0.000493534	0.0111071
2298	Normal_vs_Tumor	ENSG00000116991	SIPA1L2	protein_coding	4334.51	1.70869	0.490394	3.48431	0.000493401	0.0111071
1779	Normal_vs_Tumor	ENSG00000261474	RP11-452L6.1	lincRNA	72.4822	1.10491	0.317196	3.48336	0.000495155	0.0111329
1075	Normal_vs_Tumor	ENSG00000277142	LINC00235	lincRNA	124.171	-1.58601	0.455409	-3.4826	0.000496569	0.0111433
3000	Normal_vs_Tumor	ENSG00000132821	VSTM2L	protein_coding	750.312	3.38885	0.973077	3.48261	0.000496552	0.0111433
1798	Normal_vs_Tumor	ENSG00000167191	GPRC5B	protein_coding	6863.86	1.12354	0.32269	3.48181	0.000498042	0.0111656
441	Normal_vs_Tumor	ENSG00000241935	HOGA1	protein_coding	52.0504	-2.84215	0.816431	-3.48119	0.000499195	0.0111807
2590	Normal_vs_Tumor	ENSG00000233930	KRTAP5-AS1	antisense	83.3832	2.25147	0.646896	3.48042	0.000500623	0.011202
1184	Normal_vs_Tumor	ENSG00000168785	TSPAN5	protein_coding	2493.75	-1.44972	0.416745	-3.47867	0.000503905	0.0112539
300	Normal_vs_Tumor	ENSG00000270124	RP11-118F19.1	lincRNA	10.4245	-3.32944	0.958044	-3.47525	0.00051038	0.0113768
943	Normal_vs_Tumor	ENSG00000176387	HSD11B2	protein_coding	672.736	-1.74012	0.500857	-3.47429	0.000512205	0.0113957
1115	Normal_vs_Tumor	ENSG00000116132	PRRX1	protein_coding	1527.64	-1.5297	0.44029	-3.47431	0.000512178	0.0113957
2145	Normal_vs_Tumor	ENSG00000142227	EMP3	protein_coding	2905.2	1.49696	0.431097	3.47245	0.000515735	0.0114633
24	Normal_vs_Tumor	ENSG00000116147	TNR	protein_coding	14.3037	-6.89131	1.98529	-3.47118	0.000518176	0.0114957
1429	Normal_vs_Tumor	ENSG00000152217	SETBP1	protein_coding	1335.43	-1.17114	0.337518	-3.46984	0.000520762	0.0115422
1802	Normal_vs_Tumor	ENSG00000132535	DLG4	protein_coding	1664.45	1.12733	0.324942	3.46933	0.000521764	0.0115534
172	Normal_vs_Tumor	ENSG00000267014	LINC01532	lincRNA	7.38231	-4.31011	1.24266	-3.46845	0.000523475	0.0115803
1062	Normal_vs_Tumor	ENSG00000275395	FCGBP	protein_coding	43665.5	-1.60271	0.46232	-3.46668	0.000526934	0.0116348
1219	Normal_vs_Tumor	ENSG00000101115	SALL4	protein_coding	108.135	-1.41544	0.408533	-3.46469	0.000530853	0.0116993
2554	Normal_vs_Tumor	ENSG00000248538	RP11-10A14.5	lincRNA	10.5438	2.17717	0.62859	3.46358	0.000533043	0.0117254
1899	Normal_vs_Tumor	ENSG00000140563	MCTP2	protein_coding	3504.72	1.2357	0.356908	3.46224	0.000535697	0.0117727
2131	Normal_vs_Tumor	ENSG00000275832	ARHGAP23	protein_coding	2240.41	1.48357	0.428548	3.46184	0.000536488	0.0117791
1804	Normal_vs_Tumor	ENSG00000261051	RP11-274H2.5	sense_overlapping	104.349	1.12827	0.325971	3.46126	0.000537655	0.0117936
2606	Normal_vs_Tumor	ENSG00000105327	BBC3	protein_coding	705.919	2.28478	0.660203	3.46072	0.000538739	0.0118045
2798	Normal_vs_Tumor	ENSG00000135437	RDH5	protein_coding	158.004	2.75968	0.797632	3.45984	0.000540505	0.0118229
1072	Normal_vs_Tumor	ENSG00000170271	FAXDC2	protein_coding	4150.01	-1.58871	0.459296	-3.45902	0.000542145	0.0118476
2032	Normal_vs_Tumor	ENSG00000106683	LIMK1	protein_coding	3989.48	1.36853	0.396018	3.45572	0.000548822	0.0119824
222	Normal_vs_Tumor	ENSG00000106927	AMBP	protein_coding	14.5226	-3.82661	1.10758	-3.45491	0.000550473	0.0119848
2698	Normal_vs_Tumor	ENSG00000171388	APLN	protein_coding	104.782	2.48791	0.720074	3.45507	0.000550153	0.0119848
379	Normal_vs_Tumor	ENSG00000120322	PCDHB8	protein_coding	13.6627	-3.04589	0.88211	-3.45296	0.000554462	0.0120493
1682	Normal_vs_Tumor	ENSG00000082146	STRADB	protein_coding	2413.26	1.02762	0.297595	3.4531	0.000554189	0.0120493
1712	Normal_vs_Tumor	ENSG00000104881	PPP1R13L	protein_coding	1509.13	1.04868	0.304114	3.44831	0.000564108	0.0122475
1706	Normal_vs_Tumor	ENSG00000273226	RP11-513M16.8	antisense	103.485	1.04225	0.302532	3.44511	0.000570836	0.0123706
3267	Normal_vs_Tumor	ENSG00000215498	FAM230B	processed_transcript	8.87472	8.94428	2.5967	3.44447	0.000572171	0.012388
1990	Normal_vs_Tumor	ENSG00000204396	VWA7	protein_coding	756.304	1.33358	0.387444	3.442	0.000577436	0.0124905
621	Normal_vs_Tumor	ENSG00000091128	LAMB4	protein_coding	15.4965	-2.3575	0.685001	-3.4416	0.000578276	0.0124971
645	Normal_vs_Tumor	ENSG00000147606	SLC26A7	protein_coding	41285	-2.29494	0.666878	-3.44131	0.000578897	0.0124989
1828	Normal_vs_Tumor	ENSG00000079462	PAFAH1B3	protein_coding	997.962	1.15504	0.335714	3.44055	0.000580524	0.0125225
968	Normal_vs_Tumor	ENSG00000198416	ZNF658B	transcribed_unprocessed_pseudogene	124.167	-1.71281	0.497907	-3.44001	0.000581699	0.0125363
3038	Normal_vs_Tumor	ENSG00000148346	LCN2	protein_coding	1249.27	3.54171	1.03074	3.43607	0.000590212	0.0126963
3023	Normal_vs_Tumor	ENSG00000221986	MYBPHL	protein_coding	43.8388	3.47712	1.01205	3.43572	0.000590976	0.0127011
1040	Normal_vs_Tumor	ENSG00000186838	SELENOV	protein_coding	134.21	-1.63175	0.475003	-3.43525	0.00059201	0.0127116
3115	Normal_vs_Tumor	ENSG00000240764	PCDHGC5	protein_coding	50.5052	4.16747	1.21328	3.43488	0.000592816	0.0127173
360	Normal_vs_Tumor	ENSG00000184408	KCND2	protein_coding	17.0495	-3.11454	0.906813	-3.4346	0.000593438	0.0127189
430	Normal_vs_Tumor	ENSG00000206384	COL6A6	protein_coding	13.5676	-2.89395	0.843173	-3.43221	0.000598673	0.0128077
2906	Normal_vs_Tumor	ENSG00000235209	CTA-150C2.13	lincRNA	7.79233	3.03734	0.8853	3.43086	0.00060166	0.0128598
484	Normal_vs_Tumor	ENSG00000203280	CTA-221G9.12	antisense	17.027	-2.724	0.794035	-3.43058	0.000602303	0.0128618
2905	Normal_vs_Tumor	ENSG00000185306	C12orf56	protein_coding	47.7501	3.03394	0.884507	3.43009	0.000603377	0.012873
510	Normal_vs_Tumor	ENSG00000171931	FBXW10	protein_coding	34.3958	-2.65144	0.773145	-3.42942	0.000604877	0.0128815
2281	Normal_vs_Tumor	ENSG00000170522	ELOVL6	protein_coding	635.528	1.68271	0.490653	3.42954	0.000604611	0.0128815
2317	Normal_vs_Tumor	ENSG00000179133	C10orf67	protein_coding	64.9523	1.73235	0.505358	3.42796	0.000608132	0.012939
2622	Normal_vs_Tumor	ENSG00000126368	NR1D1	protein_coding	2522.81	2.32941	0.67968	3.42722	0.000609799	0.012952
62	Normal_vs_Tumor	ENSG00000183644	C11orf88	protein_coding	8.79541	-6.15519	1.79693	-3.42539	0.000613927	0.0130149
3137	Normal_vs_Tumor	ENSG00000118322	ATP10B	protein_coding	312.649	4.43482	1.29464	3.42553	0.000613602	0.0130149
1540	Normal_vs_Tumor	ENSG00000040199	PHLPP2	protein_coding	1566.91	-1.08912	0.318027	-3.4246	0.000615701	0.0130407
1215	Normal_vs_Tumor	ENSG00000128045	RASL11B	protein_coding	69.481	-1.41728	0.413891	-3.42429	0.000616417	0.0130441
1597	Normal_vs_Tumor	ENSG00000247746	USP51	protein_coding	674.47	-1.03828	0.30324	-3.42395	0.00061719	0.0130472
1150	Normal_vs_Tumor	ENSG00000171791	BCL2	protein_coding	8240.1	-1.48349	0.433389	-3.423	0.000619343	0.0130705
437	Normal_vs_Tumor	ENSG00000255864	RP11-444D3.1	lincRNA	8.62553	-2.86796	0.837951	-3.42258	0.000620288	0.0130786
1347	Normal_vs_Tumor	ENSG00000227908	FLJ31104	antisense	34.0038	-1.26234	0.36894	-3.42154	0.000622684	0.0131077
637	Normal_vs_Tumor	ENSG00000111087	GLI1	protein_coding	58.014	-2.32073	0.67838	-3.42098	0.000623951	0.0131204
228	Normal_vs_Tumor	ENSG00000273319	RP11-138A9.2	lincRNA	5.26406	-3.74208	1.09396	-3.42067	0.000624679	0.0131239
2767	Normal_vs_Tumor	ENSG00000172987	HPSE2	protein_coding	32.441	2.6817	0.784398	3.4188	0.000628978	0.0132023
2534	Normal_vs_Tumor	ENSG00000235947	EGOT	lincRNA	30.4111	2.13648	0.625278	3.41685	0.000633504	0.0132735
2846	Normal_vs_Tumor	ENSG00000184292	TACSTD2	protein_coding	16955.4	2.87065	0.840348	3.41602	0.000635432	0.013302
2579	Normal_vs_Tumor	ENSG00000110492	MDK	protein_coding	10428.4	2.23539	0.654455	3.41565	0.000636288	0.013308
2315	Normal_vs_Tumor	ENSG00000131097	HIGD1B	protein_coding	68.6326	1.73019	0.506805	3.41392	0.000640348	0.013369
2817	Normal_vs_Tumor	ENSG00000161973	CCDC42	protein_coding	7.46464	2.81535	0.824762	3.41353	0.000641281	0.0133765
1480	Normal_vs_Tumor	ENSG00000005243	COPZ2	protein_coding	867.295	-1.12403	0.329464	-3.4117	0.000645582	0.0134423
1758	Normal_vs_Tumor	ENSG00000101236	RNF24	protein_coding	2666.01	1.08555	0.318214	3.41138	0.000646347	0.0134462
695	Normal_vs_Tumor	ENSG00000144891	AGTR1	protein_coding	87.2022	-2.19679	0.644097	-3.41065	0.000648093	0.0134705
1546	Normal_vs_Tumor	ENSG00000154930	ACSS1	protein_coding	3972.47	-1.08379	0.317806	-3.41021	0.00064912	0.0134799
1061	Normal_vs_Tumor	ENSG00000172817	CYP7B1	protein_coding	552.225	-1.60469	0.470799	-3.40843	0.000653371	0.0135371
1962	Normal_vs_Tumor	ENSG00000162069	BICDL2	protein_coding	642.479	1.30431	0.382685	3.40831	0.000653673	0.0135371
1967	Normal_vs_Tumor	ENSG00000007314	SCN4A	protein_coding	991.672	1.30781	0.383727	3.40817	0.000653997	0.0135371
1186	Normal_vs_Tumor	ENSG00000086619	ERO1B	protein_coding	2665.22	-1.44933	0.425469	-3.40643	0.000658173	0.0136075
2932	Normal_vs_Tumor	ENSG00000105696	TMEM59L	protein_coding	285.164	3.10525	0.911724	3.40592	0.000659423	0.0136213
207	Normal_vs_Tumor	ENSG00000135443	KRT85	protein_coding	16.8273	-3.93604	1.15589	-3.40521	0.000661131	0.0136445
2098	Normal_vs_Tumor	ENSG00000257702	LBX2-AS1	antisense	115.666	1.45228	0.426543	3.40476	0.000662223	0.013655
101	Normal_vs_Tumor	ENSG00000006128	TAC1	protein_coding	12.4077	-5.68469	1.6705	-3.40298	0.000666552	0.0137321
1790	Normal_vs_Tumor	ENSG00000166140	ZFYVE19	protein_coding	2116.83	1.11344	0.327383	3.40103	0.000671333	0.0137821
2771	Normal_vs_Tumor	ENSG00000157765	SLC34A2	protein_coding	32261.2	2.68461	0.789309	3.40121	0.000670872	0.0137821
2867	Normal_vs_Tumor	ENSG00000230910	RP3-525N10.2	antisense	23.5298	2.9466	0.866327	3.40125	0.000670773	0.0137821
2228	Normal_vs_Tumor	ENSG00000181350	LRRC75A	protein_coding	1035.13	1.60537	0.472349	3.39869	0.000677088	0.0138759
963	Normal_vs_Tumor	ENSG00000064309	CDON	protein_coding	5322.47	-1.71714	0.505381	-3.39772	0.000679493	0.0139008
1035	Normal_vs_Tumor	ENSG00000157653	C9orf43	protein_coding	37.0377	-1.63669	0.481702	-3.39773	0.000679473	0.0139008
2983	Normal_vs_Tumor	ENSG00000172020	GAP43	protein_coding	71.3682	3.32775	0.97997	3.39577	0.000684369	0.0139883
870	Normal_vs_Tumor	ENSG00000050767	COL23A1	protein_coding	6561.17	-1.86333	0.548995	-3.39407	0.000688625	0.014063
93	Normal_vs_Tumor	ENSG00000180178	FAR2P1	transcribed_unprocessed_pseudogene	7.1128	-5.8517	1.72472	-3.39285	0.0006917	0.0141135
1730	Normal_vs_Tumor	ENSG00000164626	KCNK5	protein_coding	3992.66	1.06258	0.313245	3.39217	0.000693405	0.0141359
1620	Normal_vs_Tumor	ENSG00000123505	AMD1	protein_coding	6951.04	-1.01579	0.299517	-3.39142	0.000695324	0.0141523
1711	Normal_vs_Tumor	ENSG00000024422	EHD2	protein_coding	4145.47	1.0473	0.308813	3.39138	0.000695421	0.0141523
272	Normal_vs_Tumor	ENSG00000204065	TCEAL5	protein_coding	112.156	-3.46845	1.02322	-3.38976	0.000699551	0.0141993
614	Normal_vs_Tumor	ENSG00000101938	CHRDL1	protein_coding	1400.8	-2.37575	0.700766	-3.39022	0.000698361	0.0141993
436	Normal_vs_Tumor	ENSG00000136918	WDR38	protein_coding	28.2737	-2.88132	0.85072	-3.38691	0.000706833	0.0143347
2086	Normal_vs_Tumor	ENSG00000007402	CACNA2D2	protein_coding	1151.45	1.4322	0.42304	3.3855	0.000710497	0.0143862
2225	Normal_vs_Tumor	ENSG00000184454	NCMAP	protein_coding	1753.94	1.59638	0.471654	3.38464	0.000712705	0.0144038
2729	Normal_vs_Tumor	ENSG00000120645	IQSEC3	protein_coding	197.839	2.57656	0.761366	3.38412	0.000714066	0.0144064
2618	Normal_vs_Tumor	ENSG00000185567	AHNAK2	protein_coding	1843.55	2.31417	0.683938	3.38359	0.000715453	0.0144219
2147	Normal_vs_Tumor	ENSG00000115468	EFHD1	protein_coding	1144.84	1.49794	0.442782	3.38302	0.000716943	0.0144395
868	Normal_vs_Tumor	ENSG00000242759	LINC00882	lincRNA	59.702	-1.86675	0.551991	-3.38185	0.000719999	0.0144886
1850	Normal_vs_Tumor	ENSG00000283632	EXOC3L2	protein_coding	283.235	1.17381	0.347298	3.37984	0.000725276	0.0145822
2218	Normal_vs_Tumor	ENSG00000154310	TNIK	protein_coding	3504.88	1.58382	0.468769	3.37869	0.000728333	0.0146186
1482	Normal_vs_Tumor	ENSG00000104419	NDRG1	protein_coding	9171.3	-1.12298	0.332509	-3.3773	0.000732025	0.01468
169	Normal_vs_Tumor	ENSG00000233214	AC002511.2	lincRNA	7.58723	-4.34291	1.28701	-3.37442	0.000739707	0.0147834
1359	Normal_vs_Tumor	ENSG00000259826	RP11-467D6.1	antisense	102.537	-1.24776	0.369731	-3.37479	0.000738707	0.0147834
727	Normal_vs_Tumor	ENSG00000003137	CYP26B1	protein_coding	336.902	-2.12887	0.631029	-3.37366	0.000741772	0.014812
2547	Normal_vs_Tumor	ENSG00000272733	KB-208E9.1	lincRNA	22.5027	2.16624	0.642361	3.37231	0.000745404	0.0148718
1645	Normal_vs_Tumor	ENSG00000115827	DCAF17	protein_coding	1568.16	-1.00027	0.297017	-3.36774	0.000757881	0.015095
2769	Normal_vs_Tumor	ENSG00000196878	LAMB3	protein_coding	7802.24	2.68357	0.797221	3.36615	0.000762242	0.0151689
3197	Normal_vs_Tumor	ENSG00000162892	IL24	protein_coding	14.9073	5.92964	1.76175	3.36578	0.000763284	0.0151768
2297	Normal_vs_Tumor	ENSG00000177191	B3GNT8	protein_coding	209.837	1.70654	0.507073	3.36547	0.000764134	0.0151808
1164	Normal_vs_Tumor	ENSG00000139187	KLRG1	protein_coding	102.347	-1.47517	0.43853	-3.3639	0.000768488	0.0152543
2376	Normal_vs_Tumor	ENSG00000123500	COL10A1	protein_coding	84.6061	1.82274	0.54197	3.36318	0.000770511	0.0152815
919	Normal_vs_Tumor	ENSG00000162670	BRINP3	protein_coding	29.2172	-1.78549	0.531041	-3.36225	0.000773094	0.0153197
1175	Normal_vs_Tumor	ENSG00000115616	SLC9A2	protein_coding	136.282	-1.4611	0.434757	-3.36073	0.00077736	0.0153652
131	Normal_vs_Tumor	ENSG00000184601	C14orf180	protein_coding	7.20446	-4.84416	1.44247	-3.35825	0.000784384	0.0154909
2161	Normal_vs_Tumor	ENSG00000102699	PARP4	protein_coding	11492.6	1.51249	0.450469	3.35759	0.000786255	0.0155148
2677	Normal_vs_Tumor	ENSG00000272482	RP11-474O21.5	lincRNA	149.607	2.4325	0.724896	3.35566	0.000791767	0.0156104
372	Normal_vs_Tumor	ENSG00000039537	C6	protein_coding	36.7185	-3.06939	0.914973	-3.35462	0.000794737	0.0156425
488	Normal_vs_Tumor	ENSG00000107295	SH3GL2	protein_coding	153.292	-2.7151	0.809358	-3.35464	0.000794694	0.0156425
87	Normal_vs_Tumor	ENSG00000204071	TCEAL6	protein_coding	7.93207	-5.89341	1.7575	-3.35329	0.000798566	0.0157007
1401	Normal_vs_Tumor	ENSG00000233170	RP11-863K10.4	processed_pseudogene	67.99	-1.20137	0.358284	-3.35313	0.000799035	0.0157007
1	Normal_vs_Tumor	ENSG00000114757	PEX5L	protein_coding	6.56748	-8.49186	2.53333	-3.35206	0.000802126	0.0157083
633	Normal_vs_Tumor	ENSG00000174348	PODN	protein_coding	652.716	-2.32393	0.693298	-3.35199	0.000802325	0.0157083
2231	Normal_vs_Tumor	ENSG00000135318	NT5E	protein_coding	7189.72	1.61416	0.481576	3.35183	0.000802782	0.0157083
2283	Normal_vs_Tumor	ENSG00000177685	CRACR2B	protein_coding	356.826	1.68746	0.503398	3.35214	0.000801905	0.0157083
263	Normal_vs_Tumor	ENSG00000227755	AP000344.4	transcribed_processed_pseudogene	14.2873	-3.50853	1.04742	-3.34968	0.000809045	0.0157783
1669	Normal_vs_Tumor	ENSG00000167702	KIFC2	protein_coding	600.754	1.01484	0.302952	3.34984	0.000808593	0.0157783
1020	Normal_vs_Tumor	ENSG00000169071	ROR2	protein_coding	1237.53	-1.65486	0.494246	-3.34825	0.000813231	0.015829
2718	Normal_vs_Tumor	ENSG00000124107	SLPI	protein_coding	8069.85	2.54316	0.759584	3.3481	0.000813689	0.015829
2803	Normal_vs_Tumor	ENSG00000171346	KRT15	protein_coding	395.365	2.76694	0.826313	3.34853	0.000812401	0.015829
3181	Normal_vs_Tumor	ENSG00000183715	OPCML	protein_coding	710.29	5.4933	1.64106	3.34741	0.000815697	0.0158549
1549	Normal_vs_Tumor	ENSG00000163590	PPM1L	protein_coding	1904.77	-1.08142	0.323134	-3.34666	0.00081791	0.0158847
910	Normal_vs_Tumor	ENSG00000245685	AF146191.4	lincRNA	32.5264	-1.79982	0.537971	-3.34557	0.000821136	0.0159341
692	Normal_vs_Tumor	ENSG00000253669	KB-1732A1.1	lincRNA	39.8216	-2.19811	0.657079	-3.34528	0.00082199	0.0159348
813	Normal_vs_Tumor	ENSG00000008735	MAPK8IP2	protein_coding	100.508	-1.95702	0.585082	-3.34487	0.000823217	0.0159348
1910	Normal_vs_Tumor	ENSG00000173457	PPP1R14B	protein_coding	2696.99	1.24419	0.371962	3.34493	0.000823023	0.0159348
1190	Normal_vs_Tumor	ENSG00000165617	DACT1	protein_coding	1165.88	-1.44689	0.43277	-3.34331	0.00082785	0.0160113
2177	Normal_vs_Tumor	ENSG00000140931	CMTM3	protein_coding	2438.83	1.52977	0.457654	3.34264	0.000829856	0.0160235
2997	Normal_vs_Tumor	ENSG00000058335	RASGRF1	protein_coding	497.286	3.37303	1.00933	3.34185	0.000832223	0.016056
1523	Normal_vs_Tumor	ENSG00000245105	A2M-AS1	antisense	120.132	-1.09768	0.328769	-3.33876	0.000841533	0.0161955
1615	Normal_vs_Tumor	ENSG00000117280	RAB29	protein_coding	3542.56	-1.02023	0.305622	-3.33821	0.000843206	0.0162144
2891	Normal_vs_Tumor	ENSG00000278035	RP11-234K24.6	lincRNA	8.91542	3.00429	0.900041	3.33795	0.000843982	0.016216
1275	Normal_vs_Tumor	ENSG00000260448	LCMT1-AS1	lincRNA	24.6721	-1.34445	0.402962	-3.33641	0.000848685	0.0162796
1334	Normal_vs_Tumor	ENSG00000102547	CAB39L	protein_coding	1600.28	-1.28178	0.384403	-3.33448	0.000854591	0.016366
2271	Normal_vs_Tumor	ENSG00000206190	ATP10A	protein_coding	615.449	1.67014	0.501009	3.33355	0.000857448	0.0164073
1131	Normal_vs_Tumor	ENSG00000163328	GPR155	protein_coding	673.205	-1.50388	0.451235	-3.33282	0.000859717	0.0164267
2397	Normal_vs_Tumor	ENSG00000174791	RIN1	protein_coding	273.965	1.85855	0.55766	3.33277	0.000859869	0.0164267
6	Normal_vs_Tumor	ENSG00000201558	RNVU1-6	snRNA	5.02881	-8.10979	2.43432	-3.33143	0.000863996	0.0164892
2208	Normal_vs_Tumor	ENSG00000155158	TTC39B	protein_coding	1843.07	1.56894	0.470975	3.33126	0.000864552	0.0164892
991	Normal_vs_Tumor	ENSG00000167311	ART5	protein_coding	127.454	-1.68865	0.506959	-3.33095	0.000865496	0.0164913
2143	Normal_vs_Tumor	ENSG00000159842	ABR	protein_coding	5406.62	1.49635	0.449252	3.33077	0.000866071	0.0164913
2746	Normal_vs_Tumor	ENSG00000156299	TIAM1	protein_coding	2992.16	2.63288	0.790678	3.3299	0.000868781	0.0165295
1365	Normal_vs_Tumor	ENSG00000106688	SLC1A1	protein_coding	2519.98	-1.24203	0.3731	-3.32895	0.000871736	0.0165722
1133	Normal_vs_Tumor	ENSG00000186197	EDARADD	protein_coding	278.838	-1.49854	0.450297	-3.32789	0.000875077	0.0165818
1500	Normal_vs_Tumor	ENSG00000261094	RP11-355O1.11	sense_overlapping	222.773	-1.11285	0.334368	-3.32821	0.000874059	0.0165818
2237	Normal_vs_Tumor	ENSG00000162520	SYNC	protein_coding	1067.64	1.61538	0.485334	3.32839	0.00087351	0.0165818
2404	Normal_vs_Tumor	ENSG00000147036	LANCL3	protein_coding	81.8562	1.87096	0.562185	3.32802	0.000874667	0.0165818
2396	Normal_vs_Tumor	ENSG00000163191	S100A11	protein_coding	20435.1	1.85525	0.557838	3.32579	0.00088169	0.0166936
2422	Normal_vs_Tumor	ENSG00000175265	GOLGA8A	protein_coding	1960.01	1.89873	0.571147	3.32441	0.000886053	0.0167221
2853	Normal_vs_Tumor	ENSG00000163888	CAMK2N2	protein_coding	82.0805	2.89256	0.870066	3.32452	0.000885695	0.0167221
2902	Normal_vs_Tumor	ENSG00000259342	RP11-519G16.5	antisense	46.4741	3.0304	0.911455	3.32479	0.000884838	0.0167221
750	Normal_vs_Tumor	ENSG00000264672	SEPT4-AS1	antisense	26.802	-2.08284	0.626766	-3.32316	0.000890052	0.0167704
642	Normal_vs_Tumor	ENSG00000197415	VEPH1	protein_coding	72.7522	-2.30685	0.694264	-3.32274	0.000891395	0.0167822
2952	Normal_vs_Tumor	ENSG00000105664	COMP	protein_coding	794.714	3.22029	0.969693	3.32094	0.000897158	0.0168506
3083	Normal_vs_Tumor	ENSG00000185198	PRSS57	protein_coding	13.6136	3.90799	1.17678	3.32093	0.000897191	0.0168506
2548	Normal_vs_Tumor	ENSG00000006534	ALDH3B1	protein_coding	1595.64	2.1669	0.65281	3.31934	0.000902306	0.0169331
1621	Normal_vs_Tumor	ENSG00000099204	ABLIM1	protein_coding	14680.7	-1.01569	0.306112	-3.31802	0.000906575	0.0169995
949	Normal_vs_Tumor	ENSG00000134198	TSPAN2	protein_coding	237.171	-1.73409	0.522673	-3.31774	0.000907486	0.017003
2857	Normal_vs_Tumor	ENSG00000207870	MIR221	miRNA	17.5586	2.90674	0.876212	3.31739	0.000908616	0.0170106
2663	Normal_vs_Tumor	ENSG00000156535	CD109	protein_coding	1895.5	2.39903	0.723622	3.31531	0.000915404	0.0171239
2222	Normal_vs_Tumor	ENSG00000103811	CTSH	protein_coding	12949	1.59142	0.480065	3.315	0.000916436	0.0171295
770	Normal_vs_Tumor	ENSG00000281392	LINC00506	lincRNA	17.8693	-2.04054	0.615676	-3.3143	0.000918719	0.017137
2826	Normal_vs_Tumor	ENSG00000130513	GDF15	protein_coding	3387.63	2.83275	0.85462	3.31463	0.000917632	0.017137
2610	Normal_vs_Tumor	ENSG00000053108	FSTL4	protein_coding	100.594	2.29002	0.691193	3.31315	0.00092253	0.0171748
3097	Normal_vs_Tumor	ENSG00000272922	RP11-329B9.5	lincRNA	6.61237	4.04375	1.22131	3.31099	0.000929672	0.017294
2118	Normal_vs_Tumor	ENSG00000253878	RP11-347C18.3	sense_intronic	41.4909	1.4752	0.445745	3.30951	0.000934598	0.017358
3262	Normal_vs_Tumor	ENSG00000230098	TCERG1L-AS1	antisense	4.8786	8.07896	2.44204	3.30828	0.000938717	0.0174207
7	Normal_vs_Tumor	ENSG00000253377	RP11-566H8.3	lincRNA	4.62054	-7.98781	2.41571	-3.30661	0.000944313	0.0174967
2774	Normal_vs_Tumor	ENSG00000105376	ICAM5	protein_coding	582.012	2.697	0.815713	3.30632	0.000945308	0.0175013
1976	Normal_vs_Tumor	ENSG00000162496	DHRS3	protein_coding	19875.6	1.32288	0.400358	3.30424	0.000952333	0.0176174
997	Normal_vs_Tumor	ENSG00000116761	CTH	protein_coding	491.562	-1.67996	0.508521	-3.30361	0.000954472	0.017643
2160	Normal_vs_Tumor	ENSG00000069974	RAB27A	protein_coding	7693.91	1.50891	0.4569	3.3025	0.000958286	0.0176995
1789	Normal_vs_Tumor	ENSG00000143847	PPFIA4	protein_coding	61.2592	1.11322	0.337153	3.30182	0.000960614	0.0177226
1830	Normal_vs_Tumor	ENSG00000134070	IRAK2	protein_coding	911.536	1.15573	0.350064	3.30147	0.000961808	0.0177226
2039	Normal_vs_Tumor	ENSG00000139174	PRICKLE1	protein_coding	6155.13	1.37927	0.41775	3.30166	0.000961152	0.0177226
2782	Normal_vs_Tumor	ENSG00000115828	QPCT	protein_coding	4186.7	2.71855	0.823926	3.2995	0.000968561	0.017833
2917	Normal_vs_Tumor	ENSG00000260996	RP13-122B23.8	sense_overlapping	10.557	3.06837	0.930255	3.29842	0.00097229	0.0178734
1989	Normal_vs_Tumor	ENSG00000118946	PCDH17	protein_coding	525.878	1.33232	0.404188	3.29629	0.000979702	0.0179673
529	Normal_vs_Tumor	ENSG00000111404	RERGL	protein_coding	74.8782	-2.60048	0.789293	-3.2947	0.000985281	0.0180555
498	Normal_vs_Tumor	ENSG00000219682	RP3-425P12.4	processed_pseudogene	8.53124	-2.68943	0.816405	-3.29424	0.000986896	0.0180709
2011	Normal_vs_Tumor	ENSG00000171159	C9orf16	protein_coding	2459.7	1.35616	0.41184	3.29293	0.00099148	0.0181265
3258	Normal_vs_Tumor	ENSG00000197768	STPG3	protein_coding	4.4401	7.946	2.41295	3.29307	0.000991002	0.0181265
2082	Normal_vs_Tumor	ENSG00000110660	SLC35F2	protein_coding	2053.99	1.43019	0.4344	3.29234	0.000993572	0.0181506
1514	Normal_vs_Tumor	ENSG00000184785	SMIM10	protein_coding	333.673	-1.10433	0.335581	-3.29081	0.000999004	0.0182355
1438	Normal_vs_Tumor	ENSG00000081377	CDC14B	protein_coding	3071.28	-1.16586	0.354438	-3.28931	0.00100435	0.0183188
226	Normal_vs_Tumor	ENSG00000240602	AADACP1	transcribed_unprocessed_pseudogene	226.684	-3.76061	1.14422	-3.28661	0.001014	0.0184517
1886	Normal_vs_Tumor	ENSG00000164309	CMYA5	protein_coding	1852.5	1.21536	0.370069	3.28414	0.00102293	0.0185997
3184	Normal_vs_Tumor	ENSG00000261175	CTD-2015G9.2	lincRNA	11.4937	5.52982	1.68456	3.28265	0.00102835	0.0186429
2840	Normal_vs_Tumor	ENSG00000184574	LPAR5	protein_coding	2828.13	2.85434	0.869679	3.28206	0.00103052	0.0186553
1707	Normal_vs_Tumor	ENSG00000138835	RGS3	protein_coding	4611.45	1.04275	0.318049	3.27858	0.00104332	0.0188495
2256	Normal_vs_Tumor	ENSG00000135740	SLC9A5	protein_coding	49.2758	1.65041	0.503418	3.27841	0.00104393	0.0188495
294	Normal_vs_Tumor	ENSG00000250846	EPHA5-AS1	lincRNA	21.9506	-3.35215	1.02274	-3.27761	0.0010469	0.018874
1836	Normal_vs_Tumor	ENSG00000185090	MANEAL	protein_coding	652.452	1.16127	0.354284	3.2778	0.00104621	0.018874
781	Normal_vs_Tumor	ENSG00000146755	TRIM50	protein_coding	12.3339	-2.01636	0.615425	-3.27638	0.00105148	0.0189421
2970	Normal_vs_Tumor	ENSG00000145864	GABRB2	protein_coding	4685.2	3.28434	1.00268	3.27556	0.00105453	0.0189823
2303	Normal_vs_Tumor	ENSG00000013364	MVP	protein_coding	12050.4	1.71796	0.524528	3.27524	0.00105572	0.0189887
1021	Normal_vs_Tumor	ENSG00000079101	CLUL1	protein_coding	482.743	-1.65484	0.505429	-3.27413	0.00105986	0.0190343
1617	Normal_vs_Tumor	ENSG00000172201	ID4	protein_coding	25409.8	-1.0188	0.311352	-3.2722	0.00106715	0.0191506
2598	Normal_vs_Tumor	ENSG00000187922	LCN10	protein_coding	46.5234	2.27023	0.694239	3.2701	0.00107508	0.0192633
485	Normal_vs_Tumor	ENSG00000196616	ADH1B	protein_coding	570.904	-2.72112	0.832372	-3.26911	0.00107885	0.0193012
367	Normal_vs_Tumor	ENSG00000173809	TDRD12	protein_coding	19.261	-3.08583	0.944577	-3.26689	0.00108736	0.019409
2543	Normal_vs_Tumor	ENSG00000104723	TUSC3	protein_coding	4613.69	2.15971	0.661088	3.2669	0.00108732	0.019409
1350	Normal_vs_Tumor	ENSG00000187824	TMEM220	protein_coding	769.605	-1.26128	0.386275	-3.26524	0.0010937	0.0194924
1458	Normal_vs_Tumor	ENSG00000066629	EML1	protein_coding	1494.16	-1.14404	0.3505	-3.26404	0.00109837	0.0195558
3007	Normal_vs_Tumor	ENSG00000241679	RP11-80H8.4	processed_transcript	13.9077	3.40325	1.04277	3.26368	0.00109977	0.0195558
1545	Normal_vs_Tumor	ENSG00000107562	CXCL12	protein_coding	3148.05	-1.08547	0.332656	-3.26303	0.00110228	0.0195856
665	Normal_vs_Tumor	ENSG00000229089	ANKRD20A8P	transcribed_unprocessed_pseudogene	12.8567	-2.2565	0.691581	-3.26281	0.00110314	0.0195859
188	Normal_vs_Tumor	ENSG00000204603	LINC01257	lincRNA	28.0776	-4.15387	1.27325	-3.26242	0.00110463	0.0195976
2144	Normal_vs_Tumor	ENSG00000139044	B4GALNT3	protein_coding	973.217	1.49651	0.458858	3.26137	0.00110875	0.0196557
1001	Normal_vs_Tumor	ENSG00000230679	ENO1-AS1	antisense	30.2766	-1.67636	0.514083	-3.26086	0.00111073	0.0196759
1543	Normal_vs_Tumor	ENSG00000180628	PCGF5	protein_coding	3937.16	-1.08574	0.333003	-3.26045	0.00111235	0.0196897
3129	Normal_vs_Tumor	ENSG00000162989	KCNJ3	protein_coding	7.71967	4.31555	1.32387	3.25979	0.00111495	0.0197207
783	Normal_vs_Tumor	ENSG00000101463	SYNDIG1	protein_coding	502.788	-2.0147	0.618313	-3.25839	0.00112048	0.0197887
2692	Normal_vs_Tumor	ENSG00000140873	ADAMTS18	protein_coding	22.0052	2.46885	0.75766	3.25852	0.00111996	0.0197887
2592	Normal_vs_Tumor	ENSG00000163794	UCN	protein_coding	35.0632	2.25637	0.692657	3.25756	0.00112374	0.0198312
2270	Normal_vs_Tumor	ENSG00000154146	NRGN	protein_coding	527.308	1.6687	0.512443	3.25635	0.00112854	0.0199009
2078	Normal_vs_Tumor	ENSG00000279673	RP11-185E8.2	TEC	98.6952	1.42596	0.437989	3.25571	0.00113111	0.0199191
321	Normal_vs_Tumor	ENSG00000233392	AC104809.4	processed_transcript	24.8095	-3.25611	1.00116	-3.25234	0.00114461	0.0201236
1456	Normal_vs_Tumor	ENSG00000102543	CDADC1	protein_coding	1002.06	-1.14552	0.352203	-3.25245	0.00114415	0.0201236
1788	Normal_vs_Tumor	ENSG00000139173	TMEM117	protein_coding	652.589	1.11255	0.342146	3.2517	0.00114719	0.0201538
2580	Normal_vs_Tumor	ENSG00000138166	DUSP5	protein_coding	15178.9	2.24232	0.690009	3.2497	0.00115527	0.0202654
2165	Normal_vs_Tumor	ENSG00000164171	ITGA2	protein_coding	2331.7	1.51547	0.466538	3.24833	0.00116085	0.0203479
4	Normal_vs_Tumor	ENSG00000228824	MIR4500HG	lincRNA	5.34212	-8.17008	2.51633	-3.24682	0.00116701	0.0204253
3128	Normal_vs_Tumor	ENSG00000259262	NDUFA3P4	processed_pseudogene	5.15294	4.31028	1.32768	3.24647	0.00116844	0.020435
1129	Normal_vs_Tumor	ENSG00000118997	DNAH7	protein_coding	602.744	-1.50436	0.463446	-3.24603	0.00117028	0.0204367
2386	Normal_vs_Tumor	ENSG00000270069	MIR222HG	lincRNA	253.527	1.84175	0.567358	3.24619	0.00116962	0.0204367
2796	Normal_vs_Tumor	ENSG00000125931	CITED1	protein_coding	6720.27	2.75359	0.848579	3.24494	0.00117474	0.0204992
812	Normal_vs_Tumor	ENSG00000153404	PLEKHG4B	protein_coding	873.448	-1.95712	0.603199	-3.24457	0.0011763	0.0205111
392	Normal_vs_Tumor	ENSG00000116183	PAPPA2	protein_coding	74.4404	-3.00071	0.925366	-3.24272	0.00118393	0.020598
610	Normal_vs_Tumor	ENSG00000224080	UBE2FP1	processed_pseudogene	15.2391	-2.38393	0.735079	-3.24309	0.00118239	0.020598
2463	Normal_vs_Tumor	ENSG00000160678	S100A1	protein_coding	15908.2	1.97628	0.609412	3.24293	0.00118306	0.020598
490	Normal_vs_Tumor	ENSG00000234215	RP5-942I16.1	lincRNA	6.44757	-2.71004	0.836051	-3.24148	0.0011891	0.020632
2154	Normal_vs_Tumor	ENSG00000133116	KL	protein_coding	415.764	1.50055	0.462932	3.24141	0.00118941	0.020632
2739	Normal_vs_Tumor	ENSG00000196154	S100A4	protein_coding	16027	2.61711	0.808116	3.23853	0.00120147	0.020795
1476	Normal_vs_Tumor	ENSG00000165929	TC2N	protein_coding	2050.12	-1.12719	0.348109	-3.23803	0.00120359	0.0208161
1966	Normal_vs_Tumor	ENSG00000274964	RP11-817I4.1	sense_intronic	167.637	1.30719	0.403728	3.2378	0.00120454	0.0208172
796	Normal_vs_Tumor	ENSG00000188693	CYP51A1-AS1	antisense	17.234	-1.97846	0.611347	-3.23622	0.00121122	0.0209071
622	Normal_vs_Tumor	ENSG00000266456	RP11-806L2.2	antisense	20.2931	-2.35629	0.7282	-3.23577	0.00121313	0.0209193
1622	Normal_vs_Tumor	ENSG00000019485	PRDM11	protein_coding	2139.23	-1.0146	0.313789	-3.23338	0.00122336	0.0210801
1318	Normal_vs_Tumor	ENSG00000134253	TRIM45	protein_coding	383.057	-1.29214	0.399811	-3.23188	0.00122977	0.021175
874	Normal_vs_Tumor	ENSG00000272360	RP11-359I18.5	lincRNA	13.3513	-1.86258	0.576468	-3.23102	0.00123351	0.0212238
576	Normal_vs_Tumor	ENSG00000184374	COLEC10	protein_coding	75.1683	-2.47175	0.765345	-3.22958	0.00123971	0.0213128
1041	Normal_vs_Tumor	ENSG00000162482	AKR7A3	protein_coding	30.2126	-1.63094	0.505053	-3.22925	0.00124117	0.0213128
2029	Normal_vs_Tumor	ENSG00000235169	SMIM1	protein_coding	445.952	1.36761	0.4236	3.22854	0.00124424	0.0213457
282	Normal_vs_Tumor	ENSG00000143340	FAM163A	protein_coding	120.984	-3.40186	1.05441	-3.22632	0.00125393	0.0214647
2406	Normal_vs_Tumor	ENSG00000184584	TMEM173	protein_coding	5558.46	1.87402	0.580988	3.22558	0.00125716	0.0215042
901	Normal_vs_Tumor	ENSG00000188596	CFAP54	protein_coding	103.896	-1.81736	0.56382	-3.2233	0.00126724	0.0216449
2627	Normal_vs_Tumor	ENSG00000166016	ABTB2	protein_coding	1040.99	2.33275	0.723687	3.22342	0.0012667	0.0216449
411	Normal_vs_Tumor	ENSG00000178115	GOLGA8Q	protein_coding	161.668	-2.94588	0.914181	-3.22243	0.00127108	0.0216947
571	Normal_vs_Tumor	ENSG00000114948	ADAM23	protein_coding	63.8338	-2.48835	0.772395	-3.2216	0.00127478	0.021742
3119	Normal_vs_Tumor	ENSG00000079393	DUSP13	protein_coding	23.6669	4.19941	1.30411	3.22014	0.0012813	0.0218372
165	Normal_vs_Tumor	ENSG00000100012	SEC14L3	protein_coding	208.789	-4.36181	1.35514	-3.21872	0.00128765	0.0219294
2621	Normal_vs_Tumor	ENSG00000162551	ALPL	protein_coding	765.18	2.32885	0.724224	3.21565	0.00130147	0.0221326
902	Normal_vs_Tumor	ENSG00000115641	FHL2	protein_coding	1505.31	-1.81729	0.56547	-3.21377	0.00131002	0.0222457
1242	Normal_vs_Tumor	ENSG00000277232	GTSE1-AS1	lincRNA	76.4079	-1.39278	0.433453	-3.21323	0.00131251	0.0222717
1427	Normal_vs_Tumor	ENSG00000283201	RP11-15H20.8	protein_coding	71.1401	-1.17392	0.36538	-3.21289	0.00131407	0.0222819
1699	Normal_vs_Tumor	ENSG00000277420	CH17-408M7.1	lincRNA	44.8816	1.03655	0.322689	3.21224	0.00131704	0.0223162
1823	Normal_vs_Tumor	ENSG00000100767	PAPLN	protein_coding	3977.73	1.15111	0.358411	3.21169	0.00131958	0.022343
3255	Normal_vs_Tumor	ENSG00000160973	FOXH1	protein_coding	4.07981	7.81761	2.43454	3.21113	0.00132215	0.0223704
453	Normal_vs_Tumor	ENSG00000112175	BMP5	protein_coding	54.377	-2.81894	0.878165	-3.21003	0.00132722	0.022429
623	Normal_vs_Tumor	ENSG00000134201	GSTM5	protein_coding	151.549	-2.35128	0.732496	-3.20996	0.00132753	0.022429
465	Normal_vs_Tumor	ENSG00000188958	UTS2B	protein_coding	7.25704	-2.77522	0.864713	-3.20941	0.00133005	0.022447
661	Normal_vs_Tumor	ENSG00000269934	RP5-1139B12.3	antisense	7.91425	-2.26059	0.70458	-3.20843	0.00133464	0.0225003
1598	Normal_vs_Tumor	ENSG00000183943	PRKX	protein_coding	5962.12	-1.03745	0.323421	-3.20774	0.00133783	0.0225379
2350	Normal_vs_Tumor	ENSG00000109762	SNX25	protein_coding	7075.6	1.78145	0.555809	3.20514	0.00134995	0.0227093
816	Normal_vs_Tumor	ENSG00000063127	SLC6A16	protein_coding	65.3701	-1.95414	0.60983	-3.2044	0.00135344	0.0227515
1807	Normal_vs_Tumor	ENSG00000015153	YAF2	protein_coding	1397.92	1.13307	0.353664	3.20381	0.00135622	0.0227756
2468	Normal_vs_Tumor	ENSG00000163235	TGFA	protein_coding	6331.26	1.9803	0.618132	3.20368	0.00135682	0.0227756
643	Normal_vs_Tumor	ENSG00000077616	NAALAD2	protein_coding	26.6341	-2.30264	0.719323	-3.20112	0.00136895	0.0229627
1459	Normal_vs_Tumor	ENSG00000121361	KCNJ8	protein_coding	445.5	-1.14286	0.357211	-3.19938	0.00137722	0.0230684
1234	Normal_vs_Tumor	ENSG00000197258	EIF4BP6	processed_pseudogene	52.1749	-1.4032	0.438687	-3.19863	0.00138082	0.0231122
1209	Normal_vs_Tumor	ENSG00000154316	TDH	transcribed_unitary_pseudogene	36.2727	-1.42625	0.446257	-3.19602	0.00139338	0.023289
334	Normal_vs_Tumor	ENSG00000267724	RP11-49K24.8	antisense	7.78388	-3.19055	0.998475	-3.19543	0.00139625	0.0233203
514	Normal_vs_Tumor	ENSG00000007062	PROM1	protein_coding	1302.76	-2.64844	0.829467	-3.19295	0.00140828	0.0235046
973	Normal_vs_Tumor	ENSG00000249249	AC010226.4	antisense	50.034	-1.70724	0.534801	-3.19229	0.00141148	0.0235411
1826	Normal_vs_Tumor	ENSG00000137831	UACA	protein_coding	10370.4	1.15367	0.361594	3.1905	0.00142024	0.0236535
547	Normal_vs_Tumor	ENSG00000163884	KLF15	protein_coding	652.919	-2.54419	0.797493	-3.19023	0.00142158	0.0236589
649	Normal_vs_Tumor	ENSG00000245522	RP11-540A21.2	lincRNA	9.09404	-2.2859	0.71688	-3.18868	0.00142925	0.0237528
644	Normal_vs_Tumor	ENSG00000198963	RORB	protein_coding	77.7265	-2.29508	0.719852	-3.18827	0.00143128	0.0237695
454	Normal_vs_Tumor	ENSG00000272892	RP11-57G10.8	lincRNA	6.6878	-2.81568	0.883653	-3.18641	0.00144052	0.0238618
2920	Normal_vs_Tumor	ENSG00000268307	CTD-2619J13.13	lincRNA	57.8175	3.07402	0.964753	3.18633	0.00144091	0.0238618
2665	Normal_vs_Tumor	ENSG00000108950	FAM20A	protein_coding	4607.53	2.40225	0.754091	3.18563	0.0014444	0.0239027
535	Normal_vs_Tumor	ENSG00000183785	TUBA8	protein_coding	9.141	-2.5833	0.811415	-3.18369	0.00145409	0.0240459
660	Normal_vs_Tumor	ENSG00000230102	RP11-407B7.1	processed_transcript	93.5352	-2.26291	0.71094	-3.18298	0.00145768	0.0240861
687	Normal_vs_Tumor	ENSG00000170075	GPR37L1	protein_coding	31.2856	-2.2066	0.69329	-3.1828	0.00145857	0.0240861
2233	Normal_vs_Tumor	ENSG00000095383	TBC1D2	protein_coding	3498.94	1.61466	0.507358	3.18248	0.00146019	0.0240957
1045	Normal_vs_Tumor	ENSG00000272463	RP11-532F6.3	lincRNA	125.304	-1.62755	0.511723	-3.18053	0.00147008	0.0242418
1969	Normal_vs_Tumor	ENSG00000048540	LMO3	protein_coding	18080.4	1.31127	0.412526	3.17865	0.00147964	0.0243651
556	Normal_vs_Tumor	ENSG00000089101	CFAP61	protein_coding	40.4992	-2.52381	0.794199	-3.17781	0.00148391	0.0243839
670	Normal_vs_Tumor	ENSG00000053328	METTL24	protein_coding	30.4771	-2.24902	0.707697	-3.17794	0.00148326	0.0243839
1247	Normal_vs_Tumor	ENSG00000178093	TSSK6	protein_coding	81.6009	-1.38572	0.43616	-3.17708	0.00148764	0.0244281
3001	Normal_vs_Tumor	ENSG00000170367	CST5	protein_coding	20.3341	3.39054	1.06738	3.17651	0.00149056	0.0244588
1053	Normal_vs_Tumor	ENSG00000170011	MYRIP	protein_coding	238.777	-1.61227	0.507763	-3.17525	0.00149707	0.0245484
2495	Normal_vs_Tumor	ENSG00000162545	CAMK2N1	protein_coding	4608.75	2.06309	0.650115	3.17342	0.00150652	0.0246515
1419	Normal_vs_Tumor	ENSG00000161243	FBXO27	protein_coding	218.198	-1.18146	0.372597	-3.17088	0.00151976	0.0248161
479	Normal_vs_Tumor	ENSG00000214814	FER1L6	protein_coding	93.7522	-2.73217	0.862132	-3.16909	0.00152917	0.0249523
2909	Normal_vs_Tumor	ENSG00000277840	RP11-103B5.4	sense_intronic	16.6815	3.04473	0.960837	3.16883	0.00153052	0.0249569
2950	Normal_vs_Tumor	ENSG00000233680	HNRNPA1P27	processed_pseudogene	136.568	3.2163	1.01535	3.16768	0.0015366	0.025021
2349	Normal_vs_Tumor	ENSG00000171345	KRT19	protein_coding	13768.7	1.78131	0.562399	3.16734	0.00153841	0.0250332
1735	Normal_vs_Tumor	ENSG00000119514	GALNT12	protein_coding	4697.11	1.06557	0.33682	3.16362	0.00155822	0.0253016
1851	Normal_vs_Tumor	ENSG00000108797	CNTNAP1	protein_coding	293.813	1.17534	0.371541	3.16343	0.00155924	0.0253016
768	Normal_vs_Tumor	ENSG00000148357	HMCN2	protein_coding	185.033	-2.04828	0.647651	-3.16263	0.00156352	0.0253183
1436	Normal_vs_Tumor	ENSG00000162804	SNED1	protein_coding	3454.07	-1.16671	0.368903	-3.16263	0.00156349	0.0253183
2697	Normal_vs_Tumor	ENSG00000271754	RP3-337H4.9	antisense	22.2795	2.48699	0.786297	3.16291	0.00156198	0.0253183
1354	Normal_vs_Tumor	ENSG00000150764	DIXDC1	protein_coding	2356.3	-1.25916	0.398192	-3.16219	0.00156585	0.0253387
1971	Normal_vs_Tumor	ENSG00000144063	MALL	protein_coding	507.656	1.31416	0.415701	3.16131	0.00157063	0.0253984
2812	Normal_vs_Tumor	ENSG00000258128	MKRN9P	transcribed_processed_pseudogene	46.8771	2.8032	0.886967	3.16043	0.00157535	0.0254395
3260	Normal_vs_Tumor	ENSG00000256915	RP11-221N13.4	lincRNA	4.52239	7.98093	2.52594	3.15959	0.0015799	0.0254953
3046	Normal_vs_Tumor	ENSG00000186912	P2RY4	protein_coding	8.21289	3.62913	1.14887	3.15888	0.00158378	0.0255404
161	Normal_vs_Tumor	ENSG00000070193	FGF10	protein_coding	44.8717	-4.40359	1.39425	-3.1584	0.0015864	0.0255615
1801	Normal_vs_Tumor	ENSG00000279010	MIR6820	sense_overlapping	210.887	1.1271	0.356877	3.15824	0.00158727	0.0255615
1183	Normal_vs_Tumor	ENSG00000131018	SYNE1	protein_coding	8229.37	-1.45023	0.459368	-3.15702	0.00159392	0.0256508
2758	Normal_vs_Tumor	ENSG00000174950	CD164L2	protein_coding	154.78	2.66531	0.844405	3.15644	0.0015971	0.0256843
2819	Normal_vs_Tumor	ENSG00000138061	CYP1B1	protein_coding	2730.9	2.81832	0.893462	3.15438	0.00160838	0.0258479
2573	Normal_vs_Tumor	ENSG00000099953	MMP11	protein_coding	296.513	2.22448	0.70529	3.15399	0.00161053	0.0258646
1197	Normal_vs_Tumor	ENSG00000106511	MEOX2	protein_coding	220.822	-1.44183	0.457266	-3.15315	0.00161521	0.0259221
1203	Normal_vs_Tumor	ENSG00000224885	TSSC1-IT1	sense_intronic	43.6188	-1.43563	0.45536	-3.15274	0.00161743	0.0259399
815	Normal_vs_Tumor	ENSG00000264608	RP11-192H23.8	sense_intronic	54.6335	-1.95524	0.620241	-3.15239	0.00161938	0.0259534
1142	Normal_vs_Tumor	ENSG00000260572	RP11-16N11.2	antisense	157.001	-1.48956	0.472555	-3.15215	0.00162073	0.0259572
2091	Normal_vs_Tumor	ENSG00000071909	MYO3B	protein_coding	505.54	1.44057	0.457088	3.15161	0.00162371	0.0259871
2031	Normal_vs_Tumor	ENSG00000179241	LDLRAD3	protein_coding	399.322	1.36848	0.434319	3.15086	0.00162791	0.0260188
1940	Normal_vs_Tumor	ENSG00000123095	BHLHE41	protein_coding	15758.2	1.27509	0.404741	3.1504	0.00163048	0.0260243
2226	Normal_vs_Tumor	ENSG00000233175	CTD-2020K17.3	antisense	60.4414	1.5964	0.506797	3.14997	0.00163284	0.0260442
1403	Normal_vs_Tumor	ENSG00000104635	SLC39A14	protein_coding	10933.7	-1.20089	0.381312	-3.14937	0.00163624	0.0260805
2722	Normal_vs_Tumor	ENSG00000256969	RP11-320N7.2	lincRNA	106.153	2.55915	0.812751	3.14874	0.00163974	0.0261185
746	Normal_vs_Tumor	ENSG00000211452	DIO1	protein_coding	8979.87	-2.09216	0.664594	-3.14803	0.00164375	0.0261646
205	Normal_vs_Tumor	ENSG00000248479	RP11-807H7.2	lincRNA	12.7482	-3.95058	1.25521	-3.14735	0.00164756	0.0262074
1510	Normal_vs_Tumor	ENSG00000168491	CCDC110	protein_coding	179.483	-1.10649	0.351626	-3.14678	0.00165081	0.0262413
1687	Normal_vs_Tumor	ENSG00000171552	BCL2L1	protein_coding	9045.34	1.03243	0.328397	3.14386	0.00166734	0.0264681
668	Normal_vs_Tumor	ENSG00000247735	CTD-2574D22.2	antisense	17.3724	-2.24994	0.715864	-3.14298	0.00167239	0.0265301
2574	Normal_vs_Tumor	ENSG00000225968	ELFN1	protein_coding	52.8991	2.22535	0.708254	3.14202	0.00167786	0.026599
2309	Normal_vs_Tumor	ENSG00000180801	ARSJ	protein_coding	312.726	1.72703	0.54973	3.1416	0.00168027	0.026619
2343	Normal_vs_Tumor	ENSG00000234498	RPL13AP20	processed_pseudogene	40.2082	1.77826	0.56613	3.14108	0.00168328	0.0266487
1109	Normal_vs_Tumor	ENSG00000148339	SLC25A25	protein_coding	4071.28	-1.53992	0.490325	-3.1406	0.001686	0.0266737
624	Normal_vs_Tumor	ENSG00000065609	SNAP91	protein_coding	65.4995	-2.34675	0.747531	-3.13933	0.00169335	0.0267719
626	Normal_vs_Tumor	ENSG00000126218	F10	protein_coding	84.1121	-2.3411	0.746045	-3.13801	0.00170097	0.0268561
1270	Normal_vs_Tumor	ENSG00000204934	ATP6V0E2-AS1	antisense	214.39	-1.3556	0.432258	-3.1361	0.00171209	0.0269332
1583	Normal_vs_Tumor	ENSG00000137672	TRPC6	protein_coding	813.846	-1.05306	0.335752	-3.13642	0.00171025	0.0269332
2359	Normal_vs_Tumor	ENSG00000132334	PTPRE	protein_coding	2381.14	1.7949	0.572357	3.13599	0.00171277	0.0269332
3108	Normal_vs_Tumor	ENSG00000214353	VAC14-AS1	antisense	21.9965	4.12268	1.31429	3.13682	0.0017079	0.0269332
3265	Normal_vs_Tumor	ENSG00000259839	RP11-491F9.6	lincRNA	6.17791	8.41906	2.6846	3.13606	0.00171237	0.0269332
458	Normal_vs_Tumor	ENSG00000254506	RP11-748H22.1	transcribed_processed_pseudogene	10.3225	-2.80062	0.893948	-3.13286	0.00173111	0.0271851
2563	Normal_vs_Tumor	ENSG00000123689	G0S2	protein_coding	825.116	2.19695	0.701237	3.13296	0.00173051	0.0271851
2168	Normal_vs_Tumor	ENSG00000282221	RP11-27G14.4	antisense	67.0958	1.51778	0.484677	3.13153	0.00173898	0.0272902
2804	Normal_vs_Tumor	ENSG00000186867	QRFPR	protein_coding	40.1836	2.76752	0.883886	3.13108	0.00174162	0.0273135
3177	Normal_vs_Tumor	ENSG00000269891	ARHGAP19-SLIT1	protein_coding	4.79107	5.25672	1.68035	3.12836	0.00175786	0.0275495
1845	Normal_vs_Tumor	ENSG00000105755	ETHE1	protein_coding	2058.02	1.16833	0.373514	3.12795	0.00176031	0.0275696
1846	Normal_vs_Tumor	ENSG00000112290	WASF1	protein_coding	290.359	1.16926	0.373886	3.12732	0.00176409	0.0275918
2651	Normal_vs_Tumor	ENSG00000279905	RP11-117L5.1	TEC	135.408	2.37903	0.760712	3.12738	0.00176373	0.0275918
518	Normal_vs_Tumor	ENSG00000183091	NEB	protein_coding	409.068	-2.63771	0.844339	-3.12399	0.00178417	0.0278686
1065	Normal_vs_Tumor	ENSG00000241186	TDGF1	protein_coding	33.8623	-1.60056	0.512448	-3.12335	0.00178806	0.0278734
2704	Normal_vs_Tumor	ENSG00000275719	CTB-147N14.6	antisense	20.1425	2.50236	0.801334	3.12274	0.00179177	0.0278941
2081	Normal_vs_Tumor	ENSG00000279108	CTC-490E21.11	TEC	41.4944	1.42993	0.457963	3.12237	0.00179404	0.0279108
766	Normal_vs_Tumor	ENSG00000279879	RP11-1072C15.6	TEC	15.1418	-2.04934	0.656509	-3.12157	0.00179887	0.0279488
3086	Normal_vs_Tumor	ENSG00000244018	RPL35P6	processed_pseudogene	3.96535	3.93524	1.26076	3.12133	0.00180034	0.0279531
1784	Normal_vs_Tumor	ENSG00000136848	DAB2IP	protein_coding	6562.95	1.1074	0.354839	3.12086	0.00180321	0.0279791
1026	Normal_vs_Tumor	ENSG00000237499	RP11-356I2.4	antisense	67.8052	-1.65184	0.529418	-3.12011	0.00180787	0.0280327
1700	Normal_vs_Tumor	ENSG00000104205	SGK3	protein_coding	1507.9	1.03786	0.332762	3.11893	0.00181508	0.0280723
1939	Normal_vs_Tumor	ENSG00000003249	DBNDD1	protein_coding	1025.75	1.27501	0.40877	3.11913	0.00181388	0.0280723
2044	Normal_vs_Tumor	ENSG00000142627	EPHA2	protein_coding	5601.71	1.38361	0.443578	3.1192	0.00181343	0.0280723
8	Normal_vs_Tumor	ENSG00000175093	SPSB4	protein_coding	4.56724	-7.94649	2.54978	-3.11654	0.00182986	0.02828
2897	Normal_vs_Tumor	ENSG00000104783	KCNN4	protein_coding	2042.42	3.02279	0.970092	3.11599	0.0018333	0.0283144
99	Normal_vs_Tumor	ENSG00000132204	LINC00470	lincRNA	6.36143	-5.69287	1.82753	-3.11506	0.00183909	0.0283851
1575	Normal_vs_Tumor	ENSG00000100350	FOXRED2	protein_coding	737.154	-1.05818	0.339736	-3.11472	0.0018412	0.028399
971	Normal_vs_Tumor	ENSG00000138678	GPAT3	protein_coding	3063.09	-1.70954	0.548895	-3.11451	0.00184252	0.0284005
922	Normal_vs_Tumor	ENSG00000150510	FAM124A	protein_coding	220.482	-1.77775	0.570889	-3.11401	0.00184563	0.0284298
1639	Normal_vs_Tumor	ENSG00000184216	IRAK1	protein_coding	2195.42	-1.00555	0.32301	-3.11307	0.00185153	0.0285019
1037	Normal_vs_Tumor	ENSG00000137434	C6orf52	protein_coding	30.6892	-1.63391	0.524927	-3.11265	0.00185414	0.0285233
2814	Normal_vs_Tumor	ENSG00000138622	HCN4	protein_coding	115.325	2.80783	0.902165	3.11233	0.00185618	0.0285359
352	Normal_vs_Tumor	ENSG00000257711	RP11-482D24.2	antisense	10.9292	-3.1302	1.00615	-3.11107	0.0018641	0.0286387
2694	Normal_vs_Tumor	ENSG00000176907	C8orf4	protein_coding	12010.8	2.47372	0.795361	3.11019	0.00186966	0.0287054
2217	Normal_vs_Tumor	ENSG00000169991	IFFO2	protein_coding	2144.56	1.58295	0.509283	3.1082	0.00188232	0.0288808
911	Normal_vs_Tumor	ENSG00000109771	LRP2BP	protein_coding	264.109	-1.79638	0.578299	-3.10631	0.00189437	0.0290356
1099	Normal_vs_Tumor	ENSG00000149599	DUSP15	protein_coding	259.77	-1.55166	0.499571	-3.10598	0.00189651	0.0290414
1953	Normal_vs_Tumor	ENSG00000281852	LINC00891	lincRNA	65.5732	1.29855	0.418228	3.10488	0.00190357	0.0291303
2482	Normal_vs_Tumor	ENSG00000105131	EPHX3	protein_coding	62.4671	2.02942	0.65367	3.10466	0.00190499	0.0291331
3263	Normal_vs_Tumor	ENSG00000177291	GJD4	protein_coding	5.14783	8.16249	2.6293	3.10443	0.00190646	0.0291365
154	Normal_vs_Tumor	ENSG00000227141	RP11-545A16.3	processed_pseudogene	40.698	-4.49054	1.44726	-3.10278	0.00191715	0.0292425
2835	Normal_vs_Tumor	ENSG00000212232	SNORD17	snoRNA	48.0986	2.84644	0.91734	3.10293	0.00191618	0.0292425
1187	Normal_vs_Tumor	ENSG00000158163	DZIP1L	protein_coding	198.105	-1.44895	0.467087	-3.10211	0.00192147	0.0292893
211	Normal_vs_Tumor	ENSG00000089250	NOS1	protein_coding	41.9137	-3.8898	1.25464	-3.10032	0.0019331	0.0294115
2923	Normal_vs_Tumor	ENSG00000113946	CLDN16	protein_coding	5453.34	3.07774	0.992725	3.1003	0.00193326	0.0294115
984	Normal_vs_Tumor	ENSG00000116194	ANGPTL1	protein_coding	3902.36	-1.69377	0.546494	-3.09933	0.00193956	0.0294881
1702	Normal_vs_Tumor	ENSG00000072110	ACTN1	protein_coding	6488.88	1.03922	0.335387	3.09857	0.0019446	0.0295455
882	Normal_vs_Tumor	ENSG00000197594	ENPP1	protein_coding	6539.7	-1.85509	0.598734	-3.09835	0.00194599	0.0295475
2413	Normal_vs_Tumor	ENSG00000162981	FAM84A	protein_coding	1047.48	1.88132	0.607358	3.09754	0.00195131	0.0296064
2671	Normal_vs_Tumor	ENSG00000181218	HIST3H2A	protein_coding	194.475	2.41122	0.778471	3.09738	0.0019524	0.0296064
2024	Normal_vs_Tumor	ENSG00000185332	TMEM105	protein_coding	79.0683	1.3651	0.44089	3.09624	0.00195989	0.0296813
802	Normal_vs_Tumor	ENSG00000254231	CTD-2284J15.1	processed_transcript	23.7226	-1.96248	0.633885	-3.09596	0.00196177	0.0296907
662	Normal_vs_Tumor	ENSG00000283156	RP11-646I6.3	transcribed_unprocessed_pseudogene	41.7345	-2.26013	0.730364	-3.09452	0.0019713	0.0297804
1292	Normal_vs_Tumor	ENSG00000163545	NUAK2	protein_coding	2493.1	-1.32195	0.427233	-3.09421	0.00197335	0.0297888
9	Normal_vs_Tumor	ENSG00000261404	AC009120.4	lincRNA	4.28939	-7.8613	2.54173	-3.09289	0.00198215	0.0298831
2499	Normal_vs_Tumor	ENSG00000175832	ETV4	protein_coding	1848.01	2.06937	0.669067	3.09291	0.00198203	0.0298831
1443	Normal_vs_Tumor	ENSG00000259248	USP3-AS1	antisense	157.054	-1.16133	0.375666	-3.09139	0.00199223	0.0300156
506	Normal_vs_Tumor	ENSG00000170323	FABP4	protein_coding	652.696	-2.66242	0.861426	-3.09071	0.00199676	0.0300489
1408	Normal_vs_Tumor	ENSG00000163291	PAQR3	protein_coding	690.987	-1.19353	0.386193	-3.09049	0.00199829	0.0300489
1616	Normal_vs_Tumor	ENSG00000112425	EPM2A	protein_coding	446.161	-1.01959	0.329907	-3.09053	0.00199799	0.0300489
2322	Normal_vs_Tumor	ENSG00000072682	P4HA2	protein_coding	4348.17	1.73995	0.563665	3.08686	0.00202284	0.03034
1681	Normal_vs_Tumor	ENSG00000099377	HSD3B7	protein_coding	714.599	1.02706	0.332823	3.0859	0.00202936	0.0304184
2365	Normal_vs_Tumor	ENSG00000118257	NRP2	protein_coding	14606.2	1.80545	0.585414	3.08406	0.00204198	0.0305682
1340	Normal_vs_Tumor	ENSG00000047365	ARAP2	protein_coding	6502.16	-1.27995	0.41509	-3.08355	0.00204545	0.0306006
3090	Normal_vs_Tumor	ENSG00000238741	SCARNA7	scaRNA	8.08843	3.94663	1.28142	3.07988	0.00207081	0.0309404
1199	Normal_vs_Tumor	ENSG00000152137	HSPB8	protein_coding	2974.26	-1.44058	0.468001	-3.07815	0.00208291	0.0311013
12	Normal_vs_Tumor	ENSG00000270022	RNU12	lincRNA	3.30417	-7.49965	2.44012	-3.07347	0.00211585	0.0314927
210	Normal_vs_Tumor	ENSG00000251405	CTB-109A12.1	sense_overlapping	5.63338	-3.89857	1.26837	-3.07368	0.00211438	0.0314927
2457	Normal_vs_Tumor	ENSG00000167644	C19orf33	protein_coding	24.5682	1.97076	0.641101	3.07403	0.00211191	0.0314927
888	Normal_vs_Tumor	ENSG00000175161	CADM2	protein_coding	74.6764	-1.83629	0.597624	-3.07264	0.00212172	0.0315398
1643	Normal_vs_Tumor	ENSG00000106034	CPED1	protein_coding	297.069	-1.00166	0.32618	-3.07089	0.0021342	0.0317051
174	Normal_vs_Tumor	ENSG00000197616	MYH6	protein_coding	5.42059	-4.29672	1.39962	-3.06992	0.00214119	0.0317688
107	Normal_vs_Tumor	ENSG00000261316	CTC-400I9.1	lincRNA	5.14967	-5.36064	1.74721	-3.06811	0.00215414	0.0319348
1607	Normal_vs_Tumor	ENSG00000184378	ACTRT3	protein_coding	156.42	-1.02809	0.335104	-3.06798	0.00215512	0.0319348
112	Normal_vs_Tumor	ENSG00000274717	RP1-47A17.1	processed_pseudogene	4.79716	-5.20156	1.69614	-3.06671	0.00216431	0.0320507
3030	Normal_vs_Tumor	ENSG00000228126	FALEC	lincRNA	22.4573	3.5013	1.14201	3.06592	0.00217002	0.032115
2837	Normal_vs_Tumor	ENSG00000203585	RP11-542B15.1	lincRNA	65.3799	2.85315	0.930709	3.06557	0.00217257	0.0321185
3183	Normal_vs_Tumor	ENSG00000274252	GGTLC3	protein_coding	5.56486	5.52606	1.80267	3.06549	0.00217317	0.0321185
5	Normal_vs_Tumor	ENSG00000250453	CTD-2134P3.1	lincRNA	5.04877	-8.11083	2.64672	-3.06449	0.00218044	0.0321674
2235	Normal_vs_Tumor	ENSG00000014914	MTMR11	protein_coding	430.079	1.61481	0.527148	3.0633	0.00218912	0.0322751
1463	Normal_vs_Tumor	ENSG00000256576	RP13-977J11.2	lincRNA	117.456	-1.13691	0.371191	-3.06287	0.00219229	0.0323013
1648	Normal_vs_Tumor	ENSG00000168268	NT5DC2	protein_coding	2733.16	1.00098	0.326884	3.0622	0.00219717	0.0323529
2136	Normal_vs_Tumor	ENSG00000099139	PCSK5	protein_coding	1427.51	1.48602	0.485388	3.06151	0.00220221	0.0324067
2305	Normal_vs_Tumor	ENSG00000166780	C16orf45	protein_coding	1601.18	1.71919	0.561593	3.06127	0.00220398	0.0324124
951	Normal_vs_Tumor	ENSG00000171385	KCND3	protein_coding	92.1064	-1.73142	0.565676	-3.0608	0.00220744	0.0324428
1235	Normal_vs_Tumor	ENSG00000187800	PEAR1	protein_coding	454.6	-1.40264	0.45837	-3.06006	0.00221291	0.032462
2594	Normal_vs_Tumor	ENSG00000196639	HRH1	protein_coding	505.157	2.25955	0.738367	3.06019	0.00221193	0.032462
2723	Normal_vs_Tumor	ENSG00000164520	RAET1E	protein_coding	67.6792	2.55933	0.836315	3.06024	0.00221158	0.032462
319	Normal_vs_Tumor	ENSG00000261420	RP1-168L15.5	antisense	5.41018	-3.2604	1.06597	-3.05863	0.00222349	0.0325764
1204	Normal_vs_Tumor	ENSG00000160712	IL6R	protein_coding	996.293	-1.435	0.469362	-3.05734	0.00223309	0.032676
2942	Normal_vs_Tumor	ENSG00000267206	LCN6	protein_coding	62.1211	3.17806	1.03946	3.05741	0.00223257	0.032676
409	Normal_vs_Tumor	ENSG00000262202	RP11-160E2.6	lincRNA	12.9112	-2.94704	0.964112	-3.05674	0.00223761	0.0326808
775	Normal_vs_Tumor	ENSG00000229873	OGFR-AS1	antisense	22.9954	-2.02528	0.662517	-3.05695	0.00223599	0.0326808
1717	Normal_vs_Tumor	ENSG00000153292	ADGRF1	protein_coding	3207.9	1.04997	0.343593	3.05584	0.00224431	0.0327582
1315	Normal_vs_Tumor	ENSG00000142611	PRDM16	protein_coding	2079.01	-1.29505	0.423853	-3.05542	0.00224748	0.032784
1191	Normal_vs_Tumor	ENSG00000163531	NFASC	protein_coding	202.317	-1.44659	0.473574	-3.05463	0.0022534	0.0328499
893	Normal_vs_Tumor	ENSG00000260641	RP11-1299A16.3	antisense	21.9341	-1.82257	0.596741	-3.0542	0.00225662	0.0328763
527	Normal_vs_Tumor	ENSG00000157150	TIMP4	protein_coding	44.853	-2.60713	0.853763	-3.05369	0.00226045	0.0329117
1442	Normal_vs_Tumor	ENSG00000162814	SPATA17	protein_coding	243.731	-1.16252	0.380883	-3.05216	0.00227199	0.0330591
1634	Normal_vs_Tumor	ENSG00000042062	FAM65C	protein_coding	137.21	-1.00846	0.330526	-3.05109	0.00228013	0.0331511
2345	Normal_vs_Tumor	ENSG00000271420	RP5-1057J7.7	lincRNA	36.952	1.77906	0.583232	3.05035	0.00228578	0.0331978
1029	Normal_vs_Tumor	ENSG00000178602	OTOS	protein_coding	1478.46	-1.64568	0.539754	-3.04895	0.00229644	0.0333112
137	Normal_vs_Tumor	ENSG00000166800	LDHAL6A	protein_coding	7.08525	-4.77865	1.5684	-3.04683	0.00231267	0.0335234
1993	Normal_vs_Tumor	ENSG00000204851	PNMAL2	protein_coding	346.936	1.33628	0.438605	3.04667	0.00231394	0.0335234
122	Normal_vs_Tumor	ENSG00000164325	TMEM174	protein_coding	3.96966	-4.95036	1.62562	-3.04522	0.00232509	0.0336433
1563	Normal_vs_Tumor	ENSG00000274349	ZNF658	protein_coding	338.223	-1.07326	0.352427	-3.04533	0.00232424	0.0336433
1813	Normal_vs_Tumor	ENSG00000186301	MST1P2	unprocessed_pseudogene	371.807	1.14284	0.375325	3.04493	0.00232735	0.0336552
3256	Normal_vs_Tumor	ENSG00000242268	RP11-368I23.2	lincRNA	4.16584	7.83582	2.57363	3.04465	0.00232948	0.0336651
416	Normal_vs_Tumor	ENSG00000237267	LINC01519	lincRNA	6.05186	-2.93491	0.964093	-3.04421	0.00233289	0.0336936
1890	Normal_vs_Tumor	ENSG00000146054	TRIM7	protein_coding	488.058	1.22247	0.401627	3.04379	0.00233621	0.0337208
2890	Normal_vs_Tumor	ENSG00000162763	LRRC52	protein_coding	18.3431	3.00292	0.986723	3.04333	0.00233977	0.0337512
308	Normal_vs_Tumor	ENSG00000234928	AP000344.3	lincRNA	13.3509	-3.29187	1.08206	-3.04223	0.00234831	0.0337744
1134	Normal_vs_Tumor	ENSG00000146147	MLIP	protein_coding	51.1866	-1.49674	0.492068	-3.04174	0.00235217	0.0337744
1536	Normal_vs_Tumor	ENSG00000162390	ACOT11	protein_coding	995.715	-1.09138	0.358812	-3.04164	0.00235292	0.0337744
1579	Normal_vs_Tumor	ENSG00000272870	RP11-798M19.6	antisense	70.9545	-1.05556	0.346919	-3.04266	0.00234499	0.0337744
2230	Normal_vs_Tumor	ENSG00000168077	SCARA3	protein_coding	15151.3	1.6076	0.528347	3.04269	0.00234475	0.0337744
2477	Normal_vs_Tumor	ENSG00000175920	DOK7	protein_coding	223.33	2.00614	0.659446	3.04217	0.00234883	0.0337744
10	Normal_vs_Tumor	ENSG00000274210	U1	snRNA	3.997	-7.77354	2.55695	-3.04016	0.00236452	0.0338763
187	Normal_vs_Tumor	ENSG00000245322	RP11-15B17.1	antisense	4.46168	-4.1617	1.36898	-3.03999	0.00236582	0.0338763
664	Normal_vs_Tumor	ENSG00000197580	BCO2	protein_coding	147.782	-2.2574	0.742963	-3.03837	0.0023786	0.0340384
378	Normal_vs_Tumor	ENSG00000271192	RP4-555D20.3	lincRNA	6.8992	-3.0474	1.0034	-3.03706	0.00238897	0.0340618
743	Normal_vs_Tumor	ENSG00000251396	LINC01301	lincRNA	31.5683	-2.0949	0.689675	-3.03751	0.00238539	0.0340618
1499	Normal_vs_Tumor	ENSG00000259673	IQCH-AS1	lincRNA	368.224	-1.11335	0.366503	-3.03776	0.00238345	0.0340618
1996	Normal_vs_Tumor	ENSG00000130649	CYP2E1	protein_coding	68.8865	1.33811	0.440549	3.03737	0.00238652	0.0340618
1086	Normal_vs_Tumor	ENSG00000230454	U73166.2	lincRNA	16.6072	-1.56816	0.516697	-3.03498	0.00240555	0.0342564
2367	Normal_vs_Tumor	ENSG00000144730	IL17RD	protein_coding	948.86	1.81139	0.596925	3.03453	0.00240908	0.0342721
3087	Normal_vs_Tumor	ENSG00000268655	CTB-60B18.10	protein_coding	6.02009	3.93976	1.29834	3.03447	0.00240959	0.0342721
13	Normal_vs_Tumor	ENSG00000232079	AL035610.1	processed_transcript	3.24664	-7.47697	2.46523	-3.03297	0.00242162	0.0344223
551	Normal_vs_Tumor	ENSG00000120332	TNN	protein_coding	87.1773	-2.53313	0.835302	-3.03259	0.00242465	0.0344445
2232	Normal_vs_Tumor	ENSG00000163472	TMEM79	protein_coding	1019.29	1.61464	0.532658	3.03129	0.00243515	0.0345726
2060	Normal_vs_Tumor	ENSG00000235098	ANKRD65	protein_coding	458.363	1.4019	0.462685	3.02992	0.00244621	0.0346455
2099	Normal_vs_Tumor	ENSG00000187867	PALM3	protein_coding	1751.82	1.4527	0.479452	3.02992	0.00244617	0.0346455
2439	Normal_vs_Tumor	ENSG00000091986	CCDC80	protein_coding	19806	1.93328	0.637996	3.03023	0.00244364	0.0346455
857	Normal_vs_Tumor	ENSG00000164188	RANBP3L	protein_coding	246.491	-1.89256	0.624724	-3.02944	0.00245011	0.0346797
269	Normal_vs_Tumor	ENSG00000261693	RP13-467H17.1	antisense	16.0804	-3.48745	1.15151	-3.02858	0.00245705	0.0347569
734	Normal_vs_Tumor	ENSG00000166349	RAG1	protein_coding	249.361	-2.1075	0.696017	-3.02794	0.00246229	0.034768
2638	Normal_vs_Tumor	ENSG00000189269	DRICH1	protein_coding	13.4603	2.3583	0.778808	3.02809	0.00246103	0.034768
1745	Normal_vs_Tumor	ENSG00000171992	SYNPO	protein_coding	5071.58	1.07185	0.354112	3.02687	0.002471	0.0348489
1231	Normal_vs_Tumor	ENSG00000148541	FAM13C	protein_coding	362.137	-1.4056	0.464439	-3.02645	0.00247448	0.0348558
1298	Normal_vs_Tumor	ENSG00000185345	PARK2	protein_coding	224.194	-1.31489	0.43444	-3.02662	0.00247303	0.0348558
1013	Normal_vs_Tumor	ENSG00000165568	AKR1E2	protein_coding	67.6299	-1.66622	0.55099	-3.02404	0.00249423	0.0350708
586	Normal_vs_Tumor	ENSG00000083067	TRPM3	protein_coding	98.155	-2.44836	0.80981	-3.02337	0.00249973	0.0351059
931	Normal_vs_Tumor	ENSG00000134323	MYCN	protein_coding	213.664	-1.75992	0.582138	-3.02319	0.00250125	0.035106
2221	Normal_vs_Tumor	ENSG00000213390	ARHGAP19	protein_coding	1937.32	1.58681	0.524989	3.02256	0.00250645	0.035158
1722	Normal_vs_Tumor	ENSG00000136379	ABHD17C	protein_coding	1872	1.05807	0.350286	3.02058	0.00252291	0.0353464
1786	Normal_vs_Tumor	ENSG00000115993	TRAK2	protein_coding	14824.9	1.11011	0.367577	3.02009	0.00252702	0.0353616
1611	Normal_vs_Tumor	ENSG00000102743	SLC25A15	protein_coding	527.001	-1.02579	0.339682	-3.01987	0.00252887	0.0353663
451	Normal_vs_Tumor	ENSG00000279602	CTD-3014M21.1	TEC	51.9009	-2.82245	0.93556	-3.01686	0.00255409	0.0356551
2712	Normal_vs_Tumor	ENSG00000181291	TMEM132E	protein_coding	30.984	2.52349	0.837019	3.01486	0.00257099	0.0357842
1975	Normal_vs_Tumor	ENSG00000163354	DCST2	protein_coding	31.1957	1.32265	0.438951	3.01322	0.00258495	0.0358505
2077	Normal_vs_Tumor	ENSG00000135046	ANXA1	protein_coding	82278.7	1.42586	0.473197	3.01324	0.0025847	0.0358505
2740	Normal_vs_Tumor	ENSG00000196208	GREB1	protein_coding	189.511	2.62015	0.869414	3.01369	0.00258089	0.0358505
2979	Normal_vs_Tumor	ENSG00000084734	GCKR	protein_coding	10.4932	3.31148	1.09868	3.01405	0.00257789	0.0358505
1588	Normal_vs_Tumor	ENSG00000156869	FRRS1	protein_coding	299.331	-1.04941	0.348308	-3.01287	0.00258788	0.0358698
404	Normal_vs_Tumor	ENSG00000213759	UGT2B11	protein_coding	51.2671	-2.95739	0.981919	-3.01184	0.00259665	0.035934
2571	Normal_vs_Tumor	ENSG00000157103	SLC6A1	protein_coding	56.1591	2.21775	0.736351	3.01181	0.00259694	0.035934
679	Normal_vs_Tumor	ENSG00000206052	DOK6	protein_coding	216.017	-2.22799	0.739801	-3.01161	0.00259869	0.0359344
710	Normal_vs_Tumor	ENSG00000188039	NWD1	protein_coding	352.614	-2.1643	0.718721	-3.01132	0.00260112	0.0359468
2419	Normal_vs_Tumor	ENSG00000010310	GIPR	protein_coding	69.2226	1.89078	0.628192	3.00988	0.00261351	0.0360329
2522	Normal_vs_Tumor	ENSG00000273403	RP11-329B9.3	lincRNA	22.2701	2.11863	0.704155	3.00875	0.00262325	0.0361245
625	Normal_vs_Tumor	ENSG00000205923	CEMP1	protein_coding	45.5616	-2.34293	0.77961	-3.00525	0.0026536	0.0364995
1283	Normal_vs_Tumor	ENSG00000233325	MIPEPP3	transcribed_unprocessed_pseudogene	92.8288	-1.33552	0.444484	-3.00466	0.0026588	0.0365495
2654	Normal_vs_Tumor	ENSG00000276715	YWHAEP7	transcribed_unprocessed_pseudogene	63.8053	2.38192	0.792928	3.00395	0.00266497	0.0366128
2152	Normal_vs_Tumor	ENSG00000267750	RUNDC3A-AS1	antisense	297.653	1.50004	0.499658	3.00213	0.002681	0.0367682
1869	Normal_vs_Tumor	ENSG00000006638	TBXA2R	protein_coding	115.978	1.19823	0.399186	3.00169	0.00268482	0.0367991
2648	Normal_vs_Tumor	ENSG00000123700	KCNJ2	protein_coding	2306.61	2.37673	0.792292	2.99981	0.00270147	0.0370056
1535	Normal_vs_Tumor	ENSG00000117479	SLC19A2	protein_coding	1623.61	-1.09204	0.364445	-2.99644	0.00273148	0.0373947
751	Normal_vs_Tumor	ENSG00000101098	RIMS4	protein_coding	1328.01	-2.08131	0.694703	-2.99597	0.00273573	0.0374073
2886	Normal_vs_Tumor	ENSG00000242640	RPS29P11	processed_pseudogene	28.5819	2.99097	0.998384	2.99581	0.0027372	0.0374073
2974	Normal_vs_Tumor	ENSG00000162490	DRAXIN	protein_coding	225.894	3.2992	1.10122	2.99596	0.00273585	0.0374073
1434	Normal_vs_Tumor	ENSG00000236753	MKLN1-AS	processed_transcript	143.892	-1.1674	0.38971	-2.99556	0.00273938	0.0374153
2265	Normal_vs_Tumor	ENSG00000168490	PHYHIP	protein_coding	864.123	1.66327	0.555351	2.99499	0.00274458	0.037452
2286	Normal_vs_Tumor	ENSG00000104267	CA2	protein_coding	757.833	1.69338	0.565541	2.99426	0.00275111	0.0374921
2496	Normal_vs_Tumor	ENSG00000185483	ROR1	protein_coding	208.29	2.06356	0.689475	2.99295	0.00276298	0.0376266
2975	Normal_vs_Tumor	ENSG00000152092	ASTN1	protein_coding	29.2138	3.30141	1.10313	2.99278	0.00276451	0.0376266
2939	Normal_vs_Tumor	ENSG00000256812	CAPNS2	protein_coding	11.0126	3.15079	1.05304	2.99209	0.00277077	0.0376898
512	Normal_vs_Tumor	ENSG00000130595	TNNT3	protein_coding	55.0922	-2.64946	0.88565	-2.99154	0.0027757	0.0376911
1310	Normal_vs_Tumor	ENSG00000171811	CFAP46	protein_coding	352.717	-1.29952	0.434378	-2.99169	0.00277438	0.0376911
1241	Normal_vs_Tumor	ENSG00000174080	CTSF	protein_coding	2820.12	-1.39342	0.465831	-2.99127	0.00277821	0.0377034
258	Normal_vs_Tumor	ENSG00000250141	RP11-208N20.1	lincRNA	6.25373	-3.53847	1.18439	-2.98758	0.00281193	0.0381167
1402	Normal_vs_Tumor	ENSG00000107282	APBA1	protein_coding	266.625	-1.20109	0.402081	-2.98719	0.00281552	0.0381433
380	Normal_vs_Tumor	ENSG00000235151	AC114730.2	lincRNA	5.51859	-3.03588	1.01658	-2.98636	0.00282321	0.0381812
2523	Normal_vs_Tumor	ENSG00000167767	KRT80	protein_coding	1270.13	2.1192	0.709581	2.98655	0.00282144	0.0381812
1567	Normal_vs_Tumor	ENSG00000242474	AC093627.9	lincRNA	42.6276	-1.07151	0.358867	-2.98581	0.00282831	0.0382279
467	Normal_vs_Tumor	ENSG00000182885	ADGRG3	protein_coding	46.5153	-2.76823	0.927542	-2.98448	0.00284063	0.038328
759	Normal_vs_Tumor	ENSG00000175985	PLEKHD1	protein_coding	233.406	-2.07131	0.694015	-2.98453	0.00284011	0.038328
1590	Normal_vs_Tumor	ENSG00000215452	ZNF663P	unitary_pseudogene	31.0679	-1.04843	0.351284	-2.98458	0.00283971	0.038328
3076	Normal_vs_Tumor	ENSG00000259616	RP11-507B12.2	lincRNA	138.413	3.84423	1.28836	2.98382	0.00284675	0.0383664
475	Normal_vs_Tumor	ENSG00000151812	SLC35F4	protein_coding	14.2613	-2.75323	0.922958	-2.98305	0.00285393	0.0384367
2166	Normal_vs_Tumor	ENSG00000237883	DGUOK-AS1	antisense	103.049	1.51601	0.508233	2.98291	0.00285526	0.0384367
382	Normal_vs_Tumor	ENSG00000267399	RP11-456O19.5	lincRNA	6.70345	-3.03021	1.01643	-2.98122	0.00287099	0.0385773
530	Normal_vs_Tumor	ENSG00000164398	ACSL6	protein_coding	41.7859	-2.59823	0.871573	-2.98108	0.00287231	0.0385773
2926	Normal_vs_Tumor	ENSG00000174939	ASPHD1	protein_coding	71.505	3.08865	1.03664	2.97947	0.00288747	0.0387364
3052	Normal_vs_Tumor	ENSG00000273375	RP11-803P9.1	lincRNA	5.20523	3.6754	1.23369	2.9792	0.00289006	0.038749
988	Normal_vs_Tumor	ENSG00000124939	SCGB2A1	protein_coding	123.519	-1.69157	0.567876	-2.97877	0.00289408	0.0387585
2931	Normal_vs_Tumor	ENSG00000223914	AC079630.2	lincRNA	783.069	3.10225	1.04144	2.97881	0.00289371	0.0387585
1914	Normal_vs_Tumor	ENSG00000130045	NXNL2	protein_coding	36.5845	1.24853	0.419199	2.97838	0.00289772	0.0387629
2211	Normal_vs_Tumor	ENSG00000197421	GGT3P	transcribed_unprocessed_pseudogene	177.091	1.5737	0.528347	2.97852	0.0028964	0.0387629
1232	Normal_vs_Tumor	ENSG00000151136	BTBD11	protein_coding	2595.06	-1.405	0.471797	-2.97798	0.00290159	0.0387924
2223	Normal_vs_Tumor	ENSG00000076344	RGS11	protein_coding	62.1381	1.59221	0.534742	2.97753	0.0029058	0.0388265
1922	Normal_vs_Tumor	ENSG00000132481	TRIM47	protein_coding	1568.49	1.25535	0.421746	2.97657	0.00291496	0.0388379
2182	Normal_vs_Tumor	ENSG00000198947	DMD	protein_coding	4270.84	1.53888	0.516886	2.97722	0.00290875	0.0388379
2823	Normal_vs_Tumor	ENSG00000214041	PGAM1P4	processed_pseudogene	13.6286	2.82974	0.950587	2.97683	0.00291242	0.0388379
3269	Normal_vs_Tumor	ENSG00000171102	OBP2B	protein_coding	10.0984	9.12161	3.06441	2.97663	0.0029144	0.0388379
1556	Normal_vs_Tumor	ENSG00000139514	SLC7A1	protein_coding	1933.86	-1.07855	0.362426	-2.97593	0.00292105	0.0388969
1755	Normal_vs_Tumor	ENSG00000249602	RP11-98D18.3	antisense	100.61	1.08191	0.363617	2.9754	0.00292607	0.0388973
1860	Normal_vs_Tumor	ENSG00000075391	RASAL2	protein_coding	1570.35	1.18591	0.398565	2.97545	0.00292562	0.0388973
2115	Normal_vs_Tumor	ENSG00000205710	C17orf107	protein_coding	400.999	1.47141	0.49448	2.97568	0.00292341	0.0388973
1082	Normal_vs_Tumor	ENSG00000228878	SEPT7-AS1	lincRNA	214.421	-1.57637	0.529855	-2.97509	0.00292903	0.0389135
1835	Normal_vs_Tumor	ENSG00000188368	PRR19	protein_coding	43.9257	1.16057	0.390116	2.97492	0.00293062	0.0389135
1201	Normal_vs_Tumor	ENSG00000090975	PITPNM2	protein_coding	513.826	-1.43852	0.483857	-2.97304	0.00294869	0.0391091
463	Normal_vs_Tumor	ENSG00000244541	LINC01213	lincRNA	7.18965	-2.78311	0.936698	-2.97119	0.0029665	0.039323
11	Normal_vs_Tumor	ENSG00000253122	RP11-238I10.1	lincRNA	3.69381	-7.63891	2.57122	-2.97093	0.002969	0.0393251
1087	Normal_vs_Tumor	ENSG00000205129	C4orf47	protein_coding	141.207	-1.56729	0.527561	-2.97082	0.00297003	0.0393251
3031	Normal_vs_Tumor	ENSG00000116981	NT5C1A	protein_coding	19.1661	3.50668	1.18049	2.97052	0.00297295	0.0393252
3264	Normal_vs_Tumor	ENSG00000236731	RP4-801G22.2	unprocessed_pseudogene	5.70194	8.30306	2.7952	2.97047	0.0029734	0.0393252
208	Normal_vs_Tumor	ENSG00000239774	RP11-496B10.3	lincRNA	5.62969	-3.91443	1.31786	-2.97029	0.00297515	0.0393261
2904	Normal_vs_Tumor	ENSG00000183196	CHST6	protein_coding	106.465	3.03231	1.021	2.96994	0.00297859	0.0393493
128	Normal_vs_Tumor	ENSG00000233242	RP11-220I1.2	antisense	3.70206	-4.88757	1.64599	-2.96937	0.00298411	0.0393778
3098	Normal_vs_Tumor	ENSG00000180745	CLRN3	protein_coding	4.32338	4.04799	1.3632	2.96948	0.00298305	0.0393778
2050	Normal_vs_Tumor	ENSG00000167693	NXN	protein_coding	3595.36	1.39028	0.46834	2.96853	0.00299227	0.0394187
2097	Normal_vs_Tumor	ENSG00000280032	RP11-832A4.7	TEC	61.9493	1.45111	0.488808	2.96867	0.00299093	0.0394187
2030	Normal_vs_Tumor	ENSG00000124766	SOX4	protein_coding	6307.66	1.36794	0.461028	2.96716	0.00300569	0.0395649
2049	Normal_vs_Tumor	ENSG00000104892	KLC3	protein_coding	69.6886	1.38974	0.468393	2.96705	0.00300675	0.0395649
706	Normal_vs_Tumor	ENSG00000258603	RP3-414A15.10	antisense	14.0567	-2.17571	0.733807	-2.96497	0.00302716	0.0397468
1641	Normal_vs_Tumor	ENSG00000101400	SNTA1	protein_coding	7889.2	-1.00247	0.338107	-2.96494	0.00302737	0.0397468
1661	Normal_vs_Tumor	ENSG00000166762	CATSPER2	protein_coding	146.079	1.01009	0.340641	2.96525	0.00302436	0.0397468
2295	Normal_vs_Tumor	ENSG00000134107	BHLHE40	protein_coding	19741	1.704	0.575012	2.96341	0.00304247	0.0399226
2018	Normal_vs_Tumor	ENSG00000161682	FAM171A2	protein_coding	756.066	1.36055	0.459183	2.96299	0.0030467	0.0399556
313	Normal_vs_Tumor	ENSG00000196666	FAM180B	protein_coding	91.0616	-3.27703	1.10622	-2.96238	0.00305275	0.0400126
3027	Normal_vs_Tumor	ENSG00000174417	TRHR	protein_coding	10.2778	3.49904	1.18171	2.961	0.00306643	0.0401469
3176	Normal_vs_Tumor	ENSG00000267108	RP11-861E21.1	lincRNA	4.72341	5.2415	1.77126	2.95918	0.00308455	0.0403164
449	Normal_vs_Tumor	ENSG00000213085	CFAP45	protein_coding	76.4228	-2.82919	0.957138	-2.95589	0.00311772	0.0406846
1775	Normal_vs_Tumor	ENSG00000173852	DPY19L1	protein_coding	2179.91	1.10164	0.372692	2.9559	0.00311762	0.0406846
1893	Normal_vs_Tumor	ENSG00000179855	GIPC3	protein_coding	219.049	1.22801	0.415481	2.95564	0.00312017	0.040691
843	Normal_vs_Tumor	ENSG00000148935	GAS2	protein_coding	27.0238	-1.91035	0.646657	-2.95419	0.00313488	0.04086
1883	Normal_vs_Tumor	ENSG00000087088	BAX	protein_coding	3327.56	1.21393	0.411006	2.95355	0.00314146	0.0409002
2062	Normal_vs_Tumor	ENSG00000226015	CCT8P1	processed_pseudogene	48.0756	1.4031	0.475113	2.9532	0.00314497	0.0409231
1709	Normal_vs_Tumor	ENSG00000104522	TSTA3	protein_coding	4014.28	1.04355	0.353403	2.95287	0.00314831	0.0409243
2675	Normal_vs_Tumor	ENSG00000162706	CADM3	protein_coding	998.752	2.41798	0.818891	2.95275	0.00314954	0.0409243
1569	Normal_vs_Tumor	ENSG00000228889	UBAC2-AS1	lincRNA	108.123	-1.06182	0.359869	-2.95056	0.00317203	0.0411378
377	Normal_vs_Tumor	ENSG00000251189	CTD-2196P11.2	lincRNA	6.94521	-3.0483	1.03372	-2.94887	0.00318942	0.041158
1450	Normal_vs_Tumor	ENSG00000204991	SPIRE2	protein_coding	726.23	-1.1503	0.389965	-2.94974	0.00318038	0.041158
1668	Normal_vs_Tumor	ENSG00000091409	ITGA6	protein_coding	5094.5	1.01441	0.343941	2.94938	0.00318411	0.041158
1794	Normal_vs_Tumor	ENSG00000182247	UBE2E2	protein_coding	2086.94	1.12083	0.380082	2.94892	0.00318885	0.041158
1995	Normal_vs_Tumor	ENSG00000143382	ADAMTSL4	protein_coding	929.496	1.33751	0.453533	2.9491	0.00318704	0.041158
2358	Normal_vs_Tumor	ENSG00000243232	PCDHAC2	protein_coding	187.861	1.79293	0.607795	2.94988	0.00317893	0.041158
2664	Normal_vs_Tumor	ENSG00000187553	CYP26C1	protein_coding	19.6598	2.40087	0.814111	2.94908	0.00318726	0.041158
2089	Normal_vs_Tumor	ENSG00000170873	MTSS1	protein_coding	1766.16	1.43784	0.487636	2.94858	0.00319236	0.0411732
477	Normal_vs_Tumor	ENSG00000227687	RP4-681L3.2	antisense	6.92117	-2.74424	0.931016	-2.94758	0.0032027	0.0412685
827	Normal_vs_Tumor	ENSG00000257557	RP11-84G21.1	antisense	159.453	-1.93735	0.657345	-2.94723	0.00320636	0.0412685
842	Normal_vs_Tumor	ENSG00000205361	MT1DP	transcribed_unprocessed_pseudogene	21.8261	-1.91281	0.649104	-2.94684	0.00321034	0.0412685
1078	Normal_vs_Tumor	ENSG00000188316	ENO4	protein_coding	66.1162	-1.58313	0.537176	-2.94714	0.0032073	0.0412685
1936	Normal_vs_Tumor	ENSG00000116574	RHOU	protein_coding	8316.94	1.27245	0.43175	2.94719	0.00320672	0.0412685
2466	Normal_vs_Tumor	ENSG00000258461	RP11-164J13.1	processed_transcript	40.8981	1.97926	0.671649	2.94686	0.00321016	0.0412685
1447	Normal_vs_Tumor	ENSG00000166257	SCN3B	protein_coding	278.356	-1.15671	0.392556	-2.94661	0.00321278	0.0412772
113	Normal_vs_Tumor	ENSG00000279617	AC005796.2	TEC	4.85102	-5.18647	1.76027	-2.9464	0.00321491	0.0412796
2689	Normal_vs_Tumor	ENSG00000062524	LTK	protein_coding	97.8574	2.46513	0.836952	2.94537	0.00322567	0.0413746
3022	Normal_vs_Tumor	ENSG00000166897	ELFN2	protein_coding	37.1509	3.47664	1.18066	2.94466	0.0032331	0.0414018
278	Normal_vs_Tumor	ENSG00000183888	C1orf64	protein_coding	85.4348	-3.40584	1.15693	-2.94386	0.00324152	0.0414641
1245	Normal_vs_Tumor	ENSG00000205482	SPDYE18	unprocessed_pseudogene	50.9657	-1.38804	0.471486	-2.94396	0.00324037	0.0414641
972	Normal_vs_Tumor	ENSG00000198075	SULT1C4	protein_coding	155.257	-1.70824	0.580375	-2.94335	0.00324685	0.041502
1985	Normal_vs_Tumor	ENSG00000259583	RP11-66B24.4	antisense	165.623	1.32745	0.451065	2.94294	0.00325116	0.0415193
915	Normal_vs_Tumor	ENSG00000162782	TDRD5	protein_coding	81.2795	-1.79528	0.610071	-2.94273	0.00325331	0.0415242
455	Normal_vs_Tumor	ENSG00000237863	RP6-24A23.3	antisense	128.575	-2.81538	0.956852	-2.94233	0.00325749	0.0415382
536	Normal_vs_Tumor	ENSG00000166473	PKD1L2	polymorphic_pseudogene	20.8357	-2.58195	0.877566	-2.94217	0.00325924	0.0415382
1371	Normal_vs_Tumor	ENSG00000251602	RP11-521B24.3	antisense	156.218	-1.23407	0.419459	-2.94205	0.00326042	0.0415382
2821	Normal_vs_Tumor	ENSG00000179913	B3GNT3	protein_coding	1152.03	2.8275	0.961097	2.94195	0.00326152	0.0415382
1897	Normal_vs_Tumor	ENSG00000267547	RP11-686D22.4	lincRNA	86.6461	1.23154	0.418669	2.94156	0.00326564	0.041568
2691	Normal_vs_Tumor	ENSG00000197249	SERPINA1	protein_coding	56748.9	2.46753	0.839443	2.93949	0.00328756	0.0418243
825	Normal_vs_Tumor	ENSG00000197769	MAP1LC3C	protein_coding	162.012	-1.93978	0.660006	-2.93903	0.00329243	0.0418635
1002	Normal_vs_Tumor	ENSG00000138798	EGF	protein_coding	117.185	-1.67532	0.570393	-2.93713	0.00331265	0.0420701
2869	Normal_vs_Tumor	ENSG00000183628	DGCR6	protein_coding	7674.91	2.95298	1.00544	2.937	0.00331408	0.0420701
1012	Normal_vs_Tumor	ENSG00000283199	ABC13-47488600E17.1	protein_coding	64.741	-1.66632	0.56763	-2.93558	0.00332924	0.0421027
2023	Normal_vs_Tumor	ENSG00000197208	SLC22A4	protein_coding	64.4263	1.36478	0.464833	2.93607	0.00332398	0.0421027
2110	Normal_vs_Tumor	ENSG00000173846	PLK3	protein_coding	2700.18	1.46633	0.499404	2.93617	0.00332296	0.0421027
1153	Normal_vs_Tumor	ENSG00000115648	MLPH	protein_coding	2160.45	-1.4818	0.505236	-2.93289	0.0033582	0.0423772
468	Normal_vs_Tumor	ENSG00000279953	RP11-338K17.5	TEC	5.61169	-2.76661	0.943564	-2.93208	0.00336697	0.0424231
1716	Normal_vs_Tumor	ENSG00000181026	AEN	protein_coding	2051.25	1.04996	0.358086	2.93214	0.00336631	0.0424231
2898	Normal_vs_Tumor	ENSG00000148734	NPFFR1	protein_coding	203.417	3.02295	1.031	2.93205	0.00336729	0.0424231
336	Normal_vs_Tumor	ENSG00000197406	DIO3	protein_coding	16.2788	-3.18942	1.08817	-2.931	0.00337868	0.0425414
2027	Normal_vs_Tumor	ENSG00000068650	ATP11A	protein_coding	12396	1.36696	0.466403	2.93085	0.00338031	0.0425414
1658	Normal_vs_Tumor	ENSG00000106780	MEGF9	protein_coding	10567.3	1.00899	0.344424	2.9295	0.00339511	0.0426866
3040	Normal_vs_Tumor	ENSG00000234736	FAM170B-AS1	antisense	13.4878	3.5483	1.21166	2.92847	0.00340635	0.0428
3009	Normal_vs_Tumor	ENSG00000109255	NMU	protein_coding	244.396	3.41178	1.16573	2.92673	0.00342545	0.0429937
426	Normal_vs_Tumor	ENSG00000233028	RP4-725G10.4	processed_pseudogene	27.1954	-2.90022	0.991151	-2.92611	0.00343231	0.0430336
362	Normal_vs_Tumor	ENSG00000260443	CTD-3057O21.1	processed_pseudogene	6.1344	-3.11111	1.06367	-2.92489	0.00344581	0.0431797
3	Normal_vs_Tumor	ENSG00000179813	FAM216B	protein_coding	5.38236	-8.19772	2.80397	-2.92361	0.00346001	0.0433113
1924	Normal_vs_Tumor	ENSG00000213977	TAX1BP3	protein_coding	292.293	1.25842	0.43052	2.92302	0.00346658	0.0433702
1254	Normal_vs_Tumor	ENSG00000182791	CCDC87	protein_coding	113.266	-1.37895	0.471895	-2.92216	0.0034761	0.0434662
1587	Normal_vs_Tumor	ENSG00000183508	FAM46C	protein_coding	4892.58	-1.04967	0.359292	-2.92149	0.00348359	0.0435365
2969	Normal_vs_Tumor	ENSG00000100867	DHRS2	protein_coding	14.4125	3.28305	1.12412	2.92056	0.00349401	0.0436434
562	Normal_vs_Tumor	ENSG00000178217	SH2D4B	protein_coding	11.6586	-2.50741	0.859159	-2.91845	0.0035178	0.0439171
1174	Normal_vs_Tumor	ENSG00000119698	PPP4R4	protein_coding	31.0164	-1.4639	0.501703	-2.91786	0.00352444	0.043953
1217	Normal_vs_Tumor	ENSG00000109846	CRYAB	protein_coding	12463.5	-1.41613	0.485471	-2.91702	0.00353392	0.0440303
1104	Normal_vs_Tumor	ENSG00000158258	CLSTN2	protein_coding	129.556	-1.54666	0.530332	-2.9164	0.00354101	0.0440891
1903	Normal_vs_Tumor	ENSG00000177706	FAM20C	protein_coding	3250.88	1.23819	0.424615	2.91603	0.00354517	0.0441175
1665	Normal_vs_Tumor	ENSG00000151322	NPAS3	protein_coding	772.537	1.01124	0.34683	2.91566	0.00354937	0.0441462
1541	Normal_vs_Tumor	ENSG00000166839	ANKDD1A	protein_coding	415.016	-1.08826	0.373305	-2.91519	0.0035547	0.044189
2146	Normal_vs_Tumor	ENSG00000101333	PLCB4	protein_coding	5096.2	1.49716	0.513788	2.91397	0.0035686	0.0443382
1713	Normal_vs_Tumor	ENSG00000137094	DNAJB5	protein_coding	1681.45	1.04895	0.360054	2.91332	0.00357603	0.044407
3102	Normal_vs_Tumor	ENSG00000259675	RP11-507B12.1	lincRNA	12.9463	4.06732	1.39677	2.91194	0.00359187	0.0445617
2113	Normal_vs_Tumor	ENSG00000213190	MLLT11	protein_coding	499.456	1.46877	0.504674	2.91033	0.00361045	0.044763
2065	Normal_vs_Tumor	ENSG00000188095	MESP2	protein_coding	33.6719	1.40881	0.484214	2.90948	0.00362028	0.0448612
594	Normal_vs_Tumor	ENSG00000112319	EYA4	protein_coding	55.1179	-2.42761	0.835046	-2.90716	0.00364726	0.0451715
860	Normal_vs_Tumor	ENSG00000151632	AKR1C2	protein_coding	101.051	-1.88625	0.649043	-2.90621	0.00365841	0.045223
1240	Normal_vs_Tumor	ENSG00000171132	PRKCE	protein_coding	986.029	-1.39654	0.480608	-2.90577	0.00366351	0.045223
1262	Normal_vs_Tumor	ENSG00000170345	FOS	protein_coding	95351.2	-1.36835	0.470852	-2.90612	0.00365937	0.045223
1680	Normal_vs_Tumor	ENSG00000178852	EFCAB13	protein_coding	487.637	1.02659	0.353326	2.90551	0.00366658	0.045223
2285	Normal_vs_Tumor	ENSG00000165071	TMEM71	protein_coding	239.242	1.69183	0.58211	2.90637	0.00365645	0.045223
1685	Normal_vs_Tumor	ENSG00000197070	ARRDC1	protein_coding	1499.31	1.03035	0.354737	2.90455	0.0036778	0.0453098
1441	Normal_vs_Tumor	ENSG00000163082	SGPP2	protein_coding	2810.46	-1.16467	0.40103	-2.9042	0.00368192	0.0453367
1383	Normal_vs_Tumor	ENSG00000118495	PLAGL1	protein_coding	355.818	-1.22645	0.42257	-2.90236	0.00370364	0.0455083
2775	Normal_vs_Tumor	ENSG00000184163	FAM132A	protein_coding	17.7663	2.69868	0.929781	2.90249	0.00370209	0.0455083
1471	Normal_vs_Tumor	ENSG00000246731	MGC16275	antisense	162.664	-1.13177	0.390015	-2.90185	0.00370965	0.0455582
3075	Normal_vs_Tumor	ENSG00000134873	CLDN10	protein_coding	724.817	3.8375	1.32324	2.90008	0.0037307	0.0457686
167	Normal_vs_Tumor	ENSG00000207205	RNVU1-15	snRNA	5.30501	-4.3502	1.50018	-2.89978	0.00373423	0.0457778
3149	Normal_vs_Tumor	ENSG00000103375	AQP8	protein_coding	14.3519	4.74036	1.63478	2.89969	0.00373537	0.0457778
765	Normal_vs_Tumor	ENSG00000187123	LYPD6	protein_coding	10.9526	-2.05064	0.707606	-2.89799	0.0037556	0.0459398
2625	Normal_vs_Tumor	ENSG00000132329	RAMP1	protein_coding	320.794	2.33149	0.804568	2.89782	0.00375767	0.0459398
1200	Normal_vs_Tumor	ENSG00000117318	ID3	protein_coding	13345.2	-1.43927	0.496902	-2.8965	0.00377354	0.0461007
1983	Normal_vs_Tumor	ENSG00000154914	USP43	protein_coding	340.561	1.3269	0.458173	2.89607	0.00377863	0.0461388
1238	Normal_vs_Tumor	ENSG00000227051	C14orf132	protein_coding	200.139	-1.3979	0.482755	-2.89567	0.00378353	0.0461745
1044	Normal_vs_Tumor	ENSG00000165325	DEUP1	protein_coding	42.2094	-1.62881	0.562688	-2.8947	0.00379517	0.0462924
2382	Normal_vs_Tumor	ENSG00000145757	SPATA9	protein_coding	33.6008	1.83603	0.634346	2.89437	0.00379926	0.046318
928	Normal_vs_Tumor	ENSG00000279013	RP11-254A24.2	TEC	11.5944	-1.77288	0.61287	-2.89276	0.00381879	0.0464593
1492	Normal_vs_Tumor	ENSG00000229956	ZRANB2-AS2	processed_transcript	77.7364	-1.11984	0.387082	-2.89303	0.00381543	0.0464593
2687	Normal_vs_Tumor	ENSG00000183379	SYNDIG1L	protein_coding	93.4584	2.45918	0.850094	2.89283	0.00381784	0.0464593
1179	Normal_vs_Tumor	ENSG00000167183	PRR15L	protein_coding	5392.55	-1.45316	0.502411	-2.89237	0.00382346	0.0464919
1555	Normal_vs_Tumor	ENSG00000205791	LOH12CR2	lincRNA	173.627	-1.07904	0.373153	-2.89169	0.00383178	0.0465688
1574	Normal_vs_Tumor	ENSG00000164663	USP49	protein_coding	641.62	-1.05888	0.366764	-2.88709	0.00388817	0.0471562
2075	Normal_vs_Tumor	ENSG00000133816	MICAL2	protein_coding	3180.86	1.42373	0.493888	2.88271	0.00394274	0.0477437
1421	Normal_vs_Tumor	ENSG00000228801	RP11-110G21.1	antisense	189.191	-1.17815	0.408934	-2.88103	0.00396384	0.0478999
898	Normal_vs_Tumor	ENSG00000158246	FAM46B	protein_coding	984.955	-1.81995	0.631821	-2.88048	0.00397073	0.0479584
1042	Normal_vs_Tumor	ENSG00000038295	TLL1	protein_coding	42.6927	-1.63002	0.566595	-2.87687	0.00401645	0.0484822
2682	Normal_vs_Tumor	ENSG00000187583	PLEKHN1	protein_coding	279.721	2.45233	0.852519	2.87656	0.00402032	0.0484822
121	Normal_vs_Tumor	ENSG00000258743	RP11-406A9.2	lincRNA	3.92386	-4.98496	1.73464	-2.87377	0.00405603	0.0488625
2000	Normal_vs_Tumor	ENSG00000221890	NPTXR	protein_coding	2310.45	1.3428	0.467286	2.87361	0.00405812	0.0488625
2784	Normal_vs_Tumor	ENSG00000179242	CDH4	protein_coding	64.338	2.72376	0.948027	2.87308	0.00406487	0.0489186
384	Normal_vs_Tumor	ENSG00000171189	GRIK1	protein_coding	5.98297	-3.02587	1.05324	-2.87291	0.00406705	0.0489196
1854	Normal_vs_Tumor	ENSG00000143786	CNIH3	protein_coding	716.481	1.17625	0.4096	2.87172	0.00408249	0.0490801
1781	Normal_vs_Tumor	ENSG00000223804	CH17-472G23.2	transcribed_unprocessed_pseudogene	132.61	1.10649	0.385396	2.87105	0.00409105	0.0491201
2363	Normal_vs_Tumor	ENSG00000163106	HPGDS	protein_coding	117.81	1.79955	0.626832	2.87087	0.00409345	0.0491201
2448	Normal_vs_Tumor	ENSG00000273368	RP11-376P6.3	sense_intronic	9.04123	1.94867	0.678756	2.87095	0.00409246	0.0491201
2617	Normal_vs_Tumor	ENSG00000270000	RP3-449M8.9	lincRNA	89.231	2.31349	0.805911	2.87065	0.00409632	0.0491201
419	Normal_vs_Tumor	ENSG00000179902	C1orf194	protein_coding	11.3419	-2.92354	1.01884	-2.86949	0.00411134	0.0492117
312	Normal_vs_Tumor	ENSG00000249797	CTD-3179P9.1	lincRNA	6.99567	-3.28177	1.14399	-2.86869	0.0041217	0.0492728
2515	Normal_vs_Tumor	ENSG00000245648	RP11-277P12.20	antisense	18.4922	2.10542	0.733971	2.86853	0.00412389	0.0492738
2188	Normal_vs_Tumor	ENSG00000262558	RP11-1260E13.3	antisense	10.9634	1.54518	0.53896	2.86697	0.00414419	0.0494154
2236	Normal_vs_Tumor	ENSG00000260257	RP5-1085F17.3	lincRNA	397.65	1.61497	0.563399	2.86647	0.00415077	0.0494687
2212	Normal_vs_Tumor	ENSG00000091129	NRCAM	protein_coding	2632.36	1.57467	0.549376	2.86629	0.00415312	0.0494714
894	Normal_vs_Tumor	ENSG00000236404	VLDLR-AS1	antisense	93.0143	-1.82246	0.635912	-2.86591	0.00415818	0.0495064
2139	Normal_vs_Tumor	ENSG00000258122	RP11-61A14.1	antisense	28.7798	1.4932	0.521119	2.86537	0.0041652	0.0495397
2400	Normal_vs_Tumor	ENSG00000133475	GGT2	protein_coding	248.198	1.86296	0.650601	2.86344	0.00419066	0.049716
1287	Normal_vs_Tumor	ENSG00000239264	TXNDC5	protein_coding	27.6929	-1.3303	0.464842	-2.86183	0.004212	0.0498932
1341	Normal_vs_Tumor	ENSG00000197748	CFAP43	protein_coding	291.509	-1.27342	0.445009	-2.86156	0.00421561	0.0499107
990	Normal_vs_Tumor	ENSG00000267336	EIF4A2P1	processed_pseudogene	10.8931	-1.68881	0.59057	-2.85962	0.00424147	0.0501407
1397	Normal_vs_Tumor	ENSG00000006837	CDKL3	protein_coding	49.7527	-1.21063	0.42335	-2.85965	0.00424107	0.0501407
1727	Normal_vs_Tumor	ENSG00000133985	TTC9	protein_coding	2722.29	1.0617	0.371432	2.85839	0.00425797	0.0502198
1908	Normal_vs_Tumor	ENSG00000240859	AC093627.10	lincRNA	250.883	1.2434	0.434976	2.85855	0.00425579	0.0502198
2153	Normal_vs_Tumor	ENSG00000215252	GOLGA8B	protein_coding	2067.08	1.50022	0.524861	2.85832	0.0042589	0.0502198
1260	Normal_vs_Tumor	ENSG00000266524	GDF10	protein_coding	210.798	-1.3703	0.479505	-2.85774	0.00426673	0.0502614
2503	Normal_vs_Tumor	ENSG00000172264	MACROD2	protein_coding	2332.81	2.07769	0.727039	2.85774	0.00426666	0.0502614
2494	Normal_vs_Tumor	ENSG00000135547	HEY2	protein_coding	984.457	2.06265	0.722057	2.85663	0.00428162	0.0503864
1216	Normal_vs_Tumor	ENSG00000259071	RP11-247L20.4	lincRNA	83.6708	-1.4167	0.496342	-2.85428	0.00431343	0.050633
1224	Normal_vs_Tumor	ENSG00000132970	WASF3	protein_coding	2541.99	-1.41034	0.494025	-2.8548	0.00430645	0.050633
1336	Normal_vs_Tumor	ENSG00000228559	RP3-340B19.3	lincRNA	208.249	-1.28128	0.448842	-2.85463	0.00430877	0.050633
2989	Normal_vs_Tumor	ENSG00000143839	REN	protein_coding	53.181	3.35627	1.17583	2.85438	0.00431212	0.050633
1039	Normal_vs_Tumor	ENSG00000144596	GRIP2	protein_coding	24.6463	-1.63196	0.572827	-2.84895	0.00438631	0.0513854
1339	Normal_vs_Tumor	ENSG00000166246	C16orf71	protein_coding	101.2	-1.28038	0.449571	-2.84801	0.00439938	0.0514838
2446	Normal_vs_Tumor	ENSG00000257989	RP1-288H2.2	lincRNA	40.2231	1.94568	0.683207	2.84787	0.00440133	0.0514838
1243	Normal_vs_Tumor	ENSG00000165521	EML5	protein_coding	515.091	-1.38998	0.488203	-2.84713	0.00441149	0.0515512
2340	Normal_vs_Tumor	ENSG00000268903	RP11-34P13.15	processed_pseudogene	47.0111	1.77588	0.623735	2.84717	0.00441103	0.0515512
1064	Normal_vs_Tumor	ENSG00000254585	MAGEL2	protein_coding	99.0546	-1.60056	0.562426	-2.84582	0.00442978	0.0517132
3257	Normal_vs_Tumor	ENSG00000279249	RP11-491F9.3	TEC	4.17079	7.84626	2.75964	2.84322	0.00446596	0.0521096
2922	Normal_vs_Tumor	ENSG00000233146	BPIFB5P	unitary_pseudogene	8.94411	3.07556	1.08216	2.84207	0.00448214	0.0522722
2660	Normal_vs_Tumor	ENSG00000134830	C5AR2	protein_coding	120.763	2.39764	0.84385	2.84131	0.00449286	0.052345
2536	Normal_vs_Tumor	ENSG00000105613	MAST1	protein_coding	15.2008	2.14528	0.755997	2.83769	0.00454415	0.0528637
2004	Normal_vs_Tumor	ENSG00000179168	GGN	protein_coding	59.5046	1.35177	0.476566	2.83647	0.00456154	0.0530132
899	Normal_vs_Tumor	ENSG00000260633	RP11-375I20.6	lincRNA	23.5368	-1.81854	0.641359	-2.83544	0.00457622	0.053137
2764	Normal_vs_Tumor	ENSG00000278451	RP11-923I11.8	antisense	12.3114	2.67564	0.94386	2.83479	0.00458562	0.0531873
1600	Normal_vs_Tumor	ENSG00000164181	ELOVL7	protein_coding	1778.11	-1.03494	0.365136	-2.83439	0.00459133	0.0532271
1445	Normal_vs_Tumor	ENSG00000137460	FHDC1	protein_coding	4645.85	-1.15937	0.409176	-2.83342	0.00460528	0.0533624
206	Normal_vs_Tumor	ENSG00000258636	CTD-2298J14.2	lincRNA	4.20352	-3.94498	1.39308	-2.83185	0.00462792	0.0535451
1424	Normal_vs_Tumor	ENSG00000079482	OPHN1	protein_coding	829.381	-1.17538	0.415054	-2.83188	0.00462754	0.0535451
1963	Normal_vs_Tumor	ENSG00000132563	REEP2	protein_coding	193.126	1.30498	0.460991	2.83081	0.00464297	0.0536661
1876	Normal_vs_Tumor	ENSG00000154380	ENAH	protein_coding	3242.16	1.20572	0.42611	2.8296	0.00466065	0.0538172
1005	Normal_vs_Tumor	ENSG00000183960	KCNH8	protein_coding	28.346	-1.67076	0.59058	-2.82902	0.00466908	0.0538348
1363	Normal_vs_Tumor	ENSG00000255337	RP11-315O6.1	antisense	72.2789	-1.24351	0.439528	-2.82918	0.00466672	0.0538348
2137	Normal_vs_Tumor	ENSG00000225335	XXbac-B476C20.9	antisense	31.8981	1.48672	0.525613	2.82854	0.0046761	0.0538892
1000	Normal_vs_Tumor	ENSG00000101134	DOK5	protein_coding	315.472	-1.6785	0.593471	-2.82828	0.00467988	0.0539062
739	Normal_vs_Tumor	ENSG00000232862	RP4-665N4.4	transcribed_processed_pseudogene	21.6908	-2.09932	0.742341	-2.82797	0.00468449	0.0539327
1198	Normal_vs_Tumor	ENSG00000178125	PPP1R42	protein_coding	43.1201	-1.44179	0.51002	-2.82694	0.00469952	0.0540526
1674	Normal_vs_Tumor	ENSG00000078018	MAP2	protein_coding	4180.69	1.01898	0.360447	2.82698	0.00469889	0.0540526
418	Normal_vs_Tumor	ENSG00000164488	DACT2	protein_coding	43.6089	-2.92362	1.03467	-2.82567	0.00471823	0.0541197
849	Normal_vs_Tumor	ENSG00000259347	RP11-798K3.2	antisense	23.6593	-1.902	0.673058	-2.82591	0.00471463	0.0541197
889	Normal_vs_Tumor	ENSG00000165124	SVEP1	protein_coding	374.673	-1.83092	0.647963	-2.82566	0.00471828	0.0541197
1988	Normal_vs_Tumor	ENSG00000279133	RP11-342K2.1	TEC	61.7592	1.33199	0.471343	2.82594	0.00471423	0.0541197
1493	Normal_vs_Tumor	ENSG00000117016	RIMS3	protein_coding	307.68	-1.1191	0.396098	-2.82532	0.00472328	0.0541394
3006	Normal_vs_Tumor	ENSG00000169067	ACTBL2	protein_coding	55.3664	3.40017	1.20373	2.8247	0.00473254	0.054219
2025	Normal_vs_Tumor	ENSG00000080709	KCNN2	protein_coding	22.4529	1.36528	0.483366	2.82452	0.00473508	0.0542216
2511	Normal_vs_Tumor	ENSG00000163071	SPATA18	protein_coding	652.853	2.09288	0.741081	2.82409	0.00474154	0.0542423
2549	Normal_vs_Tumor	ENSG00000227036	LINC00511	lincRNA	192.587	2.16707	0.767592	2.8232	0.00475466	0.0543659
1972	Normal_vs_Tumor	ENSG00000238222	MKRN4P	processed_pseudogene	18.8268	1.31876	0.467199	2.82268	0.00476238	0.0544275
561	Normal_vs_Tumor	ENSG00000254319	RP11-134O21.1	lincRNA	7.48598	-2.51247	0.890449	-2.82157	0.00477889	0.0544565
632	Normal_vs_Tumor	ENSG00000164972	C9orf24	protein_coding	24.6506	-2.3243	0.823742	-2.82164	0.00477792	0.0544565
1407	Normal_vs_Tumor	ENSG00000101955	SRPX	protein_coding	651.712	-1.19609	0.423893	-2.82167	0.00477736	0.0544565
2073	Normal_vs_Tumor	ENSG00000214357	NEURL1B	protein_coding	955.008	1.42163	0.503886	2.82132	0.00478261	0.0544724
609	Normal_vs_Tumor	ENSG00000146001	PCDHB18P	transcribed_unprocessed_pseudogene	15.3962	-2.38755	0.846769	-2.8196	0.00480831	0.0546161
1448	Normal_vs_Tumor	ENSG00000143515	ATP8B2	protein_coding	4310.03	-1.15234	0.408694	-2.81957	0.00480883	0.0546161
1736	Normal_vs_Tumor	ENSG00000101825	MXRA5	protein_coding	6409.52	1.06599	0.378062	2.81963	0.00480797	0.0546161
2483	Normal_vs_Tumor	ENSG00000131015	ULBP2	protein_coding	228.317	2.03612	0.722098	2.81973	0.00480639	0.0546161
1964	Normal_vs_Tumor	ENSG00000144724	PTPRG	protein_coding	12156.6	1.30578	0.463162	2.81928	0.00481311	0.0546335
772	Normal_vs_Tumor	ENSG00000179083	FAM133A	protein_coding	12.6279	-2.03484	0.721976	-2.81843	0.00482593	0.0547524
869	Normal_vs_Tumor	ENSG00000226237	GAS1RR	lincRNA	32.8182	-1.8645	0.661894	-2.81691	0.00484876	0.0549581
2603	Normal_vs_Tumor	ENSG00000261600	RP11-575H3.1	lincRNA	23.2941	2.27779	0.809055	2.81537	0.00487215	0.0551965
2206	Normal_vs_Tumor	ENSG00000269397	CTB-92J24.2	sense_intronic	22.8677	1.56539	0.556217	2.81436	0.00488751	0.0553279
2830	Normal_vs_Tumor	ENSG00000129167	TPH1	protein_coding	46.6623	2.83789	1.00839	2.81429	0.00488848	0.0553279
837	Normal_vs_Tumor	ENSG00000127083	OMD	protein_coding	230.354	-1.92088	0.682743	-2.81347	0.00490101	0.055416
1355	Normal_vs_Tumor	ENSG00000143333	RGS16	protein_coding	7148.56	-1.25748	0.447001	-2.81315	0.00490594	0.0554449
1518	Normal_vs_Tumor	ENSG00000264920	RP11-6N17.4	processed_transcript	239.911	-1.10074	0.391507	-2.81154	0.00493042	0.055641
2933	Normal_vs_Tumor	ENSG00000276851	RP5-875H18.9	lincRNA	38.8446	3.11407	1.10776	2.81115	0.00493645	0.0556821
2735	Normal_vs_Tumor	ENSG00000244694	PTCHD4	protein_coding	1225.47	2.59874	0.92486	2.80988	0.00495603	0.0558221
2556	Normal_vs_Tumor	ENSG00000260372	AQP4-AS1	antisense	43.9848	2.18428	0.77741	2.80968	0.00495902	0.055829
1483	Normal_vs_Tumor	ENSG00000164850	GPER1	protein_coding	615.558	-1.12242	0.399798	-2.80748	0.00499311	0.0561857
1056	Normal_vs_Tumor	ENSG00000174607	UGT8	protein_coding	754.279	-1.61002	0.573704	-2.80637	0.00501039	0.0562682
1689	Normal_vs_Tumor	ENSG00000130590	SAMD10	protein_coding	351.975	1.0327	0.367936	2.80673	0.00500469	0.0562682
2348	Normal_vs_Tumor	ENSG00000086991	NOX4	protein_coding	217.881	1.78126	0.634778	2.80612	0.00501418	0.0562682
867	Normal_vs_Tumor	ENSG00000279631	RP11-573G6.4	TEC	51.5133	-1.86877	0.666183	-2.80518	0.00502878	0.0563971
543	Normal_vs_Tumor	ENSG00000271584	RP11-89C3.4	lincRNA	41.2192	-2.56372	0.914481	-2.80347	0.00505567	0.0566172
1466	Normal_vs_Tumor	ENSG00000226688	ENTPD1-AS1	antisense	213.249	-1.13497	0.404821	-2.80365	0.0050528	0.0566172
2808	Normal_vs_Tumor	ENSG00000170775	GPR37	protein_coding	110.606	2.78198	0.992515	2.80296	0.00506359	0.0566517
2133	Normal_vs_Tumor	ENSG00000260912	RP11-363E7.4	sense_overlapping	388.67	1.48481	0.529835	2.8024	0.00507237	0.056683
2839	Normal_vs_Tumor	ENSG00000145832	SLC25A48	protein_coding	40.9717	2.8537	1.01828	2.80246	0.00507143	0.056683
2972	Normal_vs_Tumor	ENSG00000155657	TTN	protein_coding	24.6642	3.29563	1.17604	2.80232	0.00507367	0.056683
3062	Normal_vs_Tumor	ENSG00000238406	RNU7-171P	snRNA	3.50126	3.7292	1.33215	2.79939	0.0051199	0.0571449
807	Normal_vs_Tumor	ENSG00000257002	AP000438.2	antisense	9.80718	-1.95858	0.699859	-2.79853	0.00513351	0.0572695
2955	Normal_vs_Tumor	ENSG00000267795	SMIM22	protein_coding	146.739	3.22279	1.15178	2.79809	0.00514063	0.0573216
2307	Normal_vs_Tumor	ENSG00000121904	CSMD2	protein_coding	23.7149	1.72508	0.616678	2.79737	0.00515199	0.0574208
423	Normal_vs_Tumor	ENSG00000232876	CTA-212D2.2	antisense	7.27488	-2.91119	1.0409	-2.7968	0.00516116	0.057441
2593	Normal_vs_Tumor	ENSG00000263154	RP11-1055B8.2	lincRNA	18.9936	2.25897	0.80767	2.7969	0.00515952	0.057441
200	Normal_vs_Tumor	ENSG00000227479	AC124861.1	lincRNA	4.25184	-4.00372	1.43193	-2.79604	0.0051733	0.0575266
605	Normal_vs_Tumor	ENSG00000235436	DPY19L2P4	transcribed_unprocessed_pseudogene	17.284	-2.39561	0.856889	-2.7957	0.0051787	0.0575266
1662	Normal_vs_Tumor	ENSG00000247134	RP11-11N9.4	lincRNA	139.758	1.01045	0.361424	2.79574	0.00517814	0.0575266
2173	Normal_vs_Tumor	ENSG00000163083	INHBB	protein_coding	8084.46	1.52427	0.545206	2.79577	0.00517768	0.0575266
1783	Normal_vs_Tumor	ENSG00000145687	SSBP2	protein_coding	5002.19	1.10701	0.396172	2.79427	0.00520169	0.0577272
2914	Normal_vs_Tumor	ENSG00000214797	RP11-1036E20.9	lincRNA	90.9633	3.05584	1.09393	2.79346	0.00521475	0.0578172
776	Normal_vs_Tumor	ENSG00000130948	HSD17B3	protein_coding	25.7231	-2.02505	0.724987	-2.79322	0.00521858	0.0578322
129	Normal_vs_Tumor	ENSG00000226197	RP11-536O18.1	lincRNA	3.69764	-4.86715	1.74296	-2.79247	0.0052308	0.0579381
1465	Normal_vs_Tumor	ENSG00000150403	TMCO3	protein_coding	1555.06	-1.13517	0.406531	-2.79232	0.00523309	0.0579381
1112	Normal_vs_Tumor	ENSG00000225793	RP1-234P15.4	lincRNA	46.6206	-1.53422	0.549677	-2.79112	0.00525257	0.0580714
588	Normal_vs_Tumor	ENSG00000166596	CFAP52	protein_coding	12.6261	-2.44508	0.877379	-2.7868	0.00532313	0.0586573
1378	Normal_vs_Tumor	ENSG00000087494	PTHLH	protein_coding	68.622	-1.23016	0.441628	-2.78551	0.0053443	0.0588629
1332	Normal_vs_Tumor	ENSG00000186399	GOLGA8R	protein_coding	95.1619	-1.28223	0.460486	-2.78452	0.00536063	0.0589593
2662	Normal_vs_Tumor	ENSG00000273030	RP11-285F16.1	lincRNA	8.53812	2.39855	0.861651	2.78367	0.00537484	0.0590601
628	Normal_vs_Tumor	ENSG00000139985	ADAM21	protein_coding	9.04942	-2.3297	0.837115	-2.78301	0.00538576	0.0591245
1396	Normal_vs_Tumor	ENSG00000065308	TRAM2	protein_coding	3963.97	-1.21411	0.436259	-2.78301	0.00538575	0.0591245
1329	Normal_vs_Tumor	ENSG00000198088	NUP62CL	protein_coding	305.647	-1.28314	0.461245	-2.7819	0.00540423	0.0592716
559	Normal_vs_Tumor	ENSG00000258584	FAM181A-AS1	antisense	37.539	-2.51738	0.905118	-2.78127	0.00541459	0.0593574
1043	Normal_vs_Tumor	ENSG00000196557	CACNA1H	protein_coding	829.098	-1.62897	0.585989	-2.77986	0.00543817	0.0595043
676	Normal_vs_Tumor	ENSG00000237125	HAND2-AS1	antisense	27.3569	-2.23544	0.804211	-2.77967	0.00544144	0.0595123
880	Normal_vs_Tumor	ENSG00000175556	LONRF3	protein_coding	1237.79	-1.85674	0.668349	-2.7781	0.00546786	0.0595977
1889	Normal_vs_Tumor	ENSG00000188766	SPRED3	protein_coding	125.445	1.22075	0.439435	2.77799	0.00546964	0.0595977
2227	Normal_vs_Tumor	ENSG00000254726	MEX3A	protein_coding	293.556	1.60087	0.576112	2.77875	0.00545689	0.0595977
2533	Normal_vs_Tumor	ENSG00000218416	PP14571	processed_transcript	39.1211	2.1362	0.76883	2.77851	0.00546094	0.0595977
2728	Normal_vs_Tumor	ENSG00000147041	SYTL5	protein_coding	1165.04	2.57589	0.927137	2.77833	0.00546397	0.0595977
2800	Normal_vs_Tumor	ENSG00000200087	SNORA73B	snoRNA	29.0092	2.76391	0.994812	2.77833	0.00546395	0.0595977
1832	Normal_vs_Tumor	ENSG00000164867	NOS3	protein_coding	423.263	1.15773	0.416818	2.77754	0.00547721	0.0596246
885	Normal_vs_Tumor	ENSG00000261839	RP1-265C24.8	lincRNA	10.6567	-1.84257	0.663428	-2.77734	0.00548051	0.0596327
440	Normal_vs_Tumor	ENSG00000265399	RP13-270P17.2	antisense	5.63027	-2.84992	1.02661	-2.77605	0.00550241	0.0598431
2797	Normal_vs_Tumor	ENSG00000149948	HMGA2	protein_coding	2464.01	2.75822	0.993644	2.77586	0.00550561	0.0598501
1176	Normal_vs_Tumor	ENSG00000189014	FAM35DP	unprocessed_pseudogene	18.4838	-1.46059	0.526237	-2.77554	0.00551095	0.0598525
3180	Normal_vs_Tumor	ENSG00000259887	RP11-923I11.5	lincRNA	5.39356	5.44398	1.96247	2.77404	0.00553646	0.0599902
1568	Normal_vs_Tumor	ENSG00000109501	WFS1	protein_coding	3952.45	-1.06817	0.385132	-2.77351	0.00554552	0.0600074
1571	Normal_vs_Tumor	ENSG00000111450	STX2	protein_coding	906.838	-1.06013	0.382258	-2.77335	0.0055483	0.0600074
862	Normal_vs_Tumor	ENSG00000182389	CACNB4	protein_coding	114.295	-1.88095	0.678291	-2.77307	0.00555297	0.0600092
1159	Normal_vs_Tumor	ENSG00000232415	CTB-51J22.1	antisense	146.124	-1.47858	0.533228	-2.77289	0.00555617	0.0600092
2209	Normal_vs_Tumor	ENSG00000060709	RIMBP2	protein_coding	191.367	1.56922	0.565912	2.77291	0.00555566	0.0600092
1323	Normal_vs_Tumor	ENSG00000133121	STARD13	protein_coding	3386.23	-1.28487	0.463663	-2.77114	0.00558609	0.0602488
1565	Normal_vs_Tumor	ENSG00000138400	MDH1B	protein_coding	271.702	-1.07182	0.386752	-2.77132	0.00558289	0.0602488
3117	Normal_vs_Tumor	ENSG00000278518	RP11-108K14.12	antisense	8.36449	4.18499	1.51018	2.77119	0.00558516	0.0602488
2336	Normal_vs_Tumor	ENSG00000146674	IGFBP3	protein_coding	5748.56	1.77281	0.63978	2.77097	0.00558889	0.0602513
324	Normal_vs_Tumor	ENSG00000235554	AC005822.1	processed_pseudogene	4.11139	-3.24497	1.17168	-2.7695	0.00561426	0.0604412
2019	Normal_vs_Tumor	ENSG00000134574	DDB2	protein_coding	1211.68	1.36107	0.491491	2.76927	0.00561815	0.0604552
2055	Normal_vs_Tumor	ENSG00000131080	EDA2R	protein_coding	765.32	1.3968	0.504588	2.76821	0.0056366	0.0605701
1054	Normal_vs_Tumor	ENSG00000196338	NLGN3	protein_coding	34.7239	-1.61184	0.583169	-2.76393	0.00571098	0.0612287
1505	Normal_vs_Tumor	ENSG00000068024	HDAC4	protein_coding	1103.51	-1.109	0.40132	-2.76338	0.00572066	0.0612621
2372	Normal_vs_Tumor	ENSG00000254864	CTD-2516F10.4	antisense	8.44553	1.81808	0.657938	2.7633	0.00572196	0.0612621
2444	Normal_vs_Tumor	ENSG00000171446	KRT27	protein_coding	120.185	1.94078	0.70239	2.76311	0.00572534	0.0612654
1759	Normal_vs_Tumor	ENSG00000106546	AHR	protein_coding	3643.43	1.0861	0.393114	2.76281	0.00573055	0.0612699
1122	Normal_vs_Tumor	ENSG00000211448	DIO2	protein_coding	18711.6	-1.5159	0.548922	-2.76159	0.00575206	0.0614718
840	Normal_vs_Tumor	ENSG00000255458	RP11-539G18.3	lincRNA	16.219	-1.91767	0.694554	-2.76101	0.00576234	0.0614893
1073	Normal_vs_Tumor	ENSG00000234043	NUDT9P1	processed_pseudogene	28.0219	-1.58795	0.575153	-2.76091	0.005764	0.0614893
1266	Normal_vs_Tumor	ENSG00000079156	OSBPL6	protein_coding	157.43	-1.36242	0.493538	-2.76052	0.00577101	0.0615337
1769	Normal_vs_Tumor	ENSG00000120889	TNFRSF10B	protein_coding	4300.27	1.09526	0.397194	2.75749	0.00582467	0.0619928
699	Normal_vs_Tumor	ENSG00000274928	KRT89P	transcribed_unprocessed_pseudogene	28.5312	-2.19117	0.794715	-2.75717	0.00583035	0.0620208
730	Normal_vs_Tumor	ENSG00000243444	PALM2	protein_coding	20.1369	-2.12122	0.769397	-2.75699	0.00583363	0.0620208
3131	Normal_vs_Tumor	ENSG00000262188	RP11-353N14.4	lincRNA	5.08234	4.33494	1.5724	2.7569	0.00583526	0.0620208
2806	Normal_vs_Tumor	ENSG00000102230	PCYT1B	protein_coding	4.78145	2.77557	1.00694	2.75644	0.00584338	0.0620507
1352	Normal_vs_Tumor	ENSG00000128165	ADM2	protein_coding	1327.81	-1.26025	0.457262	-2.75608	0.00584981	0.0620627
2229	Normal_vs_Tumor	ENSG00000277639	RP11-467J12.4	protein_coding	27.9132	1.60545	0.582483	2.75621	0.00584748	0.0620627
16	Normal_vs_Tumor	ENSG00000257964	RP11-133N21.10	antisense	2.56949	-7.14275	2.59373	-2.75385	0.00588994	0.0624318
1367	Normal_vs_Tumor	ENSG00000115423	DNAH6	protein_coding	378.398	-1.2378	0.449473	-2.7539	0.00588896	0.0624318
3032	Normal_vs_Tumor	ENSG00000254560	BBOX1-AS1	antisense	6.11269	3.52065	1.27894	2.75278	0.0059091	0.0625498
1533	Normal_vs_Tumor	ENSG00000227403	AC009299.3	lincRNA	933.044	-1.09225	0.396808	-2.75258	0.00591275	0.0625602
1305	Normal_vs_Tumor	ENSG00000147642	SYBU	protein_coding	1086.35	-1.30268	0.473402	-2.75173	0.00592808	0.0626939
1326	Normal_vs_Tumor	ENSG00000270504	RP11-420L9.5	antisense	644.433	-1.28346	0.466594	-2.7507	0.00594686	0.0628358
866	Normal_vs_Tumor	ENSG00000228649	AC005682.5	processed_transcript	17.9576	-1.86925	0.679738	-2.74996	0.00596029	0.0629491
19	Normal_vs_Tumor	ENSG00000164049	FBXW12	protein_coding	2.43448	-7.03807	2.56121	-2.74795	0.00599694	0.0630987
1205	Normal_vs_Tumor	ENSG00000114805	PLCH1	protein_coding	1362.1	-1.43446	0.522	-2.74801	0.00599589	0.0630987
1787	Normal_vs_Tumor	ENSG00000186806	VSIG10L	protein_coding	118.652	1.11209	0.404731	2.74773	0.00600102	0.0630987
1856	Normal_vs_Tumor	ENSG00000261068	RP11-7K24.3	lincRNA	322.639	1.18206	0.43013	2.74816	0.0059931	0.0630987
2132	Normal_vs_Tumor	ENSG00000250942	ENPP7P11	processed_pseudogene	26.32	1.4838	0.540016	2.7477	0.00600143	0.0630987
2215	Normal_vs_Tumor	ENSG00000106789	CORO2A	protein_coding	1361.81	1.58074	0.575257	2.74789	0.00599799	0.0630987
2314	Normal_vs_Tumor	ENSG00000135406	PRPH	protein_coding	37.2157	1.72968	0.629322	2.74848	0.0059873	0.0630987
1542	Normal_vs_Tumor	ENSG00000216775	RP1-152L7.5	transcribed_unprocessed_pseudogene	288.422	-1.08811	0.396193	-2.7464	0.00602528	0.0632686
2418	Normal_vs_Tumor	ENSG00000101489	CELF4	protein_coding	109.111	1.89017	0.688216	2.74648	0.00602382	0.0632686
2720	Normal_vs_Tumor	ENSG00000273118	AC079610.1	sense_overlapping	10.3278	2.54901	0.928492	2.74532	0.00604516	0.0633874
478	Normal_vs_Tumor	ENSG00000169752	NRG4	protein_coding	5.77481	-2.73581	0.996857	-2.74444	0.00606147	0.06353
2043	Normal_vs_Tumor	ENSG00000229152	ANKRD10-IT1	sense_intronic	56.4141	1.38283	0.504001	2.74371	0.00607499	0.0635967
1703	Normal_vs_Tumor	ENSG00000101680	LAMA1	protein_coding	1001.43	1.03926	0.378848	2.74321	0.00608422	0.0636543
2057	Normal_vs_Tumor	ENSG00000184916	JAG2	protein_coding	723.118	1.39735	0.509639	2.74184	0.00610965	0.0638917
427	Normal_vs_Tumor	ENSG00000172346	CSDC2	protein_coding	18.0405	-2.89863	1.05759	-2.7408	0.00612898	0.0640653
2327	Normal_vs_Tumor	ENSG00000179542	SLITRK4	protein_coding	348.178	1.74898	0.638195	2.7405	0.00613454	0.0640881
732	Normal_vs_Tumor	ENSG00000229422	RP11-262H14.5	processed_pseudogene	15.735	-2.11911	0.774093	-2.73754	0.00618999	0.0645587
769	Normal_vs_Tumor	ENSG00000174469	CNTNAP2	protein_coding	157.221	-2.04326	0.746591	-2.73679	0.00620417	0.0646777
2745	Normal_vs_Tumor	ENSG00000105371	ICAM4	protein_coding	431.439	2.62921	0.962464	2.73175	0.00629988	0.0654711
2981	Normal_vs_Tumor	ENSG00000250378	RP11-119J18.1	protein_coding	9.55936	3.32542	1.21779	2.73069	0.00632016	0.0655362
1576	Normal_vs_Tumor	ENSG00000272008	RP11-393I2.4	antisense	25.6446	-1.05675	0.387089	-2.72999	0.00633359	0.0656174
3254	Normal_vs_Tumor	ENSG00000263443	RP11-973F15.2	lincRNA	3.66058	7.6671	2.80934	2.72915	0.00634976	0.0657557
2035	Normal_vs_Tumor	ENSG00000064886	CHI3L2	protein_coding	2750.5	1.37489	0.50385	2.72877	0.00635717	0.0658033
2699	Normal_vs_Tumor	ENSG00000174938	SEZ6L2	protein_coding	1146.3	2.4929	0.913638	2.72854	0.00636147	0.0658187
370	Normal_vs_Tumor	ENSG00000230311	TOMM20P4	processed_pseudogene	5.37664	-3.07331	1.12659	-2.72797	0.0063726	0.0659047
3018	Normal_vs_Tumor	ENSG00000172497	ACOT12	protein_coding	36.6882	3.45855	1.26843	2.72665	0.00639807	0.0661096
1410	Normal_vs_Tumor	ENSG00000235159	RP6-109B7.4	lincRNA	48.2713	-1.19327	0.437713	-2.72615	0.00640775	0.0661804
1602	Normal_vs_Tumor	ENSG00000187391	MAGI2	protein_coding	1277.83	-1.03332	0.379124	-2.72556	0.00641932	0.0662299
1973	Normal_vs_Tumor	ENSG00000268713	CTC-444N24.8	lincRNA	227.076	1.32169	0.484942	2.72547	0.00642104	0.0662299
2	Normal_vs_Tumor	ENSG00000204033	LRIT2	protein_coding	6.08353	-8.37726	3.07858	-2.72114	0.00650569	0.0668671
1595	Normal_vs_Tumor	ENSG00000101898	MCTS2P	processed_pseudogene	33.957	-1.0403	0.382293	-2.72121	0.00650428	0.0668671
1806	Normal_vs_Tumor	ENSG00000140675	SLC5A2	protein_coding	46.9176	1.13052	0.415502	2.72085	0.00651141	0.0668671
3182	Normal_vs_Tumor	ENSG00000233532	LINC00460	lincRNA	5.69993	5.50272	2.02195	2.72149	0.00649887	0.0668671
2538	Normal_vs_Tumor	ENSG00000112053	SLC26A8	protein_coding	190.799	2.1475	0.789358	2.72057	0.00651697	0.0668948
873	Normal_vs_Tumor	ENSG00000112936	C7	protein_coding	3811.6	-1.86279	0.684934	-2.71966	0.00653484	0.0670488
1691	Normal_vs_Tumor	ENSG00000162817	C1orf115	protein_coding	7586.03	1.03439	0.38039	2.71929	0.00654226	0.067066
1892	Normal_vs_Tumor	ENSG00000173281	PPP1R3B	protein_coding	7400.87	1.22782	0.451576	2.71897	0.00654847	0.0670972
2732	Normal_vs_Tumor	ENSG00000099960	SLC7A4	protein_coding	17.8661	2.58148	0.949477	2.71884	0.00655104	0.0670972
979	Normal_vs_Tumor	ENSG00000144406	UNC80	protein_coding	96.8136	-1.70146	0.625956	-2.71817	0.00656438	0.067175
3266	Normal_vs_Tumor	ENSG00000143556	S100A7	protein_coding	6.58044	8.50546	3.12936	2.71796	0.00656861	0.0671889
872	Normal_vs_Tumor	ENSG00000154263	ABCA10	protein_coding	65.1824	-1.86298	0.685697	-2.71691	0.00658948	0.0672907
1297	Normal_vs_Tumor	ENSG00000255085	AF186192.5	transcribed_unprocessed_pseudogene	198.664	-1.31501	0.483974	-2.7171	0.00658568	0.0672907
3092	Normal_vs_Tumor	ENSG00000207445	SNORD15B	snoRNA	5.77067	3.98393	1.46636	2.71688	0.00659007	0.0672907
134	Normal_vs_Tumor	ENSG00000236107	AC010127.3	antisense	3.47408	-4.81921	1.77402	-2.71655	0.00659666	0.0673076
2384	Normal_vs_Tumor	ENSG00000015475	BID	protein_coding	1754.4	1.83782	0.676538	2.71651	0.00659749	0.0673076
1388	Normal_vs_Tumor	ENSG00000271614	LINC00936	lincRNA	201.559	-1.21922	0.448926	-2.71586	0.00661034	0.0674094
568	Normal_vs_Tumor	ENSG00000215217	C5orf49	protein_coding	174.065	-2.49347	0.918416	-2.71497	0.00662819	0.0675325
1470	Normal_vs_Tumor	ENSG00000214595	EML6	protein_coding	692.052	-1.13187	0.416885	-2.71508	0.00662603	0.0675325
1561	Normal_vs_Tumor	ENSG00000139793	MBNL2	protein_coding	4256.68	-1.07403	0.395935	-2.71264	0.00667493	0.0678446
2960	Normal_vs_Tumor	ENSG00000206142	KB-1183D5.13	lincRNA	10.9441	3.25825	1.20117	2.71258	0.00667623	0.0678446
761	Normal_vs_Tumor	ENSG00000104332	SFRP1	protein_coding	645.725	-2.0634	0.760725	-2.71242	0.00667947	0.0678479
459	Normal_vs_Tumor	ENSG00000164530	PI16	protein_coding	709.825	-2.79635	1.03112	-2.71195	0.00668887	0.0678825
1141	Normal_vs_Tumor	ENSG00000108448	TRIM16L	protein_coding	404.854	-1.4896	0.549607	-2.71031	0.00672211	0.068074
2429	Normal_vs_Tumor	ENSG00000120055	C10orf95	protein_coding	175.984	1.92061	0.708668	2.71016	0.00672501	0.068074
1766	Normal_vs_Tumor	ENSG00000087258	GNAO1	protein_coding	465.103	1.09191	0.403005	2.70943	0.00673991	0.0681521
2912	Normal_vs_Tumor	ENSG00000178750	STX19	protein_coding	28.959	3.05281	1.12677	2.70935	0.00674147	0.0681521
394	Normal_vs_Tumor	ENSG00000244502	HDAC11-AS1	antisense	4.21574	-2.99532	1.10563	-2.70914	0.00674569	0.0681653
325	Normal_vs_Tumor	ENSG00000143006	DMRTB1	protein_coding	14.7726	-3.24144	1.19774	-2.7063	0.00680378	0.0685449
1058	Normal_vs_Tumor	ENSG00000181408	UTS2R	protein_coding	74.9882	-1.60694	0.593769	-2.70634	0.00680291	0.0685449
1124	Normal_vs_Tumor	ENSG00000178460	MCMDC2	protein_coding	31.6249	-1.51377	0.559317	-2.70646	0.00680049	0.0685449
2158	Normal_vs_Tumor	ENSG00000006118	TMEM132A	protein_coding	336.597	1.50713	0.557099	2.70532	0.00682391	0.0686532
444	Normal_vs_Tumor	ENSG00000228812	LAMA5-AS1	antisense	9.73634	-2.8377	1.04916	-2.70474	0.00683576	0.0686895
3144	Normal_vs_Tumor	ENSG00000231552	IGBP1P3	processed_pseudogene	7.9493	4.54063	1.67872	2.70482	0.00683414	0.0686895
1126	Normal_vs_Tumor	ENSG00000182870	GALNT9	protein_coding	629.291	-1.5099	0.558327	-2.70433	0.00684426	0.0687454
2061	Normal_vs_Tumor	ENSG00000170745	KCNS3	protein_coding	339.191	1.40283	0.519076	2.70254	0.00688111	0.0690859
2553	Normal_vs_Tumor	ENSG00000151948	GLT1D1	protein_coding	854.163	2.17543	0.805523	2.70065	0.00692043	0.069421
2280	Normal_vs_Tumor	ENSG00000129195	FAM64A	protein_coding	42.4003	1.68234	0.622981	2.70047	0.00692411	0.0694281
721	Normal_vs_Tumor	ENSG00000099937	SERPIND1	protein_coding	27.8429	-2.13747	0.791611	-2.70014	0.00693094	0.0694668
1151	Normal_vs_Tumor	ENSG00000226445	XXyac-YX65C7_A.2	antisense	44.8308	-1.48324	0.54952	-2.69915	0.00695172	0.0696154
1818	Normal_vs_Tumor	ENSG00000130508	PXDN	protein_coding	929.653	1.14753	0.425175	2.69896	0.00695567	0.0696252
897	Normal_vs_Tumor	ENSG00000258926	RP11-47I22.1	antisense	29.5065	-1.82004	0.674468	-2.69848	0.00696564	0.0696952
2843	Normal_vs_Tumor	ENSG00000235026	DPP10-AS1	antisense	15.585	2.86444	1.06159	2.69827	0.00697019	0.0697109
14	Normal_vs_Tumor	ENSG00000269994	RP11-276H19.2	lincRNA	3.20053	-7.44587	2.76084	-2.69695	0.00699769	0.0698365
1034	Normal_vs_Tumor	ENSG00000243181	RP11-734J24.1	processed_pseudogene	11.6516	-1.63692	0.606947	-2.69697	0.00699745	0.0698365
2982	Normal_vs_Tumor	ENSG00000186847	KRT14	protein_coding	259.449	3.32615	1.23321	2.69714	0.00699377	0.0698365
1820	Normal_vs_Tumor	ENSG00000180998	GPR137C	protein_coding	90.8807	1.14942	0.426232	2.69669	0.00700319	0.0698616
1256	Normal_vs_Tumor	ENSG00000278962	RP11-399B17.1	TEC	366.643	-1.37786	0.511054	-2.69611	0.00701538	0.0699534
3056	Normal_vs_Tumor	ENSG00000092009	CMA1	protein_coding	3.37136	3.69521	1.37147	2.69435	0.00705256	0.0702941
1941	Normal_vs_Tumor	ENSG00000143061	IGSF3	protein_coding	3358.44	1.27877	0.474635	2.69421	0.00705559	0.0702943
1348	Normal_vs_Tumor	ENSG00000183801	OLFML1	protein_coding	267.348	-1.26217	0.468838	-2.69212	0.00709989	0.0706426
1667	Normal_vs_Tumor	ENSG00000162415	ZSWIM5	protein_coding	2196.07	1.01426	0.376789	2.69185	0.00710565	0.0706426
439	Normal_vs_Tumor	ENSG00000198576	ARC	protein_coding	1038.79	-2.85309	1.06008	-2.69138	0.0071157	0.0707125
671	Normal_vs_Tumor	ENSG00000106018	VIPR2	protein_coding	6.74938	-2.24788	0.835328	-2.69101	0.00712357	0.0707403
847	Normal_vs_Tumor	ENSG00000234492	RPL34-AS1	lincRNA	30.3062	-1.90379	0.707531	-2.69075	0.00712923	0.0707403
1553	Normal_vs_Tumor	ENSG00000141540	TTYH2	protein_coding	1691.69	-1.0799	0.401385	-2.69045	0.00713567	0.0707585
2041	Normal_vs_Tumor	ENSG00000177464	GPR4	protein_coding	360.026	1.3816	0.513545	2.69031	0.00713849	0.0707585
496	Normal_vs_Tumor	ENSG00000237281	CATIP-AS2	antisense	14.6177	-2.69653	1.00263	-2.68947	0.00715666	0.0708247
1799	Normal_vs_Tumor	ENSG00000173918	C1QTNF1	protein_coding	2449.96	1.12598	0.418668	2.68944	0.00715729	0.0708247
975	Normal_vs_Tumor	ENSG00000161509	GRIN2C	protein_coding	1954.87	-1.70577	0.634629	-2.68782	0.00719203	0.0711084
1353	Normal_vs_Tumor	ENSG00000156049	GNA14	protein_coding	1261.88	-1.25921	0.46858	-2.68728	0.00720368	0.0711934
2169	Normal_vs_Tumor	ENSG00000185112	FAM43A	protein_coding	1048.9	1.51849	0.565182	2.68672	0.00721565	0.0712816
1841	Normal_vs_Tumor	ENSG00000198643	FAM3D	protein_coding	43.1191	1.16534	0.433839	2.68611	0.00722882	0.0713816
2260	Normal_vs_Tumor	ENSG00000136630	HLX	protein_coding	302.457	1.65624	0.616744	2.68545	0.0072432	0.0714632
850	Normal_vs_Tumor	ENSG00000178053	MLF1	protein_coding	1678.64	-1.90193	0.708579	-2.68415	0.00727147	0.0715973
2046	Normal_vs_Tumor	ENSG00000172426	RSPH9	protein_coding	37.3281	1.38639	0.516516	2.68412	0.0072721	0.0715973
2615	Normal_vs_Tumor	ENSG00000198384	TPTE2P3	unprocessed_pseudogene	27.1597	2.31255	0.861531	2.68423	0.0072697	0.0715973
2781	Normal_vs_Tumor	ENSG00000260614	RP11-491F9.1	antisense	31.8629	2.71663	1.0121	2.68415	0.00727148	0.0715973
1776	Normal_vs_Tumor	ENSG00000113555	PCDH12	protein_coding	1061.45	1.10172	0.410525	2.68367	0.00728182	0.0716628
110	Normal_vs_Tumor	ENSG00000226321	CROCC2	protein_coding	4.68352	-5.23744	1.952	-2.68311	0.00729413	0.0717236
2859	Normal_vs_Tumor	ENSG00000274367	LA16c-380H5.6	lincRNA	6.46148	2.91526	1.08681	2.68241	0.00730948	0.0717929
1485	Normal_vs_Tumor	ENSG00000103599	IQCH	protein_coding	387.773	-1.12183	0.418349	-2.68157	0.00732766	0.0718719
1913	Normal_vs_Tumor	ENSG00000082684	SEMA5B	protein_coding	158.588	1.24583	0.464589	2.68158	0.00732751	0.0718719
2582	Normal_vs_Tumor	ENSG00000142405	NLRP12	protein_coding	9.90955	2.24341	0.836686	2.68131	0.00733349	0.0718755
368	Normal_vs_Tumor	ENSG00000143196	DPT	protein_coding	2210.16	-3.08019	1.14966	-2.67922	0.00737949	0.0721684
149	Normal_vs_Tumor	ENSG00000199347	RNU5E-1	snRNA	2.94859	-4.5542	1.70051	-2.67813	0.0074034	0.0722376
1498	Normal_vs_Tumor	ENSG00000245025	RP11-875O11.1	antisense	50.8285	-1.11554	0.416491	-2.67842	0.00739694	0.0722376
1664	Normal_vs_Tumor	ENSG00000283498	MIR1244-2	miRNA	119.223	1.01111	0.377553	2.67806	0.0074051	0.0722376
2038	Normal_vs_Tumor	ENSG00000197410	DCHS2	protein_coding	18.8936	1.37907	0.514832	2.67868	0.00739138	0.0722376
737	Normal_vs_Tumor	ENSG00000164089	ETNPPL	protein_coding	21.4819	-2.10229	0.785151	-2.67756	0.007416	0.0722964
1484	Normal_vs_Tumor	ENSG00000149557	FEZ1	protein_coding	174.824	-1.12195	0.41903	-2.6775	0.00741732	0.0722964
1168	Normal_vs_Tumor	ENSG00000103184	SEC14L5	protein_coding	39.2882	-1.4714	0.549654	-2.67697	0.00742922	0.072322
3053	Normal_vs_Tumor	ENSG00000250167	CTC-321K16.1	antisense	11.5416	3.6786	1.37414	2.67702	0.00742791	0.072322
1246	Normal_vs_Tumor	ENSG00000243071	RP11-613M5.2	processed_pseudogene	37.8436	-1.38627	0.51796	-2.6764	0.00744181	0.0724145
2423	Normal_vs_Tumor	ENSG00000217801	RP11-465B22.3	transcribed_unprocessed_pseudogene	58.2306	1.90095	0.710353	2.67606	0.00744929	0.072457
472	Normal_vs_Tumor	ENSG00000225449	RAB6C-AS1	transcribed_unprocessed_pseudogene	12.6813	-2.75902	1.03141	-2.67499	0.00747317	0.0726591
1236	Normal_vs_Tumor	ENSG00000118496	FBXO30	protein_coding	2422.72	-1.40059	0.523662	-2.67461	0.00748156	0.0726802
929	Normal_vs_Tumor	ENSG00000171621	SPSB1	protein_coding	2116.46	-1.76995	0.661867	-2.67417	0.0074914	0.0727456
1906	Normal_vs_Tumor	ENSG00000228843	RP11-112J3.15	antisense	20.923	1.23983	0.463895	2.67265	0.00752539	0.0729847
2951	Normal_vs_Tumor	ENSG00000260997	RP4-647J21.1	sense_overlapping	459.826	3.21903	1.20451	2.67249	0.00752899	0.0729893
1432	Normal_vs_Tumor	ENSG00000183439	TRIM61	protein_coding	79.4673	-1.16822	0.437174	-2.67221	0.00753535	0.0730207
2852	Normal_vs_Tumor	ENSG00000251095	RP11-115D19.1	antisense	123.167	2.89034	1.08223	2.67071	0.00756907	0.0732565
1413	Normal_vs_Tumor	ENSG00000258539	RP11-12J10.3	protein_coding	114.332	-1.19111	0.44605	-2.67036	0.00757707	0.0733036
1177	Normal_vs_Tumor	ENSG00000186352	ANKRD37	protein_coding	846.377	-1.45855	0.546241	-2.67015	0.0075817	0.0733179
2002	Normal_vs_Tumor	ENSG00000238045	AC009133.12	antisense	83.0263	1.3467	0.50463	2.66868	0.00761498	0.0736093
2827	Normal_vs_Tumor	ENSG00000236064	RP6-191P20.4	antisense	4.09946	2.83302	1.06175	2.66826	0.00762453	0.0736712
3251	Normal_vs_Tumor	ENSG00000278456	RP11-66B24.9	antisense	3.08657	7.41633	2.78034	2.66742	0.00764353	0.0737782
1207	Normal_vs_Tumor	ENSG00000228791	THRB-AS1	processed_transcript	26.5272	-1.43044	0.536408	-2.6667	0.00766004	0.0738922
1577	Normal_vs_Tumor	ENSG00000228065	LINC01515	lincRNA	122.493	-1.05637	0.396167	-2.66649	0.00766485	0.0739081
1942	Normal_vs_Tumor	ENSG00000104177	MYEF2	protein_coding	1005.43	1.2797	0.480007	2.66601	0.00767581	0.0739828
1970	Normal_vs_Tumor	ENSG00000116584	ARHGEF2	protein_coding	6231.93	1.31379	0.492909	2.66538	0.00769004	0.0740594
1507	Normal_vs_Tumor	ENSG00000243701	DUBR	lincRNA	363.342	-1.10854	0.41608	-2.66425	0.00771598	0.0742787
1084	Normal_vs_Tumor	ENSG00000164638	SLC29A4	protein_coding	580.94	-1.57388	0.590779	-2.66409	0.00771979	0.0742847
3157	Normal_vs_Tumor	ENSG00000254507	RP11-481A20.10	transcribed_processed_pseudogene	3.65465	4.844	1.81836	2.66394	0.0077231	0.074286
2308	Normal_vs_Tumor	ENSG00000255366	RP11-1134I14.8	lincRNA	112.711	1.72574	0.648156	2.66255	0.0077552	0.0745334
3082	Normal_vs_Tumor	ENSG00000183876	ARSI	protein_coding	25.3395	3.89711	1.46408	2.66182	0.00777195	0.0746331
1603	Normal_vs_Tumor	ENSG00000260526	RP11-73K9.2	antisense	45.5656	-1.03314	0.388356	-2.66029	0.00780726	0.0749106
1817	Normal_vs_Tumor	ENSG00000262294	RP11-1260E13.2	antisense	30.5176	1.14732	0.431383	2.65964	0.0078225	0.0750249
1816	Normal_vs_Tumor	ENSG00000164877	MICALL2	protein_coding	745.079	1.14727	0.431518	2.65867	0.00784494	0.0751488
1635	Normal_vs_Tumor	ENSG00000132170	PPARG	protein_coding	696.267	-1.00804	0.379285	-2.65774	0.00786662	0.0753256
532	Normal_vs_Tumor	ENSG00000255647	CTD-2373J6.2	processed_transcript	5.8038	-2.5892	0.974402	-2.65722	0.00787887	0.075412
1474	Normal_vs_Tumor	ENSG00000137872	SEMA6D	protein_coding	663.487	-1.12884	0.425124	-2.65532	0.00792323	0.0757271
1591	Normal_vs_Tumor	ENSG00000123191	ATP7B	protein_coding	233.747	-1.04626	0.394053	-2.65514	0.00792766	0.0757271
791	Normal_vs_Tumor	ENSG00000225778	PROSER2-AS1	antisense	170.956	-1.99273	0.75065	-2.65468	0.00793846	0.0757653
1672	Normal_vs_Tumor	ENSG00000171444	MCC	protein_coding	1319.93	1.0172	0.383153	2.65481	0.00793534	0.0757653
1651	Normal_vs_Tumor	ENSG00000159314	ARHGAP27	protein_coding	2542.51	1.00188	0.377427	2.65451	0.00794234	0.0757714
2749	Normal_vs_Tumor	ENSG00000155265	GOLGA7B	protein_coding	413.289	2.63549	0.99336	2.6531	0.00797556	0.0760263
1608	Normal_vs_Tumor	ENSG00000177990	DPY19L2	protein_coding	412.993	-1.02746	0.387362	-2.65246	0.00799079	0.0761366
2074	Normal_vs_Tumor	ENSG00000114646	CSPG5	protein_coding	70.6454	1.42322	0.536589	2.65234	0.00799364	0.0761366
1840	Normal_vs_Tumor	ENSG00000171017	LRRC8E	protein_coding	485.855	1.16435	0.439056	2.65195	0.00800278	0.0761616
1212	Normal_vs_Tumor	ENSG00000260874	RP11-715J22.4	lincRNA	20.3605	-1.42017	0.535895	-2.65009	0.00804714	0.0764282
2433	Normal_vs_Tumor	ENSG00000089327	FXYD5	protein_coding	5146.83	1.92688	0.727164	2.64986	0.00805256	0.0764486
1557	Normal_vs_Tumor	ENSG00000224165	DNAJC27-AS1	antisense	283.127	-1.07688	0.406514	-2.64907	0.00807147	0.0765971
1625	Normal_vs_Tumor	ENSG00000143409	FAM63A	protein_coding	4894.11	-1.01202	0.382116	-2.64845	0.00808614	0.076674
1921	Normal_vs_Tumor	ENSG00000154864	PIEZO2	protein_coding	263.781	1.25385	0.473498	2.64805	0.00809587	0.0767352
1724	Normal_vs_Tumor	ENSG00000115884	SDC1	protein_coding	7547.27	1.05988	0.400325	2.64754	0.00810804	0.0768194
3132	Normal_vs_Tumor	ENSG00000173080	RXFP4	protein_coding	5.21587	4.36412	1.64873	2.64695	0.00812203	0.0768628
3225	Normal_vs_Tumor	ENSG00000124102	PI3	protein_coding	10.3036	6.39993	2.41907	2.64562	0.00815419	0.0770396
2919	Normal_vs_Tumor	ENSG00000197587	DMBX1	protein_coding	34.9289	3.07356	1.16185	2.6454	0.00815947	0.0770569
1379	Normal_vs_Tumor	ENSG00000203876	ADD3-AS1	processed_transcript	32.2301	-1.22857	0.46466	-2.64401	0.008193	0.0773307
2516	Normal_vs_Tumor	ENSG00000104140	RHOV	protein_coding	256.287	2.10633	0.79684	2.64335	0.00820898	0.0774306
151	Normal_vs_Tumor	ENSG00000242052	RPL10P7	processed_pseudogene	2.86492	-4.51889	1.70976	-2.64299	0.00821766	0.07745
1386	Normal_vs_Tumor	ENSG00000047648	ARHGAP6	protein_coding	3026.93	-1.22096	0.462197	-2.64164	0.00825059	0.0776352
3005	Normal_vs_Tumor	ENSG00000254799	SLC25A47P1	processed_pseudogene	70.7129	3.3985	1.2871	2.64043	0.00828009	0.0778815
139	Normal_vs_Tumor	ENSG00000267968	AC011523.2	antisense	3.54748	-4.75163	1.80002	-2.63977	0.00829615	0.0779178
1891	Normal_vs_Tumor	ENSG00000265107	GJA5	protein_coding	366.538	1.22733	0.464934	2.6398	0.00829559	0.0779178
2388	Normal_vs_Tumor	ENSG00000258311	RP11-644F5.10	protein_coding	26.6856	1.84406	0.698579	2.63973	0.00829728	0.0779178
2333	Normal_vs_Tumor	ENSG00000117586	TNFSF4	protein_coding	304.321	1.76883	0.670249	2.63907	0.00831342	0.0779754
1364	Normal_vs_Tumor	ENSG00000246090	RP11-696N14.1	antisense	36.2547	-1.24294	0.471036	-2.63874	0.00832158	0.0780206
2780	Normal_vs_Tumor	ENSG00000259803	SLC22A31	protein_coding	2185.35	2.71537	1.02964	2.6372	0.00835928	0.0783427
212	Normal_vs_Tumor	ENSG00000241490	RP11-553L6.2	antisense	13.7441	-3.88382	1.47283	-2.63698	0.00836466	0.0783466
220	Normal_vs_Tumor	ENSG00000258670	RP11-1042B17.3	antisense	3.58022	-3.85476	1.46285	-2.6351	0.00841128	0.0786724
876	Normal_vs_Tumor	ENSG00000137766	UNC13C	protein_coding	108.267	-1.86034	0.706254	-2.63409	0.00843629	0.0788748
2530	Normal_vs_Tumor	ENSG00000125851	PCSK2	protein_coding	9762.45	2.1289	0.80838	2.63354	0.00844995	0.0789709
152	Normal_vs_Tumor	ENSG00000279584	AC005593.2	TEC	2.81376	-4.51344	1.71412	-2.6331	0.00846095	0.078979
1230	Normal_vs_Tumor	ENSG00000213057	C1orf220	lincRNA	18.3328	-1.40575	0.533858	-2.6332	0.00845856	0.078979
1335	Normal_vs_Tumor	ENSG00000152056	AP1S3	protein_coding	1323.99	-1.28134	0.486726	-2.63256	0.00847448	0.0790737
538	Normal_vs_Tumor	ENSG00000234076	TPRG1-AS1	lincRNA	20.7383	-2.5781	0.979424	-2.63226	0.00848185	0.0791109
1097	Normal_vs_Tumor	ENSG00000177133	LINC00982	antisense	568.131	-1.55364	0.590362	-2.63167	0.00849666	0.0792175
592	Normal_vs_Tumor	ENSG00000249679	RP11-279O9.4	antisense	13.0114	-2.43094	0.924291	-2.63006	0.00853706	0.0793411
1509	Normal_vs_Tumor	ENSG00000274818	RP1-292L20.3	lincRNA	58.2691	-1.10668	0.420761	-2.63018	0.00853408	0.0793411
1938	Normal_vs_Tumor	ENSG00000221972	C3orf36	protein_coding	41.7111	1.27364	0.484228	2.63026	0.00853199	0.0793411
2577	Normal_vs_Tumor	ENSG00000272405	RP11-284F21.10	antisense	19.3655	2.22922	0.847412	2.63062	0.00852288	0.0793411
1791	Normal_vs_Tumor	ENSG00000164683	HEY1	protein_coding	341.473	1.11598	0.424392	2.6296	0.00854845	0.0793942
108	Normal_vs_Tumor	ENSG00000233928	RP11-305F18.1	lincRNA	5.0328	-5.35676	2.03813	-2.62828	0.00858189	0.0795679
2591	Normal_vs_Tumor	ENSG00000147883	CDKN2B	protein_coding	502.588	2.25631	0.858457	2.62834	0.00858035	0.0795679
373	Normal_vs_Tumor	ENSG00000228750	RP11-242F24.1	lincRNA	15.4337	-3.06815	1.16837	-2.62602	0.00863906	0.0800028
1138	Normal_vs_Tumor	ENSG00000233008	RP11-475O6.1	lincRNA	62.0983	-1.49154	0.568087	-2.62554	0.00865111	0.080081
1739	Normal_vs_Tumor	ENSG00000172460	PRSS30P	unitary_pseudogene	53.998	1.069	0.407186	2.62533	0.0086565	0.080081
811	Normal_vs_Tumor	ENSG00000236617	RP11-46H11.12	antisense	15.5125	-1.95786	0.745854	-2.62499	0.00866527	0.080087
1330	Normal_vs_Tumor	ENSG00000157388	CACNA1D	protein_coding	568.482	-1.2827	0.488771	-2.62434	0.00868182	0.0801609
1819	Normal_vs_Tumor	ENSG00000136280	CCM2	protein_coding	3399.88	1.14819	0.43751	2.62439	0.00868053	0.0801609
2398	Normal_vs_Tumor	ENSG00000090339	ICAM1	protein_coding	9101.91	1.86063	0.70901	2.62427	0.00868356	0.0801609
162	Normal_vs_Tumor	ENSG00000273297	RP11-38M8.1	lincRNA	2.84917	-4.39429	1.67515	-2.62322	0.00871026	0.0803757
1221	Normal_vs_Tumor	ENSG00000154274	C4orf19	protein_coding	66.862	-1.41399	0.539173	-2.62251	0.00872839	0.0804833
1362	Normal_vs_Tumor	ENSG00000166250	CLMP	protein_coding	191.425	-1.24415	0.47448	-2.62213	0.0087383	0.0805391
1404	Normal_vs_Tumor	ENSG00000158560	DYNC1I1	protein_coding	140.129	-1.20048	0.458017	-2.62104	0.00876609	0.0806998
2010	Normal_vs_Tumor	ENSG00000140470	ADAMTS17	protein_coding	128.556	1.35552	0.51729	2.62042	0.00878209	0.0807223
789	Normal_vs_Tumor	ENSG00000223414	LINC00473	lincRNA	78.5633	-1.99763	0.762496	-2.61986	0.00879655	0.0808211
1422	Normal_vs_Tumor	ENSG00000137033	IL33	protein_coding	768.977	-1.17662	0.449192	-2.61942	0.008808	0.0808492
1633	Normal_vs_Tumor	ENSG00000213888	LINC01521	lincRNA	62.2725	-1.00857	0.385114	-2.61888	0.00882192	0.0808952
120	Normal_vs_Tumor	ENSG00000182077	PTCHD3	protein_coding	4.15511	-5.05948	1.93256	-2.61802	0.00884426	0.0810048
1530	Normal_vs_Tumor	ENSG00000185437	SH3BGR	protein_coding	730.849	-1.09351	0.41768	-2.61807	0.00884295	0.0810048
756	Normal_vs_Tumor	ENSG00000206127	GOLGA8O	protein_coding	24.3036	-2.07346	0.792149	-2.61751	0.00885728	0.0810923
2381	Normal_vs_Tumor	ENSG00000144681	STAC	protein_coding	240.997	1.83379	0.700761	2.61685	0.00887452	0.0812183
2240	Normal_vs_Tumor	ENSG00000261438	RP11-399O19.9	sense_overlapping	73.3675	1.61752	0.618219	2.61641	0.00888594	0.081291
641	Normal_vs_Tumor	ENSG00000186479	RGS7BP	protein_coding	11.2856	-2.30727	0.881927	-2.61617	0.00889222	0.0813167
2375	Normal_vs_Tumor	ENSG00000260317	RP11-48B3.4	lincRNA	68.3698	1.82242	0.69695	2.61485	0.00892673	0.0815685
1123	Normal_vs_Tumor	ENSG00000245498	RP11-677M14.7	antisense	213.422	-1.51446	0.579284	-2.61437	0.00893913	0.0816499
1414	Normal_vs_Tumor	ENSG00000186998	EMID1	protein_coding	1999.75	-1.18784	0.454433	-2.6139	0.00895157	0.0817136
926	Normal_vs_Tumor	ENSG00000185565	LSAMP	protein_coding	148.182	-1.7732	0.67848	-2.61349	0.00896221	0.0817648
1030	Normal_vs_Tumor	ENSG00000235078	AC142528.1	antisense	24.3061	-1.64418	0.629926	-2.61012	0.00905094	0.0823815
2705	Normal_vs_Tumor	ENSG00000009694	TENM1	protein_coding	2564.6	2.50473	0.959603	2.61018	0.00904958	0.0823815
2653	Normal_vs_Tumor	ENSG00000241749	RPSAP52	transcribed_processed_pseudogene	40.5077	2.38034	0.912783	2.60778	0.00911314	0.0828831
1070	Normal_vs_Tumor	ENSG00000198483	ANKRD35	protein_coding	38.1432	-1.59321	0.611064	-2.60727	0.00912663	0.0829735
2304	Normal_vs_Tumor	ENSG00000178752	ERFE	protein_coding	1834.16	1.71831	0.659265	2.60641	0.00914975	0.0831191
846	Normal_vs_Tumor	ENSG00000128918	ALDH1A2	protein_coding	80.9487	-1.90685	0.732185	-2.60433	0.00920548	0.0834873
2872	Normal_vs_Tumor	ENSG00000237512	UNC5B-AS1	antisense	28.4538	2.9585	1.13642	2.60335	0.00923173	0.0836096
1529	Normal_vs_Tumor	ENSG00000249437	NAIP	protein_coding	112.459	-1.09353	0.420233	-2.6022	0.00926269	0.0838269
2042	Normal_vs_Tumor	ENSG00000111186	WNT5B	protein_coding	330.344	1.38167	0.53104	2.60182	0.00927311	0.0838813
920	Normal_vs_Tumor	ENSG00000177453	NIM1K	protein_coding	44.992	-1.78057	0.684659	-2.60067	0.00930417	0.0840893
2500	Normal_vs_Tumor	ENSG00000234546	RP3-510D11.2	lincRNA	92.1172	2.06938	0.795753	2.60054	0.00930785	0.0840893
118	Normal_vs_Tumor	ENSG00000249926	RP11-495K9.6	lincRNA	4.28553	-5.1196	1.9693	-2.5997	0.00933051	0.0842376
2787	Normal_vs_Tumor	ENSG00000151640	DPYSL4	protein_coding	203.865	2.73026	1.05064	2.59867	0.00935865	0.0844265
998	Normal_vs_Tumor	ENSG00000235244	DANT2	lincRNA	13.981	-1.67981	0.646685	-2.59757	0.00938864	0.084655
2489	Normal_vs_Tumor	ENSG00000135298	ADGRB3	protein_coding	106.877	2.04824	0.788577	2.59739	0.00939359	0.084655
639	Normal_vs_Tumor	ENSG00000204179	PTPN20	protein_coding	49.7897	-2.31104	0.89	-2.59668	0.00941301	0.0846882
1390	Normal_vs_Tumor	ENSG00000052795	FNIP2	protein_coding	2522.34	-1.21655	0.468455	-2.59693	0.0094061	0.0846882
2913	Normal_vs_Tumor	ENSG00000160951	PTGER1	protein_coding	4.51925	3.05329	1.17583	2.59671	0.00941206	0.0846882
1632	Normal_vs_Tumor	ENSG00000054690	PLEKHH1	protein_coding	6286.04	-1.00862	0.388584	-2.59562	0.00944203	0.0849165
1862	Normal_vs_Tumor	ENSG00000172350	ABCG4	protein_coding	54.7464	1.18878	0.458119	2.59492	0.00946118	0.0850106
119	Normal_vs_Tumor	ENSG00000199377	RNU5F-1	snRNA	4.08551	-5.06078	1.95075	-2.59427	0.00947916	0.085077
1346	Normal_vs_Tumor	ENSG00000101230	ISM1	protein_coding	3158.77	-1.26358	0.487208	-2.59351	0.00950009	0.0851766
2366	Normal_vs_Tumor	ENSG00000099365	STX1B	protein_coding	47.0178	1.8102	0.698093	2.59307	0.00951242	0.0851953
1214	Normal_vs_Tumor	ENSG00000100505	TRIM9	protein_coding	35.4383	-1.41743	0.546736	-2.59252	0.0095275	0.0852263
1213	Normal_vs_Tumor	ENSG00000274276	CBSL	protein_coding	100.23	-1.41777	0.547103	-2.59141	0.00955832	0.085294
1395	Normal_vs_Tumor	ENSG00000146350	TBC1D32	protein_coding	414.214	-1.21426	0.468587	-2.59133	0.0095606	0.085294
2613	Normal_vs_Tumor	ENSG00000134569	LRP4	protein_coding	18104.6	2.30885	0.89095	2.59145	0.00955724	0.085294
2789	Normal_vs_Tumor	ENSG00000187642	PERM1	protein_coding	7.3989	2.74159	1.05795	2.59142	0.00955806	0.085294
2901	Normal_vs_Tumor	ENSG00000187908	DMBT1	protein_coding	59.9229	3.02799	1.16849	2.59136	0.00955962	0.085294
1496	Normal_vs_Tumor	ENSG00000113805	CNTN3	protein_coding	222.15	-1.11706	0.431116	-2.59109	0.00956716	0.0852966
1127	Normal_vs_Tumor	ENSG00000238290	RP11-431K24.1	lincRNA	71.9166	-1.50779	0.582066	-2.5904	0.00958641	0.0853994
2273	Normal_vs_Tumor	ENSG00000169184	MN1	protein_coding	279.963	1.67612	0.647112	2.59015	0.00959339	0.0854087
1815	Normal_vs_Tumor	ENSG00000123080	CDKN2C	protein_coding	862.758	1.14605	0.442534	2.58974	0.00960484	0.0854604
818	Normal_vs_Tumor	ENSG00000233559	AC016831.7	lincRNA	47.9831	-1.9479	0.752543	-2.58842	0.00964167	0.0854677
1103	Normal_vs_Tumor	ENSG00000131196	NFATC1	protein_coding	1101.39	-1.54676	0.597382	-2.58923	0.00961906	0.0854677
1271	Normal_vs_Tumor	ENSG00000185837	CECR5-AS1	antisense	28.0976	-1.35312	0.522735	-2.58853	0.00963856	0.0854677
1281	Normal_vs_Tumor	ENSG00000149633	KIAA1755	protein_coding	79.4478	-1.33913	0.517302	-2.58869	0.00963429	0.0854677
1506	Normal_vs_Tumor	ENSG00000173210	ABLIM3	protein_coding	382.037	-1.10884	0.428334	-2.58874	0.00963291	0.0854677
1690	Normal_vs_Tumor	ENSG00000131389	SLC6A6	protein_coding	4409.33	1.03405	0.39948	2.58849	0.00963981	0.0854677
1981	Normal_vs_Tumor	ENSG00000273211	RP13-131K19.7	lincRNA	42.1203	1.32626	0.51226	2.58905	0.00962423	0.0854677
2996	Normal_vs_Tumor	ENSG00000267291	CTB-186G2.1	antisense	6.88946	3.37001	1.30196	2.5884	0.00964221	0.0854677
945	Normal_vs_Tumor	ENSG00000154479	CCDC173	protein_coding	91.0349	-1.738	0.671604	-2.58783	0.00965814	0.0855441
636	Normal_vs_Tumor	ENSG00000266495	RP11-17J14.2	antisense	8.71385	-2.32213	0.897505	-2.58732	0.00967265	0.0856077
1417	Normal_vs_Tumor	ENSG00000088882	CPXM1	protein_coding	2051.61	-1.18304	0.457226	-2.58742	0.00966966	0.0856077
1777	Normal_vs_Tumor	ENSG00000159164	SV2A	protein_coding	1057.31	1.1042	0.426889	2.58661	0.00969246	0.0857506
[truncated: 1,270 more rows]

## Sheet: protein-coding
S.No	Group	Gene_ID	Gene_Name	Gene_Biotype	baseMean	log2FoldChange	lfcSE	stat	pvalue	padj
345	Normal_vs_Tumor	ENSG00000145362	ANK2	protein_coding	1604.7	-3.15276	0.527112	-5.98121	2.21489856531463e-9	1.11416e-06
2334	Normal_vs_Tumor	ENSG00000117298	ECE1	protein_coding	26614.6	1.76917	0.295877	5.97941	2.23946086420225e-9	1.11416e-06
333	Normal_vs_Tumor	ENSG00000169435	RASSF6	protein_coding	569.667	-3.19264	0.536781	-5.94774	2.71863750272425e-9	1.2714e-06
1439	Normal_vs_Tumor	ENSG00000083720	OXCT1	protein_coding	2909.55	-1.16512	0.195811	-5.95024	2.67745799380797e-9	1.2714e-06
652	Normal_vs_Tumor	ENSG00000162669	HFM1	protein_coding	95.9684	-2.28178	0.387277	-5.89185	3.81893866644973e-9	1.75095e-06
408	Normal_vs_Tumor	ENSG00000109819	PPARGC1A	protein_coding	2486.46	-2.95082	0.503633	-5.85907	4.65474289546355e-9	2.05362e-06
259	Normal_vs_Tumor	ENSG00000064270	ATP2C2	protein_coding	926.242	-3.53744	0.606702	-5.8306	5.52284025857822e-9	2.30608e-06
424	Normal_vs_Tumor	ENSG00000132561	MATN2	protein_coding	27257.1	-2.91059	0.499179	-5.83076	5.51753299441924e-9	2.30608e-06
346	Normal_vs_Tumor	ENSG00000154928	EPHB1	protein_coding	1101.95	-3.15151	0.543336	-5.80029	6.61994901607517e-9	2.71569e-06
634	Normal_vs_Tumor	ENSG00000113594	LIFR	protein_coding	3791.53	-2.32326	0.401156	-5.79142	6.97941530009132e-9	2.81379e-06
209	Normal_vs_Tumor	ENSG00000166589	CDH16	protein_coding	5102.16	-3.91044	0.677152	-5.77483	7.70296861406393e-9	3.05286e-06
2033	Normal_vs_Tumor	ENSG00000168140	VASN	protein_coding	5444.64	1.37185	0.237778	5.76948	7.95187070772688e-9	3.09898e-06
494	Normal_vs_Tumor	ENSG00000113212	PCDHB7	protein_coding	83.8421	-2.70138	0.468478	-5.76629	8.10346712131197e-9	3.10628e-06
2717	Normal_vs_Tumor	ENSG00000204131	NHSL2	protein_coding	2806.71	2.53902	0.441806	5.74692	9.08851552236608e-9	3.42769e-06
2999	Normal_vs_Tumor	ENSG00000188803	SHISA6	protein_coding	539.591	3.38194	0.589613	5.73587	9.70112544768894e-9	3.48987e-06
3024	Normal_vs_Tumor	ENSG00000170214	ADRA1B	protein_coding	329.721	3.48037	0.606475	5.73868	9.54159554101595e-9	3.48987e-06
3066	Normal_vs_Tumor	ENSG00000152377	SPOCK1	protein_coding	4555.5	3.75492	0.654409	5.73788	9.58690829898161e-9	3.48987e-06
2176	Normal_vs_Tumor	ENSG00000151376	ME3	protein_coding	813.624	1.52837	0.266976	5.72476	1.03581614958379e-8	3.66977e-06
309	Normal_vs_Tumor	ENSG00000272674	PCDHB16	protein_coding	176.686	-3.29104	0.576622	-5.70746	1.14677200195421e-8	3.79957e-06
558	Normal_vs_Tumor	ENSG00000075035	WSCD2	protein_coding	4390.51	-2.51922	0.441376	-5.70764	1.14552863538518e-8	3.79957e-06
1824	Normal_vs_Tumor	ENSG00000180992	MRPL14	protein_coding	2643.85	1.15254	0.201963	5.70672	1.15176766885082e-8	3.79957e-06
2192	Normal_vs_Tumor	ENSG00000126458	RRAS	protein_coding	5012.29	1.5486	0.271378	5.70643	1.15370016950403e-8	3.79957e-06
3150	Normal_vs_Tumor	ENSG00000187122	SLIT1	protein_coding	6893.53	4.75365	0.837184	5.67814	1.36168428078969e-8	4.42226e-06
402	Normal_vs_Tumor	ENSG00000256870	SLC5A8	protein_coding	2967.19	-2.97075	0.523754	-5.67203	1.41115893128515e-8	4.45907e-06
391	Normal_vs_Tumor	ENSG00000101746	NOL4	protein_coding	201.606	-3.00779	0.531291	-5.66129	1.50236565789659e-8	4.68398e-06
386	Normal_vs_Tumor	ENSG00000198626	RYR2	protein_coding	1240.24	-3.02224	0.534977	-5.64929	1.61109531115012e-8	4.95687e-06
540	Normal_vs_Tumor	ENSG00000112964	GHR	protein_coding	480.599	-2.57667	0.456719	-5.6417	1.68378957173344e-8	5.0477e-06
366	Normal_vs_Tumor	ENSG00000138356	AOX1	protein_coding	977.518	-3.09416	0.548803	-5.63802	1.72016895910241e-8	5.09148e-06
864	Normal_vs_Tumor	ENSG00000170153	RNF150	protein_coding	1354.15	-1.87641	0.333883	-5.61996	1.90999321635208e-8	5.58267e-06
763	Normal_vs_Tumor	ENSG00000164442	CITED2	protein_coding	18758.5	-2.05276	0.368836	-5.5655	2.61396470531612e-8	7.27647e-06
856	Normal_vs_Tumor	ENSG00000157404	KIT	protein_coding	5256.8	-1.89369	0.340208	-5.56628	2.60236737140284e-8	7.27647e-06
2141	Normal_vs_Tumor	ENSG00000166145	SPINT1	protein_coding	11383.5	1.4956	0.26859	5.56832	2.57201454624913e-8	7.27647e-06
298	Normal_vs_Tumor	ENSG00000104044	OCA2	protein_coding	549.531	-3.3364	0.602385	-5.53865	3.04812701961568e-8	8.38522e-06
2076	Normal_vs_Tumor	ENSG00000138606	SHF	protein_coding	1061.59	1.42436	0.257766	5.52579	3.27998806896086e-8	8.91814e-06
48	Normal_vs_Tumor	ENSG00000111262	KCNA1	protein_coding	109.061	-6.39882	1.15909	-5.52054	3.37950099467642e-8	8.95775e-06
2249	Normal_vs_Tumor	ENSG00000164078	MST1R	protein_coding	668.812	1.63473	0.296098	5.52093	3.37214939296164e-8	8.95775e-06
3173	Normal_vs_Tumor	ENSG00000102924	CBLN1	protein_coding	2822.44	5.19721	0.941695	5.51899	3.40948591608249e-8	8.95775e-06
1957	Normal_vs_Tumor	ENSG00000173599	PC	protein_coding	2164.18	1.30118	0.236572	5.50014	3.79497476627636e-8	9.85977e-06
255	Normal_vs_Tumor	ENSG00000183682	BMP8A	protein_coding	839.247	-3.55098	0.646453	-5.49301	3.95132115288188e-8	1.01532e-05
371	Normal_vs_Tumor	ENSG00000166148	AVPR1A	protein_coding	1345.23	-3.07232	0.560225	-5.48408	4.15621411161383e-8	1.05636e-05
190	Normal_vs_Tumor	ENSG00000133169	BEX1	protein_coding	1047.83	-4.14015	0.755286	-5.48156	4.21595399924134e-8	1.06002e-05
1756	Normal_vs_Tumor	ENSG00000141985	SH3GL1	protein_coding	5060.82	1.08406	0.197836	5.47959	4.26308131938137e-8	1.06046e-05
1918	Normal_vs_Tumor	ENSG00000140682	TGFB1I1	protein_coding	1545.81	1.25184	0.229462	5.45554	4.88251942874368e-8	1.17699e-05
528	Normal_vs_Tumor	ENSG00000147408	CSGALNACT1	protein_coding	7883.94	-2.60129	0.47804	-5.44158	5.28110588341205e-8	1.24735e-05
921	Normal_vs_Tumor	ENSG00000025039	RRAGD	protein_coding	2796.93	-1.77957	0.326957	-5.44283	5.24412400240465e-8	1.24735e-05
2492	Normal_vs_Tumor	ENSG00000163331	DAPL1	protein_coding	3186.78	2.06133	0.379361	5.43369	5.51997442969889e-8	1.27796e-05
2865	Normal_vs_Tumor	ENSG00000146267	FAXC	protein_coding	785.615	2.94071	0.541104	5.43465	5.49044305603412e-8	1.27796e-05
2576	Normal_vs_Tumor	ENSG00000162576	MXRA8	protein_coding	12996.9	2.22703	0.410774	5.42155	5.90829802991371e-8	1.3413e-05
3168	Normal_vs_Tumor	ENSG00000197046	SIGLEC15	protein_coding	568.127	5.11052	0.944331	5.41179	6.23984683407416e-8	1.38958e-05
464	Normal_vs_Tumor	ENSG00000120820	GLT8D2	protein_coding	1671.82	-2.78022	0.51453	-5.40343	6.53797973137478e-8	1.44175e-05
1688	Normal_vs_Tumor	ENSG00000205517	RGL3	protein_coding	3751.08	1.03262	0.191164	5.40173	6.60010136587016e-8	1.44175e-05
2460	Normal_vs_Tumor	ENSG00000107438	PDLIM1	protein_coding	33593.3	1.97243	0.365256	5.40014	6.65906521295702e-8	1.44175e-05
2607	Normal_vs_Tumor	ENSG00000092445	TYRO3	protein_coding	894.046	2.28784	0.424193	5.39339	6.91402532115373e-8	1.48322e-05
3041	Normal_vs_Tumor	ENSG00000168754	FAM178B	protein_coding	113.255	3.55534	0.660134	5.38578	7.21295619101472e-8	1.51946e-05
2818	Normal_vs_Tumor	ENSG00000215218	UBE2QL1	protein_coding	1545.11	2.81608	0.524323	5.37088	7.83550530382854e-8	1.5932e-05
550	Normal_vs_Tumor	ENSG00000100784	RPS6KA5	protein_coding	818.364	-2.53425	0.472992	-5.3579	8.41940238428541e-8	1.68266e-05
2434	Normal_vs_Tumor	ENSG00000142634	EFHD2	protein_coding	14049	1.9282	0.359878	5.35791	8.41898832939974e-8	1.68266e-05
289	Normal_vs_Tumor	ENSG00000162630	B3GALT2	protein_coding	85.4934	-3.36825	0.630946	-5.33842	9.37610810578151e-8	1.85399e-05
2657	Normal_vs_Tumor	ENSG00000144868	TMEM108	protein_coding	1999.22	2.385	0.447349	5.33141	9.74535140464637e-8	1.88327e-05
3002	Normal_vs_Tumor	ENSG00000184613	NELL2	protein_coding	19698.1	3.39657	0.637079	5.33147	9.74199344787206e-8	1.88327e-05
2635	Normal_vs_Tumor	ENSG00000161714	PLCD3	protein_coding	4541.36	2.35261	0.441492	5.32877	9.88795082787023e-8	1.89516e-05
2730	Normal_vs_Tumor	ENSG00000187730	GABRD	protein_coding	192.345	2.57664	0.483811	5.32572	1.00556313306278e-7	1.91163e-05
3091	Normal_vs_Tumor	ENSG00000006016	CRLF1	protein_coding	3217.07	3.95726	0.744931	5.31225	1.08280589711382e-7	2.02554e-05
2908	Normal_vs_Tumor	ENSG00000183248	PRR36	protein_coding	507.548	3.04146	0.573668	5.30178	1.14679065256426e-7	2.12821e-05
3130	Normal_vs_Tumor	ENSG00000121270	ABCC11	protein_coding	255.167	4.33021	0.817301	5.29818	1.16963260960926e-7	2.13668e-05
42	Normal_vs_Tumor	ENSG00000257008	GPR142	protein_coding	22.6109	-6.55987	1.24601	-5.26469	1.40422819194683e-7	2.52577e-05
2628	Normal_vs_Tumor	ENSG00000131981	LGALS3	protein_coding	18511.1	2.33648	0.443784	5.26491	1.40257387599591e-7	2.52577e-05
2641	Normal_vs_Tumor	ENSG00000099625	CBARP	protein_coding	55.3262	2.36085	0.450111	5.24503	1.56253747504995e-7	2.78907e-05
1342	Normal_vs_Tumor	ENSG00000137124	ALDH1B1	protein_coding	1979.93	-1.26919	0.242214	-5.23995	1.60619112693706e-7	2.80341e-05
1800	Normal_vs_Tumor	ENSG00000178038	ALS2CL	protein_coding	3424.37	1.12628	0.214878	5.2415	1.59273643505951e-7	2.80341e-05
2954	Normal_vs_Tumor	ENSG00000106541	AGR2	protein_coding	4699.15	3.22076	0.61466	5.23991	1.60653900643694e-7	2.80341e-05
301	Normal_vs_Tumor	ENSG00000157502	MUM1L1	protein_coding	1716.96	-3.3218	0.636595	-5.21807	1.80799524299082e-7	3.1149e-05
2646	Normal_vs_Tumor	ENSG00000204839	MROH6	protein_coding	385.274	2.37032	0.45483	5.21145	1.87369655663871e-7	3.17483e-05
771	Normal_vs_Tumor	ENSG00000144749	LRIG1	protein_coding	5903.29	-2.03599	0.390901	-5.20844	1.90430947618334e-7	3.19345e-05
839	Normal_vs_Tumor	ENSG00000161958	FGF11	protein_coding	54.4515	-1.91939	0.368661	-5.20637	1.925656658382e-7	3.19345e-05
3050	Normal_vs_Tumor	ENSG00000197467	COL13A1	protein_coding	975.611	3.65356	0.70158	5.20762	1.91276787267294e-7	3.19345e-05
2647	Normal_vs_Tumor	ENSG00000106992	AK1	protein_coding	1631.59	2.37072	0.456646	5.19159	2.08500748566049e-7	3.43336e-05
80	Normal_vs_Tumor	ENSG00000174562	KLK15	protein_coding	29.9462	-5.97764	1.15255	-5.18645	2.14334895132996e-7	3.50475e-05
745	Normal_vs_Tumor	ENSG00000118596	SLC16A7	protein_coding	186.886	-2.0932	0.404749	-5.17162	2.32077014405085e-7	3.76851e-05
2779	Normal_vs_Tumor	ENSG00000169302	STK32A	protein_coding	2484.27	2.71171	0.525321	5.162	2.44321531297637e-7	3.93998e-05
1920	Normal_vs_Tumor	ENSG00000105559	PLEKHA4	protein_coding	5154.07	1.25342	0.242979	5.15856	2.48857703313528e-7	3.98118e-05
2643	Normal_vs_Tumor	ENSG00000144485	HES6	protein_coding	534.649	2.36311	0.458401	5.15511	2.53483430968239e-7	4.00487e-05
677	Normal_vs_Tumor	ENSG00000135205	CCDC146	protein_coding	1663.25	-2.23426	0.435063	-5.1355	2.81396879659778e-7	4.3866e-05
720	Normal_vs_Tumor	ENSG00000155849	ELMO1	protein_coding	5309.03	-2.13806	0.416249	-5.13649	2.79920435244895e-7	4.3866e-05
396	Normal_vs_Tumor	ENSG00000154553	PDLIM3	protein_coding	1485.41	-2.98785	0.582675	-5.12782	2.9312106083633e-7	4.53681e-05
2742	Normal_vs_Tumor	ENSG00000105711	SCN1B	protein_coding	822.032	2.6259	0.512204	5.12667	2.94913084628513e-7	4.53681e-05
835	Normal_vs_Tumor	ENSG00000175318	GRAMD2	protein_coding	575.585	-1.9249	0.375994	-5.11951	3.06333742188808e-7	4.6817e-05
340	Normal_vs_Tumor	ENSG00000174482	LINGO2	protein_coding	214.85	-3.17222	0.620014	-5.11637	3.11478646431694e-7	4.70279e-05
2666	Normal_vs_Tumor	ENSG00000009950	MLXIPL	protein_coding	297.586	2.40408	0.470117	5.11379	3.15758734625022e-7	4.70279e-05
735	Normal_vs_Tumor	ENSG00000141665	FBXO15	protein_coding	106.873	-2.1066	0.412305	-5.10934	3.23293445364023e-7	4.78454e-05
310	Normal_vs_Tumor	ENSG00000134042	MRO	protein_coding	696.017	-3.28304	0.642975	-5.10602	3.29017891960778e-7	4.80839e-05
2426	Normal_vs_Tumor	ENSG00000110042	DTX4	protein_coding	16822.1	1.91531	0.375046	5.10687	3.27536013190308e-7	4.80839e-05
780	Normal_vs_Tumor	ENSG00000136205	TNS3	protein_coding	9884.47	-2.01799	0.395771	-5.09889	3.41650636738438e-7	4.93137e-05
2313	Normal_vs_Tumor	ENSG00000168487	BMP1	protein_coding	4530.57	1.72952	0.339406	5.09572	3.47411234526629e-7	4.98375e-05
194	Normal_vs_Tumor	ENSG00000122420	PTGFR	protein_coding	20.6441	-4.08329	0.802263	-5.08972	3.58597439124267e-7	5.05126e-05
2856	Normal_vs_Tumor	ENSG00000131094	C1QL1	protein_coding	54.7846	2.90668	0.571053	5.09004	3.57984342086018e-7	5.05126e-05
752	Normal_vs_Tumor	ENSG00000154645	CHODL	protein_coding	61.6	-2.0808	0.409152	-5.08564	3.66384073789264e-7	5.13004e-05
958	Normal_vs_Tumor	ENSG00000125257	ABCC4	protein_coding	800.762	-1.72136	0.338709	-5.08213	3.73230358490009e-7	5.19479e-05
487	Normal_vs_Tumor	ENSG00000198774	RASSF9	protein_coding	670.38	-2.71908	0.53608	-5.07215	3.93346886315785e-7	5.37873e-05
2385	Normal_vs_Tumor	ENSG00000141738	GRB7	protein_coding	1388.15	1.83933	0.362568	5.07307	3.91443500628508e-7	5.37873e-05
3172	Normal_vs_Tumor	ENSG00000183631	PRR32	protein_coding	13.3558	5.16747	1.01848	5.07373	3.90090778289328e-7	5.37873e-05
646	Normal_vs_Tumor	ENSG00000184908	CLCNKB	protein_coding	875.83	-2.29449	0.453244	-5.06236	4.14094106738146e-7	5.59697e-05
2985	Normal_vs_Tumor	ENSG00000182667	NTM	protein_coding	552.291	3.33621	0.659428	5.05924	4.20920598519515e-7	5.65654e-05
604	Normal_vs_Tumor	ENSG00000154099	DNAAF1	protein_coding	143.796	-2.39893	0.474674	-5.05385	4.32998654560657e-7	5.77997e-05
1757	Normal_vs_Tumor	ENSG00000109113	RAB34	protein_coding	8790.47	1.08457	0.214641	5.05295	4.35048875140284e-7	5.77997e-05
2994	Normal_vs_Tumor	ENSG00000167779	IGFBP6	protein_coding	8349.19	3.3684	0.667972	5.04273	4.589391290348e-7	6.02886e-05
316	Normal_vs_Tumor	ENSG00000115705	TPO	protein_coding	141159	-3.26771	0.648248	-5.04083	4.63505514922226e-7	6.05483e-05
1949	Normal_vs_Tumor	ENSG00000110811	P3H3	protein_coding	2834.04	1.28929	0.255964	5.03697	4.72947126625983e-7	6.14385e-05
2157	Normal_vs_Tumor	ENSG00000203485	INF2	protein_coding	4393.03	1.50496	0.298957	5.03403	4.80276010123408e-7	6.17049e-05
2755	Normal_vs_Tumor	ENSG00000156966	B3GNT7	protein_coding	1123.88	2.6536	0.527272	5.0327	4.83618274013582e-7	6.17948e-05
383	Normal_vs_Tumor	ENSG00000002746	HECW1	protein_coding	58.2967	-3.02727	0.605492	-4.99968	5.74241001032859e-7	7.18047e-05
462	Normal_vs_Tumor	ENSG00000198597	ZNF536	protein_coding	83.5511	-2.7881	0.55948	-4.98338	6.24834271083535e-7	7.73042e-05
2491	Normal_vs_Tumor	ENSG00000156103	MMP16	protein_coding	631.12	2.0575	0.414062	4.96906	6.72769659496793e-7	8.26147e-05
3167	Normal_vs_Tumor	ENSG00000133055	MYBPH	protein_coding	90.6227	5.10577	1.02763	4.96847	6.74824126188509e-7	8.26147e-05
256	Normal_vs_Tumor	ENSG00000165379	LRFN5	protein_coding	37.2279	-3.54644	0.714731	-4.96192	6.98010725977014e-7	8.50083e-05
961	Normal_vs_Tumor	ENSG00000155792	DEPTOR	protein_coding	7001.93	-1.71854	0.346494	-4.95978	7.05730615612536e-7	8.52605e-05
2888	Normal_vs_Tumor	ENSG00000088992	TESC	protein_coding	6340.41	2.99401	0.603713	4.95933	7.07374836597667e-7	8.52605e-05
3138	Normal_vs_Tumor	ENSG00000174460	ZCCHC12	protein_coding	37424.2	4.46832	0.902218	4.9526	7.32292472932496e-7	8.78113e-05
909	Normal_vs_Tumor	ENSG00000115896	PLCL1	protein_coding	646.652	-1.80343	0.364594	-4.94642	7.55923017841461e-7	8.97246e-05
425	Normal_vs_Tumor	ENSG00000186354	C9orf47	protein_coding	19.4021	-2.90189	0.587545	-4.939	7.85232470929937e-7	9.27328e-05
3195	Normal_vs_Tumor	ENSG00000204983	PRSS1	protein_coding	453.616	5.86507	1.18897	4.9329	8.10159899753552e-7	9.51958e-05
3067	Normal_vs_Tumor	ENSG00000116014	KISS1R	protein_coding	15.7414	3.75831	0.764566	4.91561	8.85050681953485e-7	0.00010161
3148	Normal_vs_Tumor	ENSG00000116032	GRIN3B	protein_coding	13.3093	4.73672	0.963519	4.91607	8.83004706360744e-7	0.00010161
2860	Normal_vs_Tumor	ENSG00000140481	CCDC33	protein_coding	134.647	2.91761	0.59463	4.90659	9.26740521117871e-7	0.000105707
214	Normal_vs_Tumor	ENSG00000183775	KCTD16	protein_coding	329.614	-3.86467	0.78956	-4.89471	9.84501161188431e-7	0.000110676
2067	Normal_vs_Tumor	ENSG00000091262	ABCC6	protein_coding	874.066	1.41029	0.288494	4.88845	1.01631e-06	0.000113705
442	Normal_vs_Tumor	ENSG00000128573	FOXP2	protein_coding	619.499	-2.84207	0.582431	-4.87967	1.06265e-06	0.000118268
853	Normal_vs_Tumor	ENSG00000160183	TMPRSS3	protein_coding	471.806	-1.89868	0.389167	-4.87882	1.06721e-06	0.000118268
1312	Normal_vs_Tumor	ENSG00000171208	NETO2	protein_coding	549.103	-1.29677	0.265858	-4.87768	1.0734e-06	0.000118394
2761	Normal_vs_Tumor	ENSG00000013619	MAMLD1	protein_coding	707.941	2.67115	0.547992	4.87444	1.09119e-06	0.000118676
3051	Normal_vs_Tumor	ENSG00000167968	DNASE1L2	protein_coding	396.335	3.66304	0.751356	4.87524	1.08674e-06	0.000118676
2713	Normal_vs_Tumor	ENSG00000164379	FOXQ1	protein_coding	2495.7	2.52702	0.518634	4.87246	1.10218e-06	0.000119316
296	Normal_vs_Tumor	ENSG00000142606	MMEL1	protein_coding	59.2358	-3.34096	0.685823	-4.87147	1.10771e-06	0.000119362
2014	Normal_vs_Tumor	ENSG00000005884	ITGA3	protein_coding	31714.1	1.35843	0.278968	4.8695	1.11883e-06	0.000120007
722	Normal_vs_Tumor	ENSG00000123836	PFKFB2	protein_coding	6382.4	-2.13722	0.439255	-4.86557	1.14128e-06	0.000121856
180	Normal_vs_Tumor	ENSG00000127241	MASP1	protein_coding	43.9434	-4.19143	0.861905	-4.86298	1.1563e-06	0.000122343
947	Normal_vs_Tumor	ENSG00000158164	TMSB15A	protein_coding	85.1653	-1.73705	0.357185	-4.86316	1.15528e-06	0.000122343
3166	Normal_vs_Tumor	ENSG00000186417	GLDN	protein_coding	2208.41	5.10459	1.05019	4.86064	1.17006e-06	0.000123241
620	Normal_vs_Tumor	ENSG00000258472	RP11-192H23.4	protein_coding	272.616	-2.35786	0.485188	-4.85968	1.17574e-06	0.000123284
2894	Normal_vs_Tumor	ENSG00000203722	RAET1G	protein_coding	82.2858	3.01768	0.622437	4.84816	1.2461e-06	0.000130079
359	Normal_vs_Tumor	ENSG00000080224	EPHA6	protein_coding	108.708	-3.11513	0.642917	-4.8453	1.26421e-06	0.000130079
3159	Normal_vs_Tumor	ENSG00000049323	LTBP1	protein_coding	9841.36	4.85784	1.00272	4.84465	1.26836e-06	0.000130079
2679	Normal_vs_Tumor	ENSG00000132470	ITGB4	protein_coding	4600.58	2.43445	0.503186	4.83807	1.31103e-06	0.000133868
158	Normal_vs_Tumor	ENSG00000205549	C9orf92	protein_coding	16.4314	-4.44676	0.920785	-4.82931	1.37004e-06	0.000139285
195	Normal_vs_Tumor	ENSG00000102290	PCDH11X	protein_coding	66.618	-4.0709	0.843196	-4.82794	1.3795e-06	0.00013964
448	Normal_vs_Tumor	ENSG00000016402	IL20RA	protein_coding	111.11	-2.83195	0.587267	-4.82226	1.41943e-06	0.000143063
356	Normal_vs_Tumor	ENSG00000150625	GPM6A	protein_coding	1000.73	-3.11968	0.647087	-4.82111	1.42761e-06	0.000143085
778	Normal_vs_Tumor	ENSG00000170624	SGCD	protein_coding	1833.78	-2.01898	0.418874	-4.82002	1.43544e-06	0.000143085
3039	Normal_vs_Tumor	ENSG00000222047	C10orf55	protein_coding	220.48	3.54728	0.736002	4.81966	1.43801e-06	0.000143085
1827	Normal_vs_Tumor	ENSG00000116962	NID1	protein_coding	1792.61	1.15468	0.239871	4.81378	1.48104e-06	0.000146246
2272	Normal_vs_Tumor	ENSG00000145014	TMEM44	protein_coding	753.234	1.67318	0.347594	4.81361	1.48229e-06	0.000146246
1734	Normal_vs_Tumor	ENSG00000171219	CDC42BPG	protein_coding	2426.59	1.06518	0.221731	4.80395	1.55565e-06	0.000152839
2871	Normal_vs_Tumor	ENSG00000150687	PRSS23	protein_coding	31618.6	2.95742	0.615882	4.80193	1.57143e-06	0.000153744
2944	Normal_vs_Tumor	ENSG00000174567	GOLT1A	protein_coding	412.966	3.18688	0.664088	4.79889	1.59545e-06	0.000155444
3179	Normal_vs_Tumor	ENSG00000198028	ZNF560	protein_coding	108.343	5.36803	1.11956	4.79476	1.62873e-06	0.000158027
517	Normal_vs_Tumor	ENSG00000134548	SPX	protein_coding	1314.01	-2.63811	0.550507	-4.79215	1.65003e-06	0.000159433
1875	Normal_vs_Tumor	ENSG00000135723	FHOD1	protein_coding	2241.43	1.20466	0.251441	4.79103	1.65929e-06	0.000159667
1744	Normal_vs_Tumor	ENSG00000188157	AGRN	protein_coding	15727.4	1.07168	0.223788	4.78881	1.6777e-06	0.000160778
2513	Normal_vs_Tumor	ENSG00000120885	CLU	protein_coding	394560	2.10221	0.440174	4.77586	1.78945e-06	0.000170786
982	Normal_vs_Tumor	ENSG00000076864	RAP1GAP	protein_coding	16146.3	-1.6961	0.35539	-4.7725	1.81949e-06	0.000172948
2390	Normal_vs_Tumor	ENSG00000177679	SRRM3	protein_coding	174.38	1.84937	0.387693	4.77018	1.84062e-06	0.000174248
236	Normal_vs_Tumor	ENSG00000165164	CFAP47	protein_coding	36.2625	-3.72639	0.782164	-4.7642	1.89603e-06	0.000178769
1866	Normal_vs_Tumor	ENSG00000105223	PLD3	protein_coding	23480.5	1.19459	0.250918	4.76088	1.92748e-06	0.000181005
981	Normal_vs_Tumor	ENSG00000136111	TBC1D4	protein_coding	5152.88	-1.69793	0.356903	-4.75739	1.96109e-06	0.000183425
1455	Normal_vs_Tumor	ENSG00000196659	TTC30B	protein_coding	1012.63	-1.14635	0.241041	-4.75584	1.97622e-06	0.000184104
297	Normal_vs_Tumor	ENSG00000177519	RPRM	protein_coding	30.9764	-3.33662	0.701771	-4.75457	1.98866e-06	0.000184527
805	Normal_vs_Tumor	ENSG00000091137	SLC26A4	protein_coding	33194.4	-1.96016	0.412959	-4.74662	2.06842e-06	0.000190417
2605	Normal_vs_Tumor	ENSG00000161798	AQP5	protein_coding	1526.02	2.28368	0.48104	4.74738	2.06066e-06	0.000190417
2805	Normal_vs_Tumor	ENSG00000112559	MDFI	protein_coding	495.001	2.77117	0.584039	4.74484	2.08674e-06	0.00019135
755	Normal_vs_Tumor	ENSG00000176046	NUPR1	protein_coding	7922.65	-2.07432	0.437422	-4.74214	2.11469e-06	0.000192404
1929	Normal_vs_Tumor	ENSG00000143845	ETNK2	protein_coding	2361.01	1.26432	0.266582	4.74269	2.10895e-06	0.000192404
3118	Normal_vs_Tumor	ENSG00000111218	PRMT8	protein_coding	341.998	4.19769	0.885462	4.74068	2.13004e-06	0.00019305
1120	Normal_vs_Tumor	ENSG00000136010	ALDH1L2	protein_coding	199.35	-1.52359	0.321487	-4.73921	2.14554e-06	0.000193625
474	Normal_vs_Tumor	ENSG00000152292	SH2D6	protein_coding	109.168	-2.75478	0.582366	-4.73033	2.24158e-06	0.000200823
2109	Normal_vs_Tumor	ENSG00000073792	IGF2BP2	protein_coding	2658.74	1.46132	0.309197	4.72617	2.28795e-06	0.000204195
2080	Normal_vs_Tumor	ENSG00000129158	SERGEF	protein_coding	3141.61	1.42682	0.302363	4.71889	2.3713e-06	0.000210829
150	Normal_vs_Tumor	ENSG00000115665	SLC5A7	protein_coding	47.2272	-4.52896	0.960013	-4.7176	2.38643e-06	0.000211371
326	Normal_vs_Tumor	ENSG00000164764	SBSPON	protein_coding	218.424	-3.23834	0.687219	-4.71223	2.45015e-06	0.000216196
1601	Normal_vs_Tumor	ENSG00000162409	PRKAA2	protein_coding	614.562	-1.03352	0.21941	-4.71045	2.47168e-06	0.000216491
2747	Normal_vs_Tumor	ENSG00000115226	FNDC4	protein_coding	1630.82	2.63309	0.558991	4.71042	2.47201e-06	0.000216491
3081	Normal_vs_Tumor	ENSG00000133048	CHI3L1	protein_coding	6118.95	3.88539	0.82606	4.70352	2.55714e-06	0.00022311
2342	Normal_vs_Tumor	ENSG00000106991	ENG	protein_coding	8576.68	1.77722	0.378002	4.70162	2.58109e-06	0.000224363
2863	Normal_vs_Tumor	ENSG00000011028	MRC2	protein_coding	8521.09	2.92921	0.623319	4.69937	2.60961e-06	0.000226002
2854	Normal_vs_Tumor	ENSG00000007516	BAIAP3	protein_coding	409.77	2.89347	0.616209	4.6956	2.65826e-06	0.000228522
2117	Normal_vs_Tumor	ENSG00000116260	QSOX1	protein_coding	7720.8	1.4733	0.313845	4.69435	2.6746e-06	0.000229085
574	Normal_vs_Tumor	ENSG00000140285	FGF7	protein_coding	426.088	-2.47765	0.528888	-4.68463	2.8046e-06	0.000239343
311	Normal_vs_Tumor	ENSG00000169760	NLGN1	protein_coding	42.6049	-3.28298	0.701179	-4.68209	2.83964e-06	0.000241452
1469	Normal_vs_Tumor	ENSG00000117054	ACADM	protein_coding	3013.23	-1.1337	0.242528	-4.67452	2.94645e-06	0.000249627
1218	Normal_vs_Tumor	ENSG00000197557	TTC30A	protein_coding	1317.19	-1.41598	0.303087	-4.67185	2.985e-06	0.000251979
350	Normal_vs_Tumor	ENSG00000123901	GPR83	protein_coding	828.774	-3.1367	0.671663	-4.67004	3.01138e-06	0.000252987
2900	Normal_vs_Tumor	ENSG00000124493	GRM4	protein_coding	34.8214	3.02765	0.648381	4.66955	3.01858e-06	0.000252987
288	Normal_vs_Tumor	ENSG00000164326	CARTPT	protein_coding	270.21	-3.37334	0.722814	-4.66696	3.05691e-06	0.000254376
964	Normal_vs_Tumor	ENSG00000077092	RARB	protein_coding	872.001	-1.71675	0.368544	-4.6582	3.18989e-06	0.000264501
171	Normal_vs_Tumor	ENSG00000142515	KLK3	protein_coding	13.2243	-4.31016	0.925582	-4.6567	3.21319e-06	0.000265085
415	Normal_vs_Tumor	ENSG00000161896	IP6K3	protein_coding	701.966	-2.93843	0.631068	-4.65629	3.21961e-06	0.000265085
800	Normal_vs_Tumor	ENSG00000166352	C11orf74	protein_coding	1763.76	-1.97134	0.423591	-4.65388	3.25751e-06	0.000267265
2961	Normal_vs_Tumor	ENSG00000214491	SEC14L6	protein_coding	82.38	3.26256	0.701543	4.65056	3.31039e-06	0.000269467
446	Normal_vs_Tumor	ENSG00000165061	ZMAT4	protein_coding	1048.66	-2.8351	0.610036	-4.64744	3.36084e-06	0.000271926
1780	Normal_vs_Tumor	ENSG00000116685	KIAA2013	protein_coding	8245.69	1.105	0.237849	4.64579	3.38777e-06	0.000272374
3014	Normal_vs_Tumor	ENSG00000138100	TRIM54	protein_coding	158.278	3.44186	0.740988	4.64497	3.40132e-06	0.000272374
2469	Normal_vs_Tumor	ENSG00000115363	EVA1A	protein_coding	702.022	1.98236	0.426989	4.64264	3.4398e-06	0.000274142
1047	Normal_vs_Tumor	ENSG00000134853	PDGFRA	protein_coding	500.121	-1.62011	0.349266	-4.63862	3.50742e-06	0.000277074
1652	Normal_vs_Tumor	ENSG00000105699	LSR	protein_coding	8338.82	1.00261	0.216659	4.6276	3.69924e-06	0.000289295
262	Normal_vs_Tumor	ENSG00000179915	NRXN1	protein_coding	19.5182	-3.51427	0.760481	-4.62111	3.81692e-06	0.000296515
509	Normal_vs_Tumor	ENSG00000122145	TBX22	protein_coding	210.732	-2.65155	0.573756	-4.62139	3.81178e-06	0.000296515
457	Normal_vs_Tumor	ENSG00000197444	OGDHL	protein_coding	1840.17	-2.80134	0.60664	-4.6178	3.87839e-06	0.000300293
655	Normal_vs_Tumor	ENSG00000105717	PBX4	protein_coding	542.727	-2.27628	0.493175	-4.61557	3.92014e-06	0.000302524
648	Normal_vs_Tumor	ENSG00000091844	RGS17	protein_coding	174.233	-2.28832	0.496033	-4.61324	3.96432e-06	0.000304171
787	Normal_vs_Tumor	ENSG00000100253	MIOX	protein_coding	481.424	-2.00178	0.433941	-4.61303	3.96848e-06	0.000304171
2864	Normal_vs_Tumor	ENSG00000102109	PCSK1N	protein_coding	604.646	2.93732	0.636839	4.61234	3.98156e-06	0.000304171
2354	Normal_vs_Tumor	ENSG00000105655	ISYNA1	protein_coding	2242.03	1.78829	0.388307	4.60536	4.11758e-06	0.000312602
2870	Normal_vs_Tumor	ENSG00000133107	TRPC4	protein_coding	38.346	2.95695	0.642377	4.60314	4.16173e-06	0.000313915
163	Normal_vs_Tumor	ENSG00000136011	STAB2	protein_coding	72.2108	-4.39407	0.955512	-4.59865	4.25232e-06	0.000319647
3169	Normal_vs_Tumor	ENSG00000275896	PRSS2	protein_coding	1712.41	5.13321	1.11798	4.59149	4.40098e-06	0.00032878
2216	Normal_vs_Tumor	ENSG00000135636	DYSF	protein_coding	1614.49	1.58146	0.344536	4.5901	4.43032e-06	0.000329563
1708	Normal_vs_Tumor	ENSG00000130768	SMPDL3B	protein_coding	2280.68	1.04304	0.227544	4.58391	4.5636e-06	0.000337692
1943	Normal_vs_Tumor	ENSG00000141858	SAMD1	protein_coding	2325.32	1.28037	0.279392	4.58271	4.58988e-06	0.000338314
2121	Normal_vs_Tumor	ENSG00000115525	ST3GAL5	protein_coding	14377.7	1.47623	0.322281	4.58056	4.63735e-06	0.000339922
1870	Normal_vs_Tumor	ENSG00000068001	HYAL2	protein_coding	4884.35	1.19985	0.262077	4.57824	4.68914e-06	0.000342644
2921	Normal_vs_Tumor	ENSG00000204539	CDSN	protein_coding	211.718	3.07466	0.672137	4.57446	4.77455e-06	0.000346719
537	Normal_vs_Tumor	ENSG00000109610	SOD3	protein_coding	3638.98	-2.57866	0.56469	-4.56652	4.95895e-06	0.000358994
132	Normal_vs_Tumor	ENSG00000111249	CUX2	protein_coding	445.336	-4.82979	1.05929	-4.55944	5.12911e-06	0.000370166
323	Normal_vs_Tumor	ENSG00000145087	STXBP5L	protein_coding	1176.21	-3.24923	0.712992	-4.55718	5.18443e-06	0.000371863
718	Normal_vs_Tumor	ENSG00000149294	NCAM1	protein_coding	3143.91	-2.14039	0.469945	-4.55456	5.24941e-06	0.000374322
237	Normal_vs_Tumor	ENSG00000185352	HS6ST3	protein_coding	413.446	-3.72294	0.818341	-4.54937	5.38062e-06	0.000382416
1349	Normal_vs_Tumor	ENSG00000162878	PKDCC	protein_coding	215.916	-1.26149	0.27741	-4.5474	5.43125e-06	0.000384846
1927	Normal_vs_Tumor	ENSG00000140548	ZNF710	protein_coding	1846.33	1.2617	0.277727	4.54295	5.54718e-06	0.000391872
900	Normal_vs_Tumor	ENSG00000174899	PQLC2L	protein_coding	206.357	-1.81816	0.400645	-4.53808	5.67686e-06	0.000399825
950	Normal_vs_Tumor	ENSG00000166450	PRTG	protein_coding	1898.49	-1.73325	0.38201	-4.53718	5.70122e-06	0.000400336
691	Normal_vs_Tumor	ENSG00000163491	NEK10	protein_coding	31.8732	-2.19871	0.485116	-4.53234	5.83326e-06	0.00040838
1934	Normal_vs_Tumor	ENSG00000063180	CA11	protein_coding	2528.19	1.26986	0.280769	4.52278	6.10313e-06	0.000425998
410	Normal_vs_Tumor	ENSG00000126500	FLRT1	protein_coding	280.313	-2.94594	0.65148	-4.52192	6.12824e-06	0.000426478
1930	Normal_vs_Tumor	ENSG00000107819	SFXN3	protein_coding	2856.64	1.26565	0.280422	4.51337	6.38052e-06	0.000439049
2302	Normal_vs_Tumor	ENSG00000111907	TPD52L1	protein_coding	5496.01	1.71705	0.380414	4.51363	6.37273e-06	0.000439049
1008	Normal_vs_Tumor	ENSG00000126878	AIF1L	protein_coding	17840.9	-1.66944	0.371429	-4.49464	6.96877e-06	0.000475075
877	Normal_vs_Tumor	ENSG00000157214	STEAP2	protein_coding	479.149	-1.85933	0.414265	-4.48825	7.18095e-06	0.000488117
2532	Normal_vs_Tumor	ENSG00000158321	AUTS2	protein_coding	2197.95	2.13498	0.475793	4.48721	7.21633e-06	0.0004891
2063	Normal_vs_Tumor	ENSG00000104611	SH2D4A	protein_coding	3870.69	1.40603	0.313552	4.48421	7.31854e-06	0.000493448
2633	Normal_vs_Tumor	ENSG00000143590	EFNA3	protein_coding	173.68	2.35107	0.524315	4.48409	7.32269e-06	0.000493448
460	Normal_vs_Tumor	ENSG00000125144	MT1G	protein_coding	4544.65	-2.7961	0.624006	-4.48088	7.43356e-06	0.0004981
481	Normal_vs_Tumor	ENSG00000172260	NEGR1	protein_coding	249.839	-2.72966	0.609182	-4.48086	7.43432e-06	0.0004981
682	Normal_vs_Tumor	ENSG00000108381	ASPA	protein_coding	53.0628	-2.22119	0.495944	-4.47871	7.5095e-06	0.000500269
2557	Normal_vs_Tumor	ENSG00000054179	ENTPD2	protein_coding	116.251	2.18732	0.488739	4.47543	7.62581e-06	0.000506575
1024	Normal_vs_Tumor	ENSG00000180447	GAS1	protein_coding	345.958	-1.65327	0.370199	-4.46588	7.97388e-06	0.000528196
582	Normal_vs_Tumor	ENSG00000010932	FMO1	protein_coding	69.1116	-2.45664	0.550296	-4.46422	8.03627e-06	0.00052933
2561	Normal_vs_Tumor	ENSG00000100197	CYP2D6	protein_coding	43.9916	2.19338	0.491277	4.46466	8.0195e-06	0.00052933
1381	Normal_vs_Tumor	ENSG00000117791	MARC2	protein_coding	2232.96	-1.22767	0.275163	-4.4616	8.13485e-06	0.000534318
304	Normal_vs_Tumor	ENSG00000112183	RBM24	protein_coding	67.9803	-3.30328	0.741156	-4.45692	8.31454e-06	0.000543069
2054	Normal_vs_Tumor	ENSG00000142733	MAP3K6	protein_coding	1400.53	1.39523	0.313024	4.45726	8.30137e-06	0.000543069
702	Normal_vs_Tumor	ENSG00000182035	ADIG	protein_coding	57.09	-2.18675	0.490908	-4.45449	8.4092e-06	0.000547722
2887	Normal_vs_Tumor	ENSG00000219438	FAM19A5	protein_coding	85.0397	2.99147	0.67178	4.45306	8.46567e-06	0.000549869
3016	Normal_vs_Tumor	ENSG00000137868	STRA6	protein_coding	825.192	3.44632	0.774406	4.45027	8.5762e-06	0.000555505
2903	Normal_vs_Tumor	ENSG00000102010	BMX	protein_coding	269.204	3.03141	0.681513	4.44805	8.66535e-06	0.000559729
905	Normal_vs_Tumor	ENSG00000167216	KATNAL2	protein_coding	562.543	-1.81435	0.407992	-4.44701	8.70724e-06	0.000560885
935	Normal_vs_Tumor	ENSG00000072133	RPS6KA6	protein_coding	1343.66	-1.7551	0.394877	-4.44467	8.80263e-06	0.000563923
2416	Normal_vs_Tumor	ENSG00000105976	MET	protein_coding	21850	1.8827	0.424019	4.44013	8.99025e-06	0.000572804
2163	Normal_vs_Tumor	ENSG00000072310	SREBF1	protein_coding	5039.78	1.51472	0.342609	4.42114	9.81798e-06	0.000617777
3250	Normal_vs_Tumor	ENSG00000126562	WNK4	protein_coding	40.6898	7.39104	1.67183	4.42092	9.82821e-06	0.000617777
2567	Normal_vs_Tumor	ENSG00000158825	CDA	protein_coding	154.797	2.20932	0.499817	4.42026	9.85803e-06	0.00061799
2678	Normal_vs_Tumor	ENSG00000139318	DUSP6	protein_coding	45884.1	2.43275	0.550472	4.41938	9.89848e-06	0.000618867
1728	Normal_vs_Tumor	ENSG00000130827	PLXNA3	protein_coding	2683.17	1.06235	0.240496	4.41733	9.99282e-06	0.000623099
579	Normal_vs_Tumor	ENSG00000085741	WNT11	protein_coding	186.439	-2.46266	0.558157	-4.41214	1.02355e-05	0.000630794
1562	Normal_vs_Tumor	ENSG00000198121	LPAR1	protein_coding	1069.37	-1.07401	0.243401	-4.41252	1.02174e-05	0.000630794
2037	Normal_vs_Tumor	ENSG00000183696	UPP1	protein_coding	1458.99	1.3777	0.312276	4.41181	1.02511e-05	0.000630794
2874	Normal_vs_Tumor	ENSG00000183625	CCR3	protein_coding	41.7802	2.96023	0.673403	4.39593	1.10297e-05	0.00067339
1299	Normal_vs_Tumor	ENSG00000065675	PRKCQ	protein_coding	2398.59	-1.31317	0.298944	-4.3927	1.11953e-05	0.000681716
1202	Normal_vs_Tumor	ENSG00000077063	CTTNBP2	protein_coding	851.295	-1.43806	0.327586	-4.38988	1.13414e-05	0.000688818
1051	Normal_vs_Tumor	ENSG00000106829	TLE4	protein_coding	1373.21	-1.61445	0.367996	-4.38714	1.1485e-05	0.000695683
569	Normal_vs_Tumor	ENSG00000226124	FTCDNL1	protein_coding	409.518	-2.49264	0.568426	-4.38516	1.15899e-05	0.000698471
2828	Normal_vs_Tumor	ENSG00000178531	CTXN1	protein_coding	529.684	2.83689	0.647164	4.38358	1.16745e-05	0.000701758
2351	Normal_vs_Tumor	ENSG00000100068	LRP5L	protein_coding	1299.37	1.78345	0.406917	4.38283	1.17149e-05	0.000702381
261	Normal_vs_Tumor	ENSG00000167749	KLK4	protein_coding	167.966	-3.52211	0.803891	-4.38132	1.17961e-05	0.000703644
322	Normal_vs_Tumor	ENSG00000158571	PFKFB1	protein_coding	20.2883	-3.25608	0.74592	-4.36518	1.27016e-05	0.00074985
603	Normal_vs_Tumor	ENSG00000186510	CLCNKA	protein_coding	142.906	-2.40111	0.550019	-4.3655	1.26833e-05	0.00074985
2170	Normal_vs_Tumor	ENSG00000172508	CARNS1	protein_coding	1675.08	1.51968	0.348177	4.36468	1.27311e-05	0.00074985
1154	Normal_vs_Tumor	ENSG00000145703	IQGAP2	protein_coding	4524.2	-1.4804	0.339815	-4.35649	1.32167e-05	0.000772617
2595	Normal_vs_Tumor	ENSG00000140945	CDH13	protein_coding	701.448	2.26088	0.518968	4.35649	1.32163e-05	0.000772617
841	Normal_vs_Tumor	ENSG00000026652	AGPAT4	protein_coding	527.532	-1.91435	0.4399	-4.35179	1.3503e-05	0.000787385
197	Normal_vs_Tumor	ENSG00000120729	MYOT	protein_coding	8.53667	-4.06	0.935003	-4.34223	1.41042e-05	0.000818357
115	Normal_vs_Tumor	ENSG00000231738	TSPAN19	protein_coding	20.8949	-5.12624	1.18418	-4.32892	1.49845e-05	0.000860889
689	Normal_vs_Tumor	ENSG00000214944	ARHGEF28	protein_coding	1622.63	-2.20505	0.509641	-4.32667	1.51378e-05	0.000865443
1208	Normal_vs_Tumor	ENSG00000196482	ESRRG	protein_coding	734.321	-1.42815	0.330323	-4.32351	1.53568e-05	0.000875824
2204	Normal_vs_Tumor	ENSG00000099994	SUSD2	protein_coding	1649.04	1.56229	0.36152	4.32144	1.55015e-05	0.000881927
218	Normal_vs_Tumor	ENSG00000189320	FAM180A	protein_coding	77.4452	-3.85762	0.892839	-4.32063	1.55588e-05	0.000882309
277	Normal_vs_Tumor	ENSG00000161649	CD300LG	protein_coding	46.1392	-3.40755	0.788983	-4.31891	1.56798e-05	0.000885608
1117	Normal_vs_Tumor	ENSG00000066468	FGFR2	protein_coding	8039.08	-1.52632	0.353958	-4.31215	1.61677e-05	0.000910963
2479	Normal_vs_Tumor	ENSG00000124145	SDC4	protein_coding	59815.6	2.01331	0.467344	4.30798	1.64754e-05	0.000926071
1366	Normal_vs_Tumor	ENSG00000163935	SFMBT1	protein_coding	644.877	-1.24033	0.28816	-4.30431	1.67507e-05	0.000939284
823	Normal_vs_Tumor	ENSG00000131459	GFPT2	protein_coding	387.893	-1.94102	0.451514	-4.29891	1.71643e-05	0.000946646
944	Normal_vs_Tumor	ENSG00000114698	PLSCR4	protein_coding	2606.71	-1.73851	0.404459	-4.29837	1.72059e-05	0.000946646
1108	Normal_vs_Tumor	ENSG00000162614	NEXN	protein_coding	395.91	-1.54052	0.358179	-4.30097	1.70053e-05	0.000946646
2509	Normal_vs_Tumor	ENSG00000132205	EMILIN2	protein_coding	3600.77	2.08669	0.485269	4.30006	1.70751e-05	0.000946646
519	Normal_vs_Tumor	ENSG00000145358	DDIT4L	protein_coding	75.557	-2.63472	0.613203	-4.29665	1.73401e-05	0.000951542
3077	Normal_vs_Tumor	ENSG00000162873	KLHDC8A	protein_coding	2657.46	3.86038	0.898559	4.29619	1.73762e-05	0.000951542
1113	Normal_vs_Tumor	ENSG00000111885	MAN1A1	protein_coding	2740.97	-1.53311	0.357046	-4.29386	1.75592e-05	0.000959317
104	Normal_vs_Tumor	ENSG00000072041	SLC6A15	protein_coding	18.1787	-5.56756	1.29686	-4.29311	1.76185e-05	0.000960311
953	Normal_vs_Tumor	ENSG00000154655	L3MBTL4	protein_coding	670.813	-1.73052	0.403365	-4.29021	1.78506e-05	0.000968548
3134	Normal_vs_Tumor	ENSG00000131771	PPP1R1B	protein_coding	665.808	4.39076	1.02344	4.29018	1.78525e-05	0.000968548
2247	Normal_vs_Tumor	ENSG00000114315	HES1	protein_coding	5228.55	1.63048	0.380632	4.28363	1.83873e-05	0.000995253
828	Normal_vs_Tumor	ENSG00000141505	ASGR1	protein_coding	208.406	-1.93411	0.451875	-4.28019	1.86733e-05	0.0010084
1250	Normal_vs_Tumor	ENSG00000084444	FAM234B	protein_coding	1058.1	-1.381	0.322881	-4.2771	1.89344e-05	0.00102014
2104	Normal_vs_Tumor	ENSG00000134072	CAMK1	protein_coding	2073.56	1.45726	0.341342	4.2692	1.96178e-05	0.00105212
2394	Normal_vs_Tumor	ENSG00000170537	TMC7	protein_coding	123.11	1.85421	0.434296	4.26947	1.95942e-05	0.00105212
3140	Normal_vs_Tumor	ENSG00000270765	GAS2L2	protein_coding	52.1562	4.47877	1.04972	4.26663	1.98444e-05	0.00106183
2802	Normal_vs_Tumor	ENSG00000166546	BEAN1	protein_coding	320.373	2.76534	0.64823	4.26599	1.99019e-05	0.00106248
1885	Normal_vs_Tumor	ENSG00000233276	GPX1	protein_coding	14411.4	1.21454	0.285815	4.24938	2.14367e-05	0.0011315
3061	Normal_vs_Tumor	ENSG00000215183	MSMP	protein_coding	189.093	3.72576	0.877303	4.24683	2.16813e-05	0.00113417
400	Normal_vs_Tumor	ENSG00000167080	B4GALNT2	protein_coding	980.297	-2.97983	0.702495	-4.24178	2.21753e-05	0.00115742
2711	Normal_vs_Tumor	ENSG00000136928	GABBR2	protein_coding	3640.26	2.52321	0.59567	4.23592	2.27622e-05	0.00118015
2175	Normal_vs_Tumor	ENSG00000144810	COL8A1	protein_coding	18589.3	1.52655	0.360453	4.23508	2.2847e-05	0.00118193
3037	Normal_vs_Tumor	ENSG00000122861	PLAU	protein_coding	22971.3	3.5407	0.836246	4.23404	2.29532e-05	0.0011848
303	Normal_vs_Tumor	ENSG00000179256	SMCO3	protein_coding	36.7482	-3.30924	0.782237	-4.23048	2.3319e-05	0.00120103
2328	Normal_vs_Tumor	ENSG00000244405	ETV5	protein_coding	5854.21	1.75255	0.414462	4.22848	2.35272e-05	0.00120909
865	Normal_vs_Tumor	ENSG00000134532	SOX5	protein_coding	157.722	-1.87466	0.443446	-4.22748	2.36322e-05	0.00121182
314	Normal_vs_Tumor	ENSG00000171368	TPPP	protein_coding	2610.87	-3.27363	0.774503	-4.22675	2.37087e-05	0.00121309
1475	Normal_vs_Tumor	ENSG00000154229	PRKCA	protein_coding	971.401	-1.12869	0.267385	-4.2212	2.43004e-05	0.00123525
252	Normal_vs_Tumor	ENSG00000168830	HTR1E	protein_coding	45.2019	-3.5976	0.852508	-4.22002	2.44284e-05	0.00123907
546	Normal_vs_Tumor	ENSG00000205364	MT1M	protein_coding	226.306	-2.55268	0.605103	-4.21859	2.45836e-05	0.00124424
976	Normal_vs_Tumor	ENSG00000135604	STX11	protein_coding	559.612	-1.7056	0.404722	-4.21424	2.50619e-05	0.00126571
127	Normal_vs_Tumor	ENSG00000185774	KCNIP4	protein_coding	354.765	-4.90216	1.16377	-4.21231	2.52776e-05	0.00127385
891	Normal_vs_Tumor	ENSG00000076555	ACACB	protein_coding	2278.72	-1.82548	0.433727	-4.20881	2.5672e-05	0.00128939
3071	Normal_vs_Tumor	ENSG00000125355	TMEM255A	protein_coding	515.397	3.8042	0.903911	4.2086	2.56963e-05	0.00128939
2953	Normal_vs_Tumor	ENSG00000166292	TMEM100	protein_coding	850.527	3.22033	0.765514	4.20675	2.59068e-05	0.00129717
2484	Normal_vs_Tumor	ENSG00000171812	COL8A2	protein_coding	7733.02	2.03999	0.484992	4.20623	2.5967e-05	0.00129741
3109	Normal_vs_Tumor	ENSG00000140798	ABCC12	protein_coding	8.86922	4.12603	0.981135	4.20536	2.60661e-05	0.00129911
2959	Normal_vs_Tumor	ENSG00000152463	OLAH	protein_coding	81.0438	3.25794	0.775091	4.2033	2.63056e-05	0.00130595
1428	Normal_vs_Tumor	ENSG00000153094	BCL2L11	protein_coding	3785.24	-1.172	0.27888	-4.20253	2.63949e-05	0.00130761
452	Normal_vs_Tumor	ENSG00000205358	MT1H	protein_coding	401.743	-2.82133	0.671697	-4.2003	2.66556e-05	0.00131773
1152	Normal_vs_Tumor	ENSG00000165495	PKNOX2	protein_coding	1393.65	-1.48309	0.353399	-4.19664	2.70904e-05	0.00133125
1805	Normal_vs_Tumor	ENSG00000155366	RHOC	protein_coding	7104.52	1.1288	0.269172	4.19361	2.74554e-05	0.0013435
3036	Normal_vs_Tumor	ENSG00000254827	SLC22A18AS	protein_coding	90.0221	3.53745	0.843601	4.19327	2.74957e-05	0.0013435
327	Normal_vs_Tumor	ENSG00000135824	RGS8	protein_coding	675.791	-3.23636	0.772343	-4.19031	2.78575e-05	0.00135707
2407	Normal_vs_Tumor	ENSG00000164176	EDIL3	protein_coding	377.123	1.87459	0.447491	4.18911	2.80055e-05	0.00136144
2197	Normal_vs_Tumor	ENSG00000135749	PCNX2	protein_coding	2654.87	1.55656	0.371646	4.18829	2.81068e-05	0.00136353
2726	Normal_vs_Tumor	ENSG00000163485	ADORA1	protein_coding	2179.93	2.57146	0.614086	4.18746	2.82088e-05	0.00136564
2013	Normal_vs_Tumor	ENSG00000184925	LCN12	protein_coding	4468.33	1.35827	0.324811	4.18172	2.89315e-05	0.00139774
2254	Normal_vs_Tumor	ENSG00000186007	LEMD1	protein_coding	329.324	1.64931	0.394679	4.17885	2.92981e-05	0.00140962
471	Normal_vs_Tumor	ENSG00000187134	AKR1C1	protein_coding	375.006	-2.76285	0.661323	-4.17777	2.94386e-05	0.00141058
886	Normal_vs_Tumor	ENSG00000102098	SCML2	protein_coding	229.303	-1.84207	0.440875	-4.17821	2.93814e-05	0.00141058
144	Normal_vs_Tumor	ENSG00000082556	OPRK1	protein_coding	9.79621	-4.6378	1.11331	-4.16576	3.10314e-05	0.00148117
2680	Normal_vs_Tumor	ENSG00000131435	PDLIM4	protein_coding	3547.73	2.43652	0.584994	4.16503	3.11314e-05	0.00148258
2971	Normal_vs_Tumor	ENSG00000086205	FOLH1	protein_coding	191.324	3.2878	0.790215	4.16064	3.1736e-05	0.0015083
491	Normal_vs_Tumor	ENSG00000176971	FIBIN	protein_coding	733.142	-2.70915	0.651408	-4.15892	3.19757e-05	0.00151354
1752	Normal_vs_Tumor	ENSG00000163239	TDRD10	protein_coding	198.586	1.08139	0.260013	4.15898	3.19677e-05	0.00151354
1085	Normal_vs_Tumor	ENSG00000250305	KIAA1456	protein_coding	2842.86	-1.57308	0.378872	-4.15202	3.29556e-05	0.00155363
2242	Normal_vs_Tumor	ENSG00000139055	ERP27	protein_coding	1947.01	1.62185	0.39058	4.1524	3.29002e-05	0.00155363
1636	Normal_vs_Tumor	ENSG00000174839	DENND6A	protein_coding	2140.83	-1.00788	0.243077	-4.14635	3.37822e-05	0.0015862
1431	Normal_vs_Tumor	ENSG00000141384	TAF4B	protein_coding	442.58	-1.17002	0.282451	-4.1424	3.43697e-05	0.00161056
2278	Normal_vs_Tumor	ENSG00000148832	PAOX	protein_coding	575.032	1.6807	0.40615	4.13812	3.5017e-05	0.00163434
1948	Normal_vs_Tumor	ENSG00000137709	POU2F3	protein_coding	385.283	1.28752	0.3113	4.13596	3.53479e-05	0.00164649
565	Normal_vs_Tumor	ENSG00000100373	UPK3A	protein_coding	124.73	-2.49947	0.604402	-4.13545	3.5426e-05	0.00164685
736	Normal_vs_Tumor	ENSG00000153823	PID1	protein_coding	278.93	-2.10559	0.509595	-4.13189	3.59788e-05	0.00166923
821	Normal_vs_Tumor	ENSG00000171766	GATM	protein_coding	3290	-1.94706	0.471565	-4.12892	3.64465e-05	0.00168424
640	Normal_vs_Tumor	ENSG00000173805	HAP1	protein_coding	146.622	-2.30927	0.559468	-4.12762	3.66535e-05	0.00169047
103	Normal_vs_Tumor	ENSG00000197584	KCNMB2	protein_coding	11.7077	-5.59187	1.35529	-4.12594	3.69218e-05	0.00169534
1233	Normal_vs_Tumor	ENSG00000175048	ZDHHC14	protein_coding	489.87	-1.40473	0.340491	-4.1256	3.69765e-05	0.00169534
593	Normal_vs_Tumor	ENSG00000011465	DCN	protein_coding	10147.6	-2.42783	0.588794	-4.12339	3.73341e-05	0.00170838
602	Normal_vs_Tumor	ENSG00000256713	PGA5	protein_coding	48.256	-2.40153	0.582572	-4.12229	3.75123e-05	0.00171318
3015	Normal_vs_Tumor	ENSG00000187045	TMPRSS6	protein_coding	329.257	3.44386	0.835556	4.12163	3.76195e-05	0.00171473
1532	Normal_vs_Tumor	ENSG00000198932	GPRASP1	protein_coding	3192.75	-1.09235	0.265337	-4.11682	3.8413e-05	0.00174749
433	Normal_vs_Tumor	ENSG00000146151	HMGCLL1	protein_coding	21.2573	-2.89011	0.702469	-4.11423	3.8848e-05	0.00176385
656	Normal_vs_Tumor	ENSG00000163431	LMOD1	protein_coding	4690.39	-2.27592	0.553546	-4.11153	3.93053e-05	0.00178116
2620	Normal_vs_Tumor	ENSG00000167759	KLK13	protein_coding	74.7943	2.32642	0.565962	4.11056	3.94707e-05	0.00178519
578	Normal_vs_Tumor	ENSG00000087076	HSD17B14	protein_coding	861.919	-2.46538	0.600298	-4.10692	4.00967e-05	0.00180651
1194	Normal_vs_Tumor	ENSG00000197905	TEAD4	protein_coding	680.551	-1.44362	0.351564	-4.10627	4.02093e-05	0.00180749
1697	Normal_vs_Tumor	ENSG00000125170	DOK4	protein_coding	1790.44	1.03595	0.252326	4.10562	4.03226e-05	0.00180749
1181	Normal_vs_Tumor	ENSG00000145949	MYLK4	protein_coding	143.283	-1.45166	0.353821	-4.1028	4.08183e-05	0.00181956
2016	Normal_vs_Tumor	ENSG00000135423	GLS2	protein_coding	436.258	1.35932	0.331318	4.10276	4.08259e-05	0.00181956
2068	Normal_vs_Tumor	ENSG00000168672	FAM84B	protein_coding	5625.15	1.41135	0.344359	4.09849	4.15853e-05	0.00184865
3065	Normal_vs_Tumor	ENSG00000176532	PRR15	protein_coding	8370.3	3.75096	0.915543	4.09698	4.18567e-05	0.00185718
358	Normal_vs_Tumor	ENSG00000109101	FOXN1	protein_coding	43.5089	-3.11621	0.76085	-4.09569	4.20915e-05	0.00186406
3186	Normal_vs_Tumor	ENSG00000151952	TMEM132D	protein_coding	234.647	5.56674	1.35938	4.09505	4.22076e-05	0.00186567
757	Normal_vs_Tumor	ENSG00000118137	APOA1	protein_coding	112.827	-2.07284	0.506356	-4.09364	4.24645e-05	0.00187349
2138	Normal_vs_Tumor	ENSG00000182795	C1orf116	protein_coding	3560.9	1.49222	0.365092	4.08724	4.36529e-05	0.00191868
3158	Normal_vs_Tumor	ENSG00000257017	HP	protein_coding	354.753	4.85342	1.18966	4.07968	4.50969e-05	0.00197472
2389	Normal_vs_Tumor	ENSG00000196420	S100A5	protein_coding	358.591	1.84773	0.453087	4.07809	4.54068e-05	0.00197737
3103	Normal_vs_Tumor	ENSG00000167757	KLK11	protein_coding	472.576	4.07756	1.00038	4.07602	4.5813e-05	0.00199116
199	Normal_vs_Tumor	ENSG00000182348	ZNF804B	protein_coding	427.925	-4.01313	0.984822	-4.07498	4.60189e-05	0.0019964
508	Normal_vs_Tumor	ENSG00000167434	CA4	protein_coding	733.542	-2.65252	0.651407	-4.07198	4.66146e-05	0.0020185
2668	Normal_vs_Tumor	ENSG00000108846	ABCC3	protein_coding	2572.37	2.40613	0.591129	4.0704	4.69321e-05	0.00202849
2275	Normal_vs_Tumor	ENSG00000099864	PALM	protein_coding	2366.24	1.67814	0.412448	4.06873	4.72706e-05	0.00203935
779	Normal_vs_Tumor	ENSG00000170209	ANKK1	protein_coding	37.6989	-2.01894	0.496265	-4.06828	4.73624e-05	0.00203955
2825	Normal_vs_Tumor	ENSG00000100302	RASD2	protein_coding	990.245	2.83026	0.697125	4.0599	4.90933e-05	0.00208718
1157	Normal_vs_Tumor	ENSG00000069431	ABCC9	protein_coding	316.38	-1.4797	0.364571	-4.05875	4.93355e-05	0.00209367
1295	Normal_vs_Tumor	ENSG00000069702	TGFBR3	protein_coding	1464.78	-1.31929	0.325145	-4.05753	4.95944e-05	0.00209625
1516	Normal_vs_Tumor	ENSG00000088970	KIZ	protein_coding	1619	-1.1022	0.271679	-4.05699	4.97089e-05	0.00209625
2261	Normal_vs_Tumor	ENSG00000100167	SEPT3	protein_coding	162.121	1.65772	0.408767	4.05543	5.00432e-05	0.00210083
863	Normal_vs_Tumor	ENSG00000120693	SMAD9	protein_coding	4181.95	-1.88027	0.464085	-4.05157	5.08758e-05	0.00211807
927	Normal_vs_Tumor	ENSG00000196569	LAMA2	protein_coding	553.912	-1.77313	0.437669	-4.05131	5.0931e-05	0.00211807
2202	Normal_vs_Tumor	ENSG00000118971	CCND2	protein_coding	20671.9	1.56132	0.385407	4.05109	5.09786e-05	0.00211807
2250	Normal_vs_Tumor	ENSG00000006625	GGCT	protein_coding	2286.07	1.63518	0.403923	4.04826	5.15998e-05	0.00213929
332	Normal_vs_Tumor	ENSG00000141431	ASXL3	protein_coding	191.544	-3.19803	0.790187	-4.04718	5.18392e-05	0.00214541
486	Normal_vs_Tumor	ENSG00000177301	KCNA2	protein_coding	132.065	-2.71926	0.67234	-4.04447	5.24409e-05	0.00216648
202	Normal_vs_Tumor	ENSG00000167748	KLK1	protein_coding	111.211	-3.98992	0.986634	-4.04397	5.25539e-05	0.00216731
2257	Normal_vs_Tumor	ENSG00000117122	MFAP2	protein_coding	953.161	1.65276	0.408989	4.0411	5.32005e-05	0.00219012
2339	Normal_vs_Tumor	ENSG00000160191	PDE9A	protein_coding	1477.65	1.7749	0.439302	4.04028	5.33874e-05	0.00219395
2892	Normal_vs_Tumor	ENSG00000151365	THRSP	protein_coding	1147.58	3.0139	0.746759	4.03597	5.43768e-05	0.00222678
1317	Normal_vs_Tumor	ENSG00000124374	PAIP2B	protein_coding	830.492	-1.29292	0.320415	-4.03515	5.45678e-05	0.0022307
2498	Normal_vs_Tumor	ENSG00000100097	LGALS1	protein_coding	9056.64	2.06881	0.513096	4.03201	5.5303e-05	0.0022568
1954	Normal_vs_Tumor	ENSG00000187556	NANOS3	protein_coding	58.4348	1.29965	0.322736	4.02696	5.65028e-05	0.00230175
421	Normal_vs_Tumor	ENSG00000092758	COL9A3	protein_coding	2854.31	-2.92086	0.725848	-4.02407	5.72016e-05	0.00231413
548	Normal_vs_Tumor	ENSG00000161594	KLHL10	protein_coding	28.1296	-2.54188	0.631726	-4.02371	5.72877e-05	0.00231413
611	Normal_vs_Tumor	ENSG00000157680	DGKI	protein_coding	3092.33	-2.3803	0.591433	-4.02463	5.70658e-05	0.00231413
999	Normal_vs_Tumor	ENSG00000146021	KLHL3	protein_coding	1302.88	-1.67891	0.417384	-4.02245	5.75948e-05	0.00232196
575	Normal_vs_Tumor	ENSG00000148795	CYP17A1	protein_coding	165.509	-2.47698	0.615955	-4.02136	5.78626e-05	0.00232875
2770	Normal_vs_Tumor	ENSG00000171094	ALK	protein_coding	86.322	2.68414	0.668619	4.01446	5.95823e-05	0.00239384
178	Normal_vs_Tumor	ENSG00000160181	TFF2	protein_coding	27.2169	-4.22736	1.0536	-4.01231	6.01285e-05	0.00240628
1980	Normal_vs_Tumor	ENSG00000070404	FSTL3	protein_coding	1632.5	1.32626	0.330535	4.01247	6.00862e-05	0.00240628
2681	Normal_vs_Tumor	ENSG00000175040	CHST2	protein_coding	5818.11	2.43655	0.607311	4.01202	6.02007e-05	0.00240628
1873	Normal_vs_Tumor	ENSG00000160408	ST6GALNAC6	protein_coding	5588.57	1.20081	0.299579	4.00832	6.11512e-05	0.0024318
619	Normal_vs_Tumor	ENSG00000165023	DIRAS2	protein_coding	345.543	-2.36076	0.589484	-4.0048	6.20709e-05	0.00245973
3164	Normal_vs_Tumor	ENSG00000198797	BRINP2	protein_coding	172.094	5.033	1.25686	4.00442	6.2169e-05	0.00245973
335	Normal_vs_Tumor	ENSG00000154258	ABCA9	protein_coding	220.3	-3.18984	0.797041	-4.0021	6.27831e-05	0.00247983
3261	Normal_vs_Tumor	ENSG00000215474	SKOR2	protein_coding	30.0087	8.02196	2.00643	3.99813	6.38438e-05	0.00251323
666	Normal_vs_Tumor	ENSG00000127863	TNFRSF19	protein_coding	633.626	-2.25241	0.564497	-3.99011	6.60417e-05	0.00258236
2608	Normal_vs_Tumor	ENSG00000167588	GPD1	protein_coding	132.305	2.28842	0.573625	3.9894	6.62394e-05	0.00258577
2116	Normal_vs_Tumor	ENSG00000026508	CD44	protein_coding	34069.4	1.47198	0.369269	3.9862	6.71398e-05	0.00261655
469	Normal_vs_Tumor	ENSG00000198865	CCDC152	protein_coding	77.545	-2.76503	0.693929	-3.9846	6.75929e-05	0.00261676
2291	Normal_vs_Tumor	ENSG00000197696	NMB	protein_coding	3165.32	1.69924	0.426383	3.98524	6.74109e-05	0.00261676
2762	Normal_vs_Tumor	ENSG00000124602	UNC5CL	protein_coding	260.247	2.6747	0.671217	3.98485	6.7524e-05	0.00261676
1881	Normal_vs_Tumor	ENSG00000137216	TMEM63B	protein_coding	2855.16	1.21083	0.30404	3.98247	6.82023e-05	0.00263164
851	Normal_vs_Tumor	ENSG00000196972	SMIM10L2B	protein_coding	249.859	-1.90124	0.478297	-3.97502	7.03728e-05	0.00270606
2125	Normal_vs_Tumor	ENSG00000105707	HPN	protein_coding	4312.66	1.47898	0.37234	3.97213	7.12318e-05	0.00272604
2716	Normal_vs_Tumor	ENSG00000145198	VWA5B2	protein_coding	98.2806	2.53725	0.639001	3.97065	7.16782e-05	0.00273864
760	Normal_vs_Tumor	ENSG00000147231	CXorf57	protein_coding	374.117	-2.0699	0.521528	-3.96892	7.21976e-05	0.00274504
1028	Normal_vs_Tumor	ENSG00000154556	SORBS2	protein_coding	18722.6	-1.64708	0.414974	-3.96912	7.2138e-05	0.00274504
1670	Normal_vs_Tumor	ENSG00000145632	PLK2	protein_coding	2202.79	1.01622	0.256036	3.96905	7.21598e-05	0.00274504
1255	Normal_vs_Tumor	ENSG00000112276	BVES	protein_coding	70.7761	-1.37858	0.347658	-3.96533	7.32944e-05	0.0027704
1660	Normal_vs_Tumor	ENSG00000134504	KCTD1	protein_coding	1748.27	1.00967	0.254657	3.9648	7.34571e-05	0.0027704
1741	Normal_vs_Tumor	ENSG00000160588	MPZL3	protein_coding	2366.65	1.07042	0.269966	3.96502	7.33906e-05	0.0027704
1165	Normal_vs_Tumor	ENSG00000106823	ECM2	protein_coding	544.668	-1.47481	0.37203	-3.96421	7.36379e-05	0.00277275
2545	Normal_vs_Tumor	ENSG00000119655	NPC2	protein_coding	103130	2.16402	0.545971	3.96362	7.38233e-05	0.00277526
3003	Normal_vs_Tumor	ENSG00000162366	PDZK1IP1	protein_coding	2561.45	3.39735	0.857518	3.96184	7.43754e-05	0.00279152
480	Normal_vs_Tumor	ENSG00000179603	GRM8	protein_coding	28.5546	-2.73009	0.689751	-3.95808	7.55545e-05	0.00282219
738	Normal_vs_Tumor	ENSG00000102003	SYP	protein_coding	142.806	-2.10105	0.531113	-3.95595	7.62324e-05	0.00283442
1955	Normal_vs_Tumor	ENSG00000166743	ACSM1	protein_coding	105.409	1.29986	0.328569	3.95613	7.61728e-05	0.00283442
2701	Normal_vs_Tumor	ENSG00000113396	SLC27A6	protein_coding	2423.95	2.49564	0.630865	3.9559	7.62456e-05	0.00283442
675	Normal_vs_Tumor	ENSG00000100490	CDKL1	protein_coding	355.152	-2.24371	0.567251	-3.9554	7.64059e-05	0.00283587
1810	Normal_vs_Tumor	ENSG00000159335	PTMS	protein_coding	13779.8	1.13724	0.287553	3.95488	7.65737e-05	0.00283715
914	Normal_vs_Tumor	ENSG00000152990	ADGRA3	protein_coding	5241.28	-1.79561	0.454334	-3.95217	7.7445e-05	0.00286081
1196	Normal_vs_Tumor	ENSG00000122176	FMOD	protein_coding	7587.75	-1.44225	0.365356	-3.94752	7.8966e-05	0.00289414
1385	Normal_vs_Tumor	ENSG00000196739	COL27A1	protein_coding	1154.37	-1.22223	0.309827	-3.94488	7.98409e-05	0.00292163
698	Normal_vs_Tumor	ENSG00000115380	EFEMP1	protein_coding	8589.69	-2.19166	0.556016	-3.94172	8.08997e-05	0.00295575
3227	Normal_vs_Tumor	ENSG00000147256	ARHGAP36	protein_coding	30418	6.44897	1.63677	3.94005	8.1463e-05	0.00297168
361	Normal_vs_Tumor	ENSG00000080007	DDX43	protein_coding	110.347	-3.11374	0.790429	-3.93931	8.17168e-05	0.0029763
1731	Normal_vs_Tumor	ENSG00000166823	MESP1	protein_coding	138.705	1.06326	0.269971	3.93844	8.20144e-05	0.00297786
525	Normal_vs_Tumor	ENSG00000145934	TENM2	protein_coding	108.129	-2.61511	0.664489	-3.93552	8.30178e-05	0.00300962
253	Normal_vs_Tumor	ENSG00000139304	PTPRQ	protein_coding	97.1923	-3.58649	0.911684	-3.93392	8.35707e-05	0.00302498
2518	Normal_vs_Tumor	ENSG00000196083	IL1RAP	protein_coding	1861.24	2.11292	0.537497	3.93104	8.45802e-05	0.00304268
2967	Normal_vs_Tumor	ENSG00000197635	DPP4	protein_coding	10118.9	3.28087	0.834472	3.93168	8.43555e-05	0.00304268
852	Normal_vs_Tumor	ENSG00000069188	SDK2	protein_coding	570.053	-1.89965	0.483496	-3.92898	8.53072e-05	0.00306411
3135	Normal_vs_Tumor	ENSG00000260001	TGFBR3L	protein_coding	10.6885	4.39197	1.11819	3.92776	8.57422e-05	0.00307502
1068	Normal_vs_Tumor	ENSG00000163864	NMNAT3	protein_coding	476.311	-1.59417	0.40601	-3.92642	8.62197e-05	0.00308741
260	Normal_vs_Tumor	ENSG00000180440	SERTM1	protein_coding	193.591	-3.53477	0.90034	-3.92603	8.63579e-05	0.00308762
2053	Normal_vs_Tumor	ENSG00000082781	ITGB5	protein_coding	8261.29	1.39369	0.355028	3.92557	8.65253e-05	0.00308889
2560	Normal_vs_Tumor	ENSG00000100196	KDELR3	protein_coding	2131.91	2.19167	0.558608	3.92346	8.72872e-05	0.003103
2965	Normal_vs_Tumor	ENSG00000129451	KLK10	protein_coding	1527.88	3.2788	0.836268	3.92076	8.82717e-05	0.0031321
1016	Normal_vs_Tumor	ENSG00000171714	ANO5	protein_coding	487.264	-1.66555	0.424954	-3.91937	8.87793e-05	0.00314534
111	Normal_vs_Tumor	ENSG00000102468	HTR2A	protein_coding	9.32217	-5.2022	1.32803	-3.91724	8.95695e-05	0.00315776
1848	Normal_vs_Tumor	ENSG00000198113	TOR4A	protein_coding	1467.68	1.1708	0.298905	3.91697	8.967e-05	0.00315776
3011	Normal_vs_Tumor	ENSG00000125675	GRIA3	protein_coding	156.4	3.42081	0.873216	3.91749	8.94764e-05	0.00315776
3136	Normal_vs_Tumor	ENSG00000115194	SLC30A3	protein_coding	95.6428	4.39862	1.12336	3.91558	9.01862e-05	0.0031664
2502	Normal_vs_Tumor	ENSG00000189045	ANKDD1B	protein_coding	112.857	2.0748	0.530518	3.91089	9.19574e-05	0.00321892
2405	Normal_vs_Tumor	ENSG00000187678	SPRY4	protein_coding	2561.95	1.87353	0.479565	3.90673	9.35533e-05	0.00326989
3034	Normal_vs_Tumor	ENSG00000092529	CAPN3	protein_coding	30.8892	3.52532	0.902881	3.90453	9.44096e-05	0.0032949
422	Normal_vs_Tumor	ENSG00000205038	PKHD1L1	protein_coding	10258.9	-2.91955	0.74823	-3.90195	9.54219e-05	0.00332526
913	Normal_vs_Tumor	ENSG00000198417	MT1F	protein_coding	4632.36	-1.79577	0.460355	-3.90084	9.58598e-05	0.00333555
2409	Normal_vs_Tumor	ENSG00000182600	C2orf82	protein_coding	34.2556	1.87709	0.481269	3.90029	9.6079e-05	0.00333821
2462	Normal_vs_Tumor	ENSG00000224940	PRRT4	protein_coding	39.1011	1.97481	0.506482	3.89907	9.65625e-05	0.00335003
2521	Normal_vs_Tumor	ENSG00000156011	PSD3	protein_coding	5810.23	2.11647	0.543179	3.89645	9.76115e-05	0.00338141
2403	Normal_vs_Tumor	ENSG00000133026	MYH10	protein_coding	14220.9	1.87077	0.480176	3.89601	9.77899e-05	0.00338258
225	Normal_vs_Tumor	ENSG00000041515	MYO16	protein_coding	19.744	-3.76262	0.966224	-3.89415	9.8542e-05	0.00340355
2239	Normal_vs_Tumor	ENSG00000004399	PLXND1	protein_coding	6731.03	1.61727	0.415781	3.88973	0.000100356	0.00345649
2432	Normal_vs_Tumor	ENSG00000188483	IER5L	protein_coding	753.706	1.92536	0.494989	3.8897	0.00010037	0.00345649
2316	Normal_vs_Tumor	ENSG00000147119	CHST7	protein_coding	464.668	1.73175	0.445318	3.88879	0.000100744	0.00346426
2191	Normal_vs_Tumor	ENSG00000113657	DPYSL3	protein_coding	12841.5	1.54838	0.398306	3.8874	0.000101322	0.00347901
2310	Normal_vs_Tumor	ENSG00000164619	BMPER	protein_coding	78.4986	1.7275	0.444858	3.88325	0.000103068	0.00352694
2238	Normal_vs_Tumor	ENSG00000128283	CDC42EP1	protein_coding	3026.96	1.61621	0.416567	3.87983	0.000104531	0.00356305
1746	Normal_vs_Tumor	ENSG00000178209	PLEC	protein_coding	8754.02	1.0727	0.276782	3.87562	0.000106354	0.00361463
1705	Normal_vs_Tumor	ENSG00000080845	DLGAP4	protein_coding	5653	1.03993	0.268522	3.87279	0.000107597	0.003641
3151	Normal_vs_Tumor	ENSG00000231924	PSG1	protein_coding	39.0567	4.78484	1.23563	3.87239	0.000107774	0.00364175
2703	Normal_vs_Tumor	ENSG00000127472	PLA2G5	protein_coding	128.824	2.5015	0.646369	3.87007	0.000108802	0.00367117
280	Normal_vs_Tumor	ENSG00000173212	MAB21L3	protein_coding	13.5194	-3.40313	0.879507	-3.86935	0.000109124	0.00367672
2012	Normal_vs_Tumor	ENSG00000110628	SLC22A18	protein_coding	1376.38	1.3575	0.350995	3.86758	0.000109922	0.00369828
2234	Normal_vs_Tumor	ENSG00000110092	CCND1	protein_coding	23567.2	1.61467	0.417684	3.86576	0.000110742	0.00372051
1357	Normal_vs_Tumor	ENSG00000164743	C8orf48	protein_coding	248.621	-1.25306	0.324295	-3.86396	0.000111565	0.00373741
2634	Normal_vs_Tumor	ENSG00000181649	PHLDA2	protein_coding	843.409	2.35239	0.609033	3.86251	0.00011223	0.00375431
1426	Normal_vs_Tumor	ENSG00000137936	BCAR3	protein_coding	1873.39	-1.1747	0.304267	-3.86076	0.000113037	0.00376515
1437	Normal_vs_Tumor	ENSG00000141401	IMPA2	protein_coding	1444.11	-1.16601	0.302004	-3.8609	0.000112968	0.00376515
2128	Normal_vs_Tumor	ENSG00000184489	PTP4A3	protein_coding	1559.1	1.4823	0.384039	3.85977	0.000113492	0.00377495
2851	Normal_vs_Tumor	ENSG00000179593	ALOX15B	protein_coding	2881.76	2.88322	0.747164	3.85889	0.000113905	0.0037833
986	Normal_vs_Tumor	ENSG00000185052	SLC24A3	protein_coding	431.547	-1.69305	0.438899	-3.8575	0.000114552	0.0037991
343	Normal_vs_Tumor	ENSG00000153993	SEMA3D	protein_coding	4294.63	-3.15941	0.819855	-3.85362	0.000116384	0.00384501
2220	Normal_vs_Tumor	ENSG00000173267	SNCG	protein_coding	622.253	1.58574	0.411547	3.85311	0.000116625	0.00384632
1324	Normal_vs_Tumor	ENSG00000114473	IQCG	protein_coding	753.186	-1.28471	0.333738	-3.84945	0.000118385	0.00388793
155	Normal_vs_Tumor	ENSG00000102539	MLNR	protein_coding	19.7146	-4.4851	1.16579	-3.84725	0.000119453	0.0039175
349	Normal_vs_Tumor	ENSG00000095713	CRTAC1	protein_coding	584.98	-3.13759	0.815919	-3.84546	0.000120325	0.00394055
507	Normal_vs_Tumor	ENSG00000149451	ADAM33	protein_coding	149.653	-2.65744	0.691412	-3.84349	0.000121296	0.00396346
1774	Normal_vs_Tumor	ENSG00000149489	ROM1	protein_coding	324.035	1.1003	0.286412	3.84168	0.000122195	0.00398505
374	Normal_vs_Tumor	ENSG00000165621	OXGR1	protein_coding	7.76996	-3.05827	0.796302	-3.8406	0.000122736	0.00399711
1088	Normal_vs_Tumor	ENSG00000124216	SNAI1	protein_coding	608.323	-1.56507	0.408012	-3.83585	0.000125131	0.0040629
1478	Normal_vs_Tumor	ENSG00000115042	FAHD2A	protein_coding	2030	-1.12453	0.293185	-3.83556	0.000125277	0.0040629
2274	Normal_vs_Tumor	ENSG00000162512	SDC3	protein_coding	6995.42	1.67675	0.437114	3.83597	0.000125072	0.0040629
2583	Normal_vs_Tumor	ENSG00000133019	CHRM3	protein_coding	327.262	2.24351	0.584991	3.83512	0.000125504	0.00406462
399	Normal_vs_Tumor	ENSG00000104313	EYA1	protein_coding	20.749	-2.97988	0.777173	-3.83426	0.000125944	0.00407325
351	Normal_vs_Tumor	ENSG00000175785	PRIMA1	protein_coding	83.4627	-3.13324	0.818569	-3.82771	0.000129341	0.00417154
2879	Normal_vs_Tumor	ENSG00000182580	EPHB3	protein_coding	837.182	2.97773	0.777921	3.8278	0.000129294	0.00417154
2300	Normal_vs_Tumor	ENSG00000006210	CX3CL1	protein_coding	5153.84	1.71099	0.447088	3.82696	0.000129737	0.00417858
1457	Normal_vs_Tumor	ENSG00000008256	CYTH3	protein_coding	4504.71	-1.14527	0.299472	-3.82428	0.000131155	0.00421262
2706	Normal_vs_Tumor	ENSG00000102265	TIMP1	protein_coding	32510.5	2.50587	0.655205	3.82455	0.000131009	0.00421262
2497	Normal_vs_Tumor	ENSG00000164855	TMEM184A	protein_coding	411.951	2.0636	0.539827	3.82271	0.000131995	0.00423127
917	Normal_vs_Tumor	ENSG00000186231	KLHL32	protein_coding	123.684	-1.7913	0.468798	-3.82104	0.000132889	0.00424515
2813	Normal_vs_Tumor	ENSG00000175445	LPL	protein_coding	3422.26	2.80741	0.734724	3.82103	0.000132893	0.00424515
353	Normal_vs_Tumor	ENSG00000249931	GOLGA8K	protein_coding	8.19686	-3.12376	0.818126	-3.81819	0.000134437	0.00428275
3100	Normal_vs_Tumor	ENSG00000173227	SYT12	protein_coding	2088.79	4.06477	1.06487	3.81717	0.00013499	0.00429451
729	Normal_vs_Tumor	ENSG00000166426	CRABP1	protein_coding	5986.19	-2.12708	0.557563	-3.81496	0.000136206	0.00432145
1059	Normal_vs_Tumor	ENSG00000165959	CLMN	protein_coding	1075.09	-1.60604	0.421311	-3.81201	0.000137843	0.00436154
563	Normal_vs_Tumor	ENSG00000165182	CXorf58	protein_coding	11.0581	-2.50413	0.657054	-3.81115	0.000138323	0.00437082
2639	Normal_vs_Tumor	ENSG00000176769	TCERG1L	protein_coding	8117.33	2.3601	0.619859	3.80749	0.000140387	0.00441812
1945	Normal_vs_Tumor	ENSG00000156711	MAPK13	protein_coding	8286.22	1.28213	0.336864	3.80607	0.00014119	0.00443147
2517	Normal_vs_Tumor	ENSG00000277363	SRCIN1	protein_coding	542.158	2.10937	0.554597	3.80342	0.000142709	0.00446119
1677	Normal_vs_Tumor	ENSG00000143450	OAZ3	protein_coding	211.501	1.02485	0.269835	3.79807	0.000145827	0.00454043
1738	Normal_vs_Tumor	ENSG00000103005	USB1	protein_coding	3618.89	1.06798	0.281448	3.79458	0.000147894	0.00458648
166	Normal_vs_Tumor	ENSG00000173467	AGR3	protein_coding	411.332	-4.35854	1.14873	-3.79424	0.000148096	0.00458665
683	Normal_vs_Tumor	ENSG00000204385	SLC44A4	protein_coding	218.177	-2.22009	0.585494	-3.79182	0.000149548	0.00462016
1015	Normal_vs_Tumor	ENSG00000171612	SLC25A33	protein_coding	912.078	-1.66581	0.439321	-3.79178	0.000149573	0.00462016
2472	Normal_vs_Tumor	ENSG00000127946	HIP1	protein_coding	6959.05	1.99048	0.525292	3.78927	0.000151089	0.00465607
784	Normal_vs_Tumor	ENSG00000128536	CDHR3	protein_coding	186.609	-2.01415	0.53172	-3.78799	0.000151871	0.00466588
1003	Normal_vs_Tumor	ENSG00000101311	FERMT1	protein_coding	354.151	-1.67521	0.442217	-3.78821	0.000151736	0.00466588
1884	Normal_vs_Tumor	ENSG00000084234	APLP2	protein_coding	211572	1.21394	0.320575	3.78674	0.000152636	0.00467771
1909	Normal_vs_Tumor	ENSG00000159239	C2orf81	protein_coding	803.539	1.24349	0.328604	3.78415	0.000154235	0.00472051
1137	Normal_vs_Tumor	ENSG00000182916	TCEAL7	protein_coding	95.6417	-1.49486	0.395242	-3.78213	0.00015549	0.00474651
2335	Normal_vs_Tumor	ENSG00000197956	S100A6	protein_coding	92607.6	1.77219	0.468844	3.77991	0.000156883	0.00477496
2537	Normal_vs_Tumor	ENSG00000198336	MYL4	protein_coding	2501.05	2.14677	0.567977	3.77967	0.000157035	0.00477496
1372	Normal_vs_Tumor	ENSG00000171843	MLLT3	protein_coding	2906.86	-1.23223	0.326616	-3.77273	0.000161472	0.00488448
1693	Normal_vs_Tumor	ENSG00000159374	M1AP	protein_coding	413.532	1.03499	0.274481	3.77071	0.000162782	0.00491773
482	Normal_vs_Tumor	ENSG00000182103	FAM181B	protein_coding	98.0996	-2.72579	0.723206	-3.76903	0.000163881	0.00493817
2064	Normal_vs_Tumor	ENSG00000139880	CDH24	protein_coding	436.838	1.40793	0.373887	3.76565	0.000166115	0.00498669
2795	Normal_vs_Tumor	ENSG00000101198	NKAIN4	protein_coding	242.656	2.75331	0.731127	3.76584	0.000165989	0.00498669
2093	Normal_vs_Tumor	ENSG00000143324	XPR1	protein_coding	7998.08	1.44591	0.384271	3.76272	0.000168073	0.00503854
2410	Normal_vs_Tumor	ENSG00000174307	PHLDA3	protein_coding	2627.94	1.87939	0.49962	3.76163	0.000168808	0.0050496
2490	Normal_vs_Tumor	ENSG00000149573	MPZL2	protein_coding	20836.9	2.05727	0.546923	3.76153	0.000168874	0.0050496
1167	Normal_vs_Tumor	ENSG00000177181	RIMKLA	protein_coding	109.539	-1.47227	0.391497	-3.7606	0.000169506	0.00505556
2504	Normal_vs_Tumor	ENSG00000142661	MYOM3	protein_coding	40.9541	2.07964	0.553228	3.75911	0.000170521	0.00507936
2721	Normal_vs_Tumor	ENSG00000180532	ZSCAN4	protein_coding	25.7615	2.55762	0.681013	3.75561	0.000172923	0.0051378
2949	Normal_vs_Tumor	ENSG00000165731	RET	protein_coding	1584.93	3.2123	0.856297	3.75139	0.000175858	0.0052184
1650	Normal_vs_Tumor	ENSG00000090776	EFNB1	protein_coding	2849.65	1.00187	0.267229	3.7491	0.00017747	0.00525955
1014	Normal_vs_Tumor	ENSG00000163075	CFAP221	protein_coding	245.34	-1.66614	0.44466	-3.74699	0.000178968	0.00528832
3068	Normal_vs_Tumor	ENSG00000102174	PHEX	protein_coding	5878.93	3.77953	1.00901	3.74577	0.000179841	0.00529625
1261	Normal_vs_Tumor	ENSG00000196781	TLE1	protein_coding	1754.72	-1.36986	0.365867	-3.74416	0.000181	0.00531157
2962	Normal_vs_Tumor	ENSG00000141744	PNMT	protein_coding	70.9926	3.2673	0.872654	3.7441	0.000181043	0.00531157
904	Normal_vs_Tumor	ENSG00000197565	COL4A6	protein_coding	130.082	-1.81475	0.484894	-3.74257	0.000182144	0.00533719
753	Normal_vs_Tumor	ENSG00000055813	CCDC85A	protein_coding	361.876	-2.07703	0.555154	-3.74136	0.000183029	0.0053564
456	Normal_vs_Tumor	ENSG00000187151	ANGPTL5	protein_coding	15.6889	-2.81033	0.751528	-3.73949	0.000184397	0.00538297
740	Normal_vs_Tumor	ENSG00000112232	KHDRBS2	protein_coding	600.727	-2.09894	0.561709	-3.7367	0.000186449	0.00543434
3268	Normal_vs_Tumor	ENSG00000254466	OR4D10	protein_coding	9.28327	9.01234	2.41199	3.73647	0.000186622	0.00543434
320	Normal_vs_Tumor	ENSG00000143768	LEFTY2	protein_coding	7.58378	-3.25698	0.872055	-3.73484	0.000187838	0.00546295
3004	Normal_vs_Tumor	ENSG00000184156	KCNQ3	protein_coding	1293.54	3.39752	0.910154	3.73291	0.00018928	0.00549806
1592	Normal_vs_Tumor	ENSG00000145365	TIFA	protein_coding	2229.43	-1.04598	0.28028	-3.73191	0.000190034	0.00550062
1599	Normal_vs_Tumor	ENSG00000122376	FAM35A	protein_coding	2851.44	-1.03683	0.277831	-3.73186	0.000190074	0.00550062
2465	Normal_vs_Tumor	ENSG00000102007	PLP2	protein_coding	4697.53	1.97742	0.530107	3.73023	0.000191302	0.00552931
2092	Normal_vs_Tumor	ENSG00000123146	ADGRE5	protein_coding	6402.82	1.44096	0.386701	3.7263	0.000194314	0.00558873
2880	Normal_vs_Tumor	ENSG00000163638	ADAMTS9	protein_coding	6525.32	2.97837	0.799281	3.72632	0.000194297	0.00558873
2849	Normal_vs_Tumor	ENSG00000105650	PDE4C	protein_coding	651.225	2.87722	0.772551	3.72432	0.000195845	0.00562585
2910	Normal_vs_Tumor	ENSG00000188833	ENTPD8	protein_coding	226.1	3.04871	0.818794	3.72341	0.00019655	0.00563156
1098	Normal_vs_Tumor	ENSG00000186952	TMEM232	protein_coding	219.406	-1.55303	0.417177	-3.7227	0.0001971	0.00563422
2861	Normal_vs_Tumor	ENSG00000174473	GALNTL6	protein_coding	73.0082	2.9182	0.784169	3.72139	0.000198131	0.00564986
247	Normal_vs_Tumor	ENSG00000248144	ADH1C	protein_coding	25.164	-3.63499	0.977638	-3.71813	0.000200702	0.00570233
952	Normal_vs_Tumor	ENSG00000166402	TUB	protein_coding	1364.03	-1.73066	0.466143	-3.71273	0.000205035	0.00580427
1751	Normal_vs_Tumor	ENSG00000134817	APLNR	protein_coding	1177.92	1.07928	0.290931	3.70973	0.000207478	0.00586633
2597	Normal_vs_Tumor	ENSG00000111981	ULBP1	protein_coding	143.383	2.26516	0.610899	3.70791	0.000208979	0.00589244
2185	Normal_vs_Tumor	ENSG00000159399	HK2	protein_coding	5695.03	1.54225	0.41624	3.7052	0.000211226	0.00594356
417	Normal_vs_Tumor	ENSG00000163145	C1QTNF7	protein_coding	120.66	-2.92403	0.789377	-3.70422	0.000212041	0.00595932
940	Normal_vs_Tumor	ENSG00000170959	DCDC1	protein_coding	97.3592	-1.7482	0.471988	-3.70391	0.000212302	0.00595948
2383	Normal_vs_Tumor	ENSG00000109586	GALNT7	protein_coding	5249.72	1.83671	0.496465	3.69958	0.000215953	0.00604745
1678	Normal_vs_Tumor	ENSG00000103855	CD276	protein_coding	3697.63	1.02563	0.277361	3.69781	0.000217464	0.00608249
1855	Normal_vs_Tumor	ENSG00000067191	CACNB1	protein_coding	593.681	1.17779	0.318767	3.69484	0.000220022	0.00613934
3105	Normal_vs_Tumor	ENSG00000176887	SOX11	protein_coding	31.2887	4.10195	1.11047	3.69389	0.000220852	0.00615516
2151	Normal_vs_Tumor	ENSG00000196923	PDLIM7	protein_coding	1784.57	1.50003	0.406181	3.693	0.000221621	0.00616924
1692	Normal_vs_Tumor	ENSG00000224383	PRR29	protein_coding	1377.05	1.03489	0.280296	3.69213	0.000222385	0.00618314
2831	Normal_vs_Tumor	ENSG00000106236	NPTX2	protein_coding	39.0018	2.83833	0.768978	3.69104	0.000223338	0.00619654
1343	Normal_vs_Tumor	ENSG00000103064	SLC7A6	protein_coding	1671.89	-1.26883	0.343864	-3.68991	0.000224334	0.0062078
520	Normal_vs_Tumor	ENSG00000147257	GPC3	protein_coding	389.575	-2.63141	0.713289	-3.68913	0.000225024	0.00621955
723	Normal_vs_Tumor	ENSG00000115474	KCNJ13	protein_coding	357.376	-2.1345	0.579408	-3.68393	0.000229665	0.00633285
2584	Normal_vs_Tumor	ENSG00000139211	AMIGO2	protein_coding	1927.42	2.24531	0.609467	3.68406	0.000229546	0.00633285
1258	Normal_vs_Tumor	ENSG00000164404	GDF9	protein_coding	83.9393	-1.37416	0.37323	-3.6818	0.00023159	0.0063784
447	Normal_vs_Tumor	ENSG00000018236	CNTN1	protein_coding	96.7317	-2.83286	0.769881	-3.6796	0.000233597	0.00641104
1609	Normal_vs_Tumor	ENSG00000144476	ACKR3	protein_coding	2224.41	-1.02737	0.279168	-3.68011	0.000233134	0.00641104
1547	Normal_vs_Tumor	ENSG00000103160	HSDL1	protein_coding	3044.41	-1.08268	0.294419	-3.67736	0.000235664	0.00642504
2172	Normal_vs_Tumor	ENSG00000107281	NPDC1	protein_coding	1989.22	1.52297	0.414154	3.6773	0.000235719	0.00642504
2425	Normal_vs_Tumor	ENSG00000167880	EVPL	protein_coding	4020.62	1.90357	0.517605	3.67765	0.000235396	0.00642504
2848	Normal_vs_Tumor	ENSG00000173838	MARCH10	protein_coding	20.2563	2.87513	0.781816	3.6775	0.000235534	0.00642504
2868	Normal_vs_Tumor	ENSG00000066248	NGEF	protein_coding	1590.61	2.95012	0.802166	3.67769	0.000235357	0.00642504
2993	Normal_vs_Tumor	ENSG00000204572	KRTAP5-10	protein_coding	8.36019	3.36513	0.915267	3.67666	0.000236306	0.00642504
686	Normal_vs_Tumor	ENSG00000185046	ANKS1B	protein_coding	444.221	-2.20854	0.601051	-3.67446	0.000238354	0.00646571
2847	Normal_vs_Tumor	ENSG00000105427	CNFN	protein_coding	87.5917	2.87185	0.781658	3.67405	0.000238732	0.00646844
2980	Normal_vs_Tumor	ENSG00000067715	SYT1	protein_coding	174.439	3.31378	0.902768	3.67069	0.000241897	0.00653904
697	Normal_vs_Tumor	ENSG00000106809	OGN	protein_coding	356.389	-2.19493	0.598291	-3.66866	0.000243822	0.00658328
2631	Normal_vs_Tumor	ENSG00000196218	RYR1	protein_coding	1773.74	2.34817	0.640283	3.6674	0.000245031	0.00660088
445	Normal_vs_Tumor	ENSG00000164129	NPY5R	protein_coding	9.11297	-2.83749	0.774646	-3.66295	0.000249326	0.00668576
1416	Normal_vs_Tumor	ENSG00000152782	PANK1	protein_coding	983.031	-1.18501	0.32351	-3.66297	0.000249312	0.00668576
1554	Normal_vs_Tumor	ENSG00000168778	TCTN2	protein_coding	1725.95	-1.07989	0.294776	-3.66343	0.000248863	0.00668576
1912	Normal_vs_Tumor	ENSG00000198786	MT-ND5	protein_coding	2452.77	1.24552	0.340413	3.65884	0.000253363	0.00678624
3080	Normal_vs_Tumor	ENSG00000145824	CXCL14	protein_coding	34621	3.87691	1.05974	3.65837	0.000253825	0.00679083
1163	Normal_vs_Tumor	ENSG00000146477	SLC22A3	protein_coding	215.167	-1.47643	0.404116	-3.65349	0.000258704	0.00688983
957	Normal_vs_Tumor	ENSG00000154447	SH3RF1	protein_coding	4305.02	-1.72293	0.472127	-3.6493	0.000262953	0.00694117
2540	Normal_vs_Tumor	ENSG00000133101	CCNA1	protein_coding	87.239	2.14997	0.589142	3.64933	0.000262926	0.00694117
1761	Normal_vs_Tumor	ENSG00000188215	DCUN1D3	protein_coding	1119.91	1.08791	0.298197	3.64828	0.000264001	0.00695956
1391	Normal_vs_Tumor	ENSG00000134202	GSTM3	protein_coding	4216.75	-1.2159	0.333913	-3.64136	0.0002712	0.0071248
2441	Normal_vs_Tumor	ENSG00000157570	TSPAN18	protein_coding	2843.58	1.93884	0.532423	3.64155	0.000271006	0.0071248
2824	Normal_vs_Tumor	ENSG00000175294	CATSPER1	protein_coding	166.002	2.83005	0.777254	3.64109	0.000271488	0.0071248
580	Normal_vs_Tumor	ENSG00000149403	GRIK4	protein_coding	434.902	-2.46083	0.676175	-3.63933	0.000273344	0.00715268
1319	Normal_vs_Tumor	ENSG00000139946	PELI2	protein_coding	528.192	-1.29175	0.354953	-3.63922	0.000273468	0.00715268
607	Normal_vs_Tumor	ENSG00000151892	GFRA1	protein_coding	256.851	-2.39049	0.657041	-3.63826	0.000274485	0.00716148
224	Normal_vs_Tumor	ENSG00000218823	PAPOLB	protein_coding	5.46541	-3.78915	1.04165	-3.63762	0.000275166	0.00716503
2772	Normal_vs_Tumor	ENSG00000163347	CLDN1	protein_coding	26045.2	2.68931	0.740759	3.63048	0.000282894	0.00733361
1009	Normal_vs_Tumor	ENSG00000169946	ZFPM2	protein_coding	729.945	-1.6679	0.459474	-3.63003	0.000283393	0.0073384
2393	Normal_vs_Tumor	ENSG00000231852	CYP21A2	protein_coding	52.5562	1.85178	0.510259	3.62909	0.000284423	0.0073566
3013	Normal_vs_Tumor	ENSG00000152503	TRIM36	protein_coding	521.738	3.43422	0.946374	3.62882	0.000284725	0.0073566
2829	Normal_vs_Tumor	ENSG00000182489	XKRX	protein_coding	473.858	2.83771	0.782368	3.62707	0.000286651	0.00738437
1937	Normal_vs_Tumor	ENSG00000141934	PLPP2	protein_coding	873.596	1.27246	0.35108	3.62442	0.000289614	0.00744902
2193	Normal_vs_Tumor	ENSG00000181634	TNFSF15	protein_coding	963.534	1.54981	0.427631	3.62417	0.000289895	0.00744902
217	Normal_vs_Tumor	ENSG00000089225	TBX5	protein_coding	27.3824	-3.86415	1.06643	-3.62343	0.000290718	0.00745963
1852	Normal_vs_Tumor	ENSG00000165886	UBTD1	protein_coding	1211.6	1.17585	0.324531	3.62323	0.000290946	0.00745963
227	Normal_vs_Tumor	ENSG00000105641	SLC5A5	protein_coding	3330.7	-3.75997	1.03803	-3.62222	0.000292086	0.00748066
3096	Normal_vs_Tumor	ENSG00000130720	FIBCD1	protein_coding	129.596	4.03968	1.11546	3.62155	0.000292845	0.00749189
2344	Normal_vs_Tumor	ENSG00000159166	LAD1	protein_coding	1796.14	1.77861	0.491242	3.62064	0.000293876	0.00751007
2332	Normal_vs_Tumor	ENSG00000131188	PRR7	protein_coding	76.9134	1.76699	0.488531	3.61695	0.000298097	0.00759304
799	Normal_vs_Tumor	ENSG00000166482	MFAP4	protein_coding	1577.15	-1.97254	0.545587	-3.61545	0.000299831	0.00762059
2773	Normal_vs_Tumor	ENSG00000164400	CSF2	protein_coding	85.3179	2.68983	0.744194	3.61442	0.000301016	0.00764242
1027	Normal_vs_Tumor	ENSG00000138639	ARHGAP24	protein_coding	3756.98	-1.65172	0.457538	-3.61001	0.000306185	0.00775679
2640	Normal_vs_Tumor	ENSG00000146005	PSD2	protein_coding	24.3665	2.36082	0.655601	3.60101	0.000316987	0.00801308
2395	Normal_vs_Tumor	ENSG00000142765	SYTL1	protein_coding	2961.11	1.85476	0.515173	3.60026	0.000317902	0.00802753
3017	Normal_vs_Tumor	ENSG00000114200	BCHE	protein_coding	523.875	3.45727	0.961107	3.59718	0.000321689	0.0081144
2455	Normal_vs_Tumor	ENSG00000188290	HES4	protein_coding	181.278	1.9643	0.546351	3.59531	0.000324008	0.00816408
859	Normal_vs_Tumor	ENSG00000133640	LRRIQ1	protein_coding	179.4	-1.89133	0.526103	-3.59498	0.000324413	0.0081655
2015	Normal_vs_Tumor	ENSG00000148926	ADM	protein_coding	1188.58	1.35932	0.378257	3.59363	0.000326104	0.00819043
1473	Normal_vs_Tumor	ENSG00000087301	TXNDC16	protein_coding	584.628	-1.13043	0.314687	-3.59225	0.000327831	0.00822498
476	Normal_vs_Tumor	ENSG00000127324	TSPAN8	protein_coding	32.9914	-2.74959	0.765757	-3.59069	0.000329807	0.00826569
2481	Normal_vs_Tumor	ENSG00000139910	NOVA1	protein_coding	607.138	2.02933	0.565226	3.5903	0.000330302	0.00826921
1999	Normal_vs_Tumor	ENSG00000115457	IGFBP2	protein_coding	1167.43	1.34192	0.373869	3.58927	0.000331606	0.00828194
2756	Normal_vs_Tumor	ENSG00000149654	CDH22	protein_coding	48.652	2.65813	0.740537	3.58946	0.000331368	0.00828194
2546	Normal_vs_Tumor	ENSG00000158352	SHROOM4	protein_coding	2843.31	2.1662	0.60431	3.58459	0.000337612	0.00839827
1083	Normal_vs_Tumor	ENSG00000204381	LAYN	protein_coding	1397.56	-1.57486	0.439475	-3.5835	0.000339022	0.00842439
939	Normal_vs_Tumor	ENSG00000196381	ZNF781	protein_coding	159.557	-1.74837	0.48794	-3.58316	0.000339461	0.00842634
554	Normal_vs_Tumor	ENSG00000148948	LRRC4C	protein_coding	462.558	-2.52645	0.705373	-3.58172	0.000341334	0.00845487
1888	Normal_vs_Tumor	ENSG00000183615	FAM167B	protein_coding	220.224	1.21725	0.340216	3.57788	0.000346392	0.00854396
2284	Normal_vs_Tumor	ENSG00000107731	UNC5B	protein_coding	1585.83	1.69149	0.472739	3.57805	0.000346163	0.00854396
179	Normal_vs_Tumor	ENSG00000108576	SLC6A4	protein_coding	17.66	-4.21152	1.17767	-3.57614	0.000348703	0.00858287
3033	Normal_vs_Tumor	ENSG00000060718	COL11A1	protein_coding	50.1436	3.52247	0.985319	3.57495	0.000350292	0.00860582
2148	Normal_vs_Tumor	ENSG00000040608	RTN4R	protein_coding	376.386	1.49803	0.419227	3.57331	0.000352498	0.00864896
2263	Normal_vs_Tumor	ENSG00000186862	PDZD7	protein_coding	52.7537	1.66182	0.46557	3.56943	0.000357761	0.00876583
2601	Normal_vs_Tumor	ENSG00000186897	C1QL4	protein_coding	207.886	2.27273	0.636844	3.56875	0.000358694	0.00877336
1285	Normal_vs_Tumor	ENSG00000076382	SPAG5	protein_coding	607.265	-1.33397	0.374132	-3.5655	0.000363161	0.00886408
1764	Normal_vs_Tumor	ENSG00000006042	TMEM98	protein_coding	8339.23	1.09	0.305854	3.56378	0.000365558	0.00891328
974	Normal_vs_Tumor	ENSG00000164627	KIF6	protein_coding	125.188	-1.70642	0.479412	-3.55941	0.000371692	0.00904229
3162	Normal_vs_Tumor	ENSG00000153086	ACMSD	protein_coding	11.3386	4.96148	1.39399	3.55918	0.000372009	0.00904229
2450	Normal_vs_Tumor	ENSG00000109956	B3GAT1	protein_coding	1257.8	1.9564	0.549759	3.55866	0.000372751	0.00905093
1116	Normal_vs_Tumor	ENSG00000141576	RNF157	protein_coding	138.365	-1.52967	0.430104	-3.55651	0.00037581	0.00911573
2183	Normal_vs_Tumor	ENSG00000173715	C11orf80	protein_coding	719.497	1.54036	0.433305	3.55491	0.000378104	0.00916188
895	Normal_vs_Tumor	ENSG00000159761	C16orf86	protein_coding	163.955	-1.82188	0.512597	-3.55422	0.000379099	0.00917648
306	Normal_vs_Tumor	ENSG00000183287	CCBE1	protein_coding	12.4821	-3.29835	0.928653	-3.55176	0.00038266	0.00923099
1121	Normal_vs_Tumor	ENSG00000088881	EBF4	protein_coding	1605.53	-1.51844	0.427548	-3.5515	0.000383047	0.00923099
2198	Normal_vs_Tumor	ENSG00000185739	SRL	protein_coding	1920.72	1.55812	0.438632	3.55222	0.000382002	0.00923099
2766	Normal_vs_Tumor	ENSG00000109861	CTSC	protein_coding	24685.8	2.67592	0.753352	3.55202	0.000382284	0.00923099
2990	Normal_vs_Tumor	ENSG00000171236	LRG1	protein_coding	733.964	3.35764	0.945465	3.55131	0.000383325	0.00923099
3127	Normal_vs_Tumor	ENSG00000137648	TMPRSS4	protein_coding	5684.56	4.30315	1.21181	3.55102	0.00038374	0.00923147
809	Normal_vs_Tumor	ENSG00000215912	TTC34	protein_coding	126.641	-1.95846	0.551834	-3.54901	0.000386684	0.00929273
1520	Normal_vs_Tumor	ENSG00000160199	PKNOX1	protein_coding	3364.51	-1.09902	0.30976	-3.54797	0.000388215	0.00930084
1901	Normal_vs_Tumor	ENSG00000142235	LMTK3	protein_coding	633.011	1.23668	0.348554	3.54802	0.00038814	0.00930084
2743	Normal_vs_Tumor	ENSG00000188277	C15orf62	protein_coding	109.802	2.62757	0.74056	3.54808	0.000388043	0.00930084
2268	Normal_vs_Tumor	ENSG00000109738	GLRB	protein_coding	184.557	1.66837	0.470291	3.54752	0.000388882	0.00930729
1080	Normal_vs_Tumor	ENSG00000244734	HBB	protein_coding	762.332	-1.58284	0.446338	-3.54628	0.000390714	0.00934157
2262	Normal_vs_Tumor	ENSG00000184545	DUSP8	protein_coding	896.23	1.66133	0.46867	3.54478	0.000392948	0.00938539
2485	Normal_vs_Tumor	ENSG00000157734	SNX22	protein_coding	15536.5	2.04025	0.575627	3.5444	0.000393506	0.00938914
570	Normal_vs_Tumor	ENSG00000111783	RFX4	protein_coding	15.9054	-2.49253	0.703339	-3.54386	0.000394321	0.00938941
3010	Normal_vs_Tumor	ENSG00000163898	LIPH	protein_coding	4642.4	3.41718	0.96424	3.54391	0.000394246	0.00938941
858	Normal_vs_Tumor	ENSG00000184305	CCSER1	protein_coding	224.754	-1.89149	0.534254	-3.54044	0.000399466	0.00948295
2785	Normal_vs_Tumor	ENSG00000162951	LRRTM1	protein_coding	199.176	2.72779	0.770733	3.53922	0.000401315	0.00951719
2026	Normal_vs_Tumor	ENSG00000128917	DLL4	protein_coding	892.365	1.36657	0.386174	3.53875	0.000402029	0.00952445
1792	Normal_vs_Tumor	ENSG00000188643	S100A16	protein_coding	5013.36	1.11631	0.315899	3.53376	0.00040969	0.00969613
2575	Normal_vs_Tumor	ENSG00000125207	PIWIL1	protein_coding	540.085	2.22583	0.629979	3.53319	0.000410579	0.00970734
1038	Normal_vs_Tumor	ENSG00000198300	PEG3	protein_coding	986.228	-1.63376	0.46262	-3.53153	0.000413168	0.0097587
503	Normal_vs_Tumor	ENSG00000164199	ADGRV1	protein_coding	1100.22	-2.67104	0.756937	-3.52875	0.000417527	0.0098024
1573	Normal_vs_Tumor	ENSG00000205269	TMEM170B	protein_coding	510.11	-1.05976	0.300694	-3.5244	0.000424448	0.00993313
2119	Normal_vs_Tumor	ENSG00000073605	GSDMB	protein_coding	274.482	1.47526	0.418613	3.52418	0.000424801	0.00993313
502	Normal_vs_Tumor	ENSG00000136944	LMX1B	protein_coding	19.2561	-2.6737	0.758958	-3.52286	0.000426921	0.00997272
2645	Normal_vs_Tumor	ENSG00000184500	PROS1	protein_coding	12450	2.36774	0.67236	3.52153	0.00042907	0.0100129
1586	Normal_vs_Tumor	ENSG00000122085	MTERF4	protein_coding	2571.71	-1.04972	0.298375	-3.51811	0.000434628	0.0101124
2325	Normal_vs_Tumor	ENSG00000167617	CDC42EP5	protein_coding	477.454	1.74742	0.497181	3.51467	0.000440305	0.0102139
1935	Normal_vs_Tumor	ENSG00000185650	ZFP36L1	protein_coding	52389.1	1.27045	0.361557	3.51383	0.000441691	0.0102258
1278	Normal_vs_Tumor	ENSG00000156510	HKDC1	protein_coding	980.414	-1.3427	0.382409	-3.51115	0.000446168	0.010309
142	Normal_vs_Tumor	ENSG00000169306	IL1RAPL1	protein_coding	9.14943	-4.67082	1.33042	-3.51077	0.000446809	0.0103137
2855	Normal_vs_Tumor	ENSG00000113361	CDH6	protein_coding	4080.11	2.90279	0.827396	3.50835	0.000450902	0.0103937
1211	Normal_vs_Tumor	ENSG00000204103	MAFB	protein_coding	8430.6	-1.42154	0.405244	-3.50786	0.000451732	0.0103965
2445	Normal_vs_Tumor	ENSG00000135253	KCP	protein_coding	128.611	1.94088	0.5539	3.50402	0.000458288	0.01051
2936	Normal_vs_Tumor	ENSG00000116983	HPCAL4	protein_coding	452.824	3.13665	0.895456	3.50286	0.000460299	0.0105418
2841	Normal_vs_Tumor	ENSG00000008056	SYN1	protein_coding	116.608	2.85592	0.815987	3.49996	0.000465332	0.0106362
2568	Normal_vs_Tumor	ENSG00000117308	GALE	protein_coding	4059.15	2.21038	0.63169	3.49916	0.000466732	0.0106578
248	Normal_vs_Tumor	ENSG00000125813	PAX1	protein_coding	24.5125	-3.62987	1.03758	-3.49841	0.000468032	0.0106667
2669	Normal_vs_Tumor	ENSG00000243449	C4orf48	protein_coding	204.409	2.40799	0.688283	3.49854	0.000467808	0.0106667
1251	Normal_vs_Tumor	ENSG00000079102	RUNX1T1	protein_coding	394.348	-1.38097	0.39499	-3.49621	0.000471916	0.0107447
291	Normal_vs_Tumor	ENSG00000113303	BTNL8	protein_coding	11.0412	-3.36223	0.962439	-3.49345	0.000476822	0.0108353
1280	Normal_vs_Tumor	ENSG00000120658	ENOX1	protein_coding	40.9866	-1.33975	0.38365	-3.49212	0.000479205	0.0108789
1878	Normal_vs_Tumor	ENSG00000125898	FAM110A	protein_coding	724.645	1.2084	0.346398	3.48848	0.000485781	0.0109855
2294	Normal_vs_Tumor	ENSG00000034510	TMSB10	protein_coding	63906.2	1.70372	0.488498	3.48768	0.000487234	0.0110077
2066	Normal_vs_Tumor	ENSG00000171433	GLOD5	protein_coding	147.751	1.41003	0.404601	3.48498	0.000492165	0.0111071
2298	Normal_vs_Tumor	ENSG00000116991	SIPA1L2	protein_coding	4334.51	1.70869	0.490394	3.48431	0.000493401	0.0111071
3000	Normal_vs_Tumor	ENSG00000132821	VSTM2L	protein_coding	750.312	3.38885	0.973077	3.48261	0.000496552	0.0111433
1798	Normal_vs_Tumor	ENSG00000167191	GPRC5B	protein_coding	6863.86	1.12354	0.32269	3.48181	0.000498042	0.0111656
441	Normal_vs_Tumor	ENSG00000241935	HOGA1	protein_coding	52.0504	-2.84215	0.816431	-3.48119	0.000499195	0.0111807
1184	Normal_vs_Tumor	ENSG00000168785	TSPAN5	protein_coding	2493.75	-1.44972	0.416745	-3.47867	0.000503905	0.0112539
943	Normal_vs_Tumor	ENSG00000176387	HSD11B2	protein_coding	672.736	-1.74012	0.500857	-3.47429	0.000512205	0.0113957
1115	Normal_vs_Tumor	ENSG00000116132	PRRX1	protein_coding	1527.64	-1.5297	0.44029	-3.47431	0.000512178	0.0113957
2145	Normal_vs_Tumor	ENSG00000142227	EMP3	protein_coding	2905.2	1.49696	0.431097	3.47245	0.000515735	0.0114633
24	Normal_vs_Tumor	ENSG00000116147	TNR	protein_coding	14.3037	-6.89131	1.98529	-3.47118	0.000518176	0.0114957
1429	Normal_vs_Tumor	ENSG00000152217	SETBP1	protein_coding	1335.43	-1.17114	0.337518	-3.46984	0.000520762	0.0115422
1802	Normal_vs_Tumor	ENSG00000132535	DLG4	protein_coding	1664.45	1.12733	0.324942	3.46933	0.000521764	0.0115534
1062	Normal_vs_Tumor	ENSG00000275395	FCGBP	protein_coding	43665.5	-1.60271	0.46232	-3.46668	0.000526934	0.0116348
1219	Normal_vs_Tumor	ENSG00000101115	SALL4	protein_coding	108.135	-1.41544	0.408533	-3.46469	0.000530853	0.0116993
1899	Normal_vs_Tumor	ENSG00000140563	MCTP2	protein_coding	3504.72	1.2357	0.356908	3.46224	0.000535697	0.0117727
2131	Normal_vs_Tumor	ENSG00000275832	ARHGAP23	protein_coding	2240.41	1.48357	0.428548	3.46184	0.000536488	0.0117791
2606	Normal_vs_Tumor	ENSG00000105327	BBC3	protein_coding	705.919	2.28478	0.660203	3.46072	0.000538739	0.0118045
2798	Normal_vs_Tumor	ENSG00000135437	RDH5	protein_coding	158.004	2.75968	0.797632	3.45984	0.000540505	0.0118229
1072	Normal_vs_Tumor	ENSG00000170271	FAXDC2	protein_coding	4150.01	-1.58871	0.459296	-3.45902	0.000542145	0.0118476
2032	Normal_vs_Tumor	ENSG00000106683	LIMK1	protein_coding	3989.48	1.36853	0.396018	3.45572	0.000548822	0.0119824
222	Normal_vs_Tumor	ENSG00000106927	AMBP	protein_coding	14.5226	-3.82661	1.10758	-3.45491	0.000550473	0.0119848
2698	Normal_vs_Tumor	ENSG00000171388	APLN	protein_coding	104.782	2.48791	0.720074	3.45507	0.000550153	0.0119848
379	Normal_vs_Tumor	ENSG00000120322	PCDHB8	protein_coding	13.6627	-3.04589	0.88211	-3.45296	0.000554462	0.0120493
1682	Normal_vs_Tumor	ENSG00000082146	STRADB	protein_coding	2413.26	1.02762	0.297595	3.4531	0.000554189	0.0120493
1712	Normal_vs_Tumor	ENSG00000104881	PPP1R13L	protein_coding	1509.13	1.04868	0.304114	3.44831	0.000564108	0.0122475
1990	Normal_vs_Tumor	ENSG00000204396	VWA7	protein_coding	756.304	1.33358	0.387444	3.442	0.000577436	0.0124905
621	Normal_vs_Tumor	ENSG00000091128	LAMB4	protein_coding	15.4965	-2.3575	0.685001	-3.4416	0.000578276	0.0124971
645	Normal_vs_Tumor	ENSG00000147606	SLC26A7	protein_coding	41285	-2.29494	0.666878	-3.44131	0.000578897	0.0124989
1828	Normal_vs_Tumor	ENSG00000079462	PAFAH1B3	protein_coding	997.962	1.15504	0.335714	3.44055	0.000580524	0.0125225
3038	Normal_vs_Tumor	ENSG00000148346	LCN2	protein_coding	1249.27	3.54171	1.03074	3.43607	0.000590212	0.0126963
3023	Normal_vs_Tumor	ENSG00000221986	MYBPHL	protein_coding	43.8388	3.47712	1.01205	3.43572	0.000590976	0.0127011
1040	Normal_vs_Tumor	ENSG00000186838	SELENOV	protein_coding	134.21	-1.63175	0.475003	-3.43525	0.00059201	0.0127116
3115	Normal_vs_Tumor	ENSG00000240764	PCDHGC5	protein_coding	50.5052	4.16747	1.21328	3.43488	0.000592816	0.0127173
360	Normal_vs_Tumor	ENSG00000184408	KCND2	protein_coding	17.0495	-3.11454	0.906813	-3.4346	0.000593438	0.0127189
430	Normal_vs_Tumor	ENSG00000206384	COL6A6	protein_coding	13.5676	-2.89395	0.843173	-3.43221	0.000598673	0.0128077
2905	Normal_vs_Tumor	ENSG00000185306	C12orf56	protein_coding	47.7501	3.03394	0.884507	3.43009	0.000603377	0.012873
510	Normal_vs_Tumor	ENSG00000171931	FBXW10	protein_coding	34.3958	-2.65144	0.773145	-3.42942	0.000604877	0.0128815
2281	Normal_vs_Tumor	ENSG00000170522	ELOVL6	protein_coding	635.528	1.68271	0.490653	3.42954	0.000604611	0.0128815
2317	Normal_vs_Tumor	ENSG00000179133	C10orf67	protein_coding	64.9523	1.73235	0.505358	3.42796	0.000608132	0.012939
2622	Normal_vs_Tumor	ENSG00000126368	NR1D1	protein_coding	2522.81	2.32941	0.67968	3.42722	0.000609799	0.012952
62	Normal_vs_Tumor	ENSG00000183644	C11orf88	protein_coding	8.79541	-6.15519	1.79693	-3.42539	0.000613927	0.0130149
3137	Normal_vs_Tumor	ENSG00000118322	ATP10B	protein_coding	312.649	4.43482	1.29464	3.42553	0.000613602	0.0130149
1540	Normal_vs_Tumor	ENSG00000040199	PHLPP2	protein_coding	1566.91	-1.08912	0.318027	-3.4246	0.000615701	0.0130407
1215	Normal_vs_Tumor	ENSG00000128045	RASL11B	protein_coding	69.481	-1.41728	0.413891	-3.42429	0.000616417	0.0130441
1597	Normal_vs_Tumor	ENSG00000247746	USP51	protein_coding	674.47	-1.03828	0.30324	-3.42395	0.00061719	0.0130472
1150	Normal_vs_Tumor	ENSG00000171791	BCL2	protein_coding	8240.1	-1.48349	0.433389	-3.423	0.000619343	0.0130705
637	Normal_vs_Tumor	ENSG00000111087	GLI1	protein_coding	58.014	-2.32073	0.67838	-3.42098	0.000623951	0.0131204
2767	Normal_vs_Tumor	ENSG00000172987	HPSE2	protein_coding	32.441	2.6817	0.784398	3.4188	0.000628978	0.0132023
2846	Normal_vs_Tumor	ENSG00000184292	TACSTD2	protein_coding	16955.4	2.87065	0.840348	3.41602	0.000635432	0.013302
2579	Normal_vs_Tumor	ENSG00000110492	MDK	protein_coding	10428.4	2.23539	0.654455	3.41565	0.000636288	0.013308
2315	Normal_vs_Tumor	ENSG00000131097	HIGD1B	protein_coding	68.6326	1.73019	0.506805	3.41392	0.000640348	0.013369
2817	Normal_vs_Tumor	ENSG00000161973	CCDC42	protein_coding	7.46464	2.81535	0.824762	3.41353	0.000641281	0.0133765
1480	Normal_vs_Tumor	ENSG00000005243	COPZ2	protein_coding	867.295	-1.12403	0.329464	-3.4117	0.000645582	0.0134423
1758	Normal_vs_Tumor	ENSG00000101236	RNF24	protein_coding	2666.01	1.08555	0.318214	3.41138	0.000646347	0.0134462
695	Normal_vs_Tumor	ENSG00000144891	AGTR1	protein_coding	87.2022	-2.19679	0.644097	-3.41065	0.000648093	0.0134705
1546	Normal_vs_Tumor	ENSG00000154930	ACSS1	protein_coding	3972.47	-1.08379	0.317806	-3.41021	0.00064912	0.0134799
1061	Normal_vs_Tumor	ENSG00000172817	CYP7B1	protein_coding	552.225	-1.60469	0.470799	-3.40843	0.000653371	0.0135371
1962	Normal_vs_Tumor	ENSG00000162069	BICDL2	protein_coding	642.479	1.30431	0.382685	3.40831	0.000653673	0.0135371
1967	Normal_vs_Tumor	ENSG00000007314	SCN4A	protein_coding	991.672	1.30781	0.383727	3.40817	0.000653997	0.0135371
1186	Normal_vs_Tumor	ENSG00000086619	ERO1B	protein_coding	2665.22	-1.44933	0.425469	-3.40643	0.000658173	0.0136075
2932	Normal_vs_Tumor	ENSG00000105696	TMEM59L	protein_coding	285.164	3.10525	0.911724	3.40592	0.000659423	0.0136213
207	Normal_vs_Tumor	ENSG00000135443	KRT85	protein_coding	16.8273	-3.93604	1.15589	-3.40521	0.000661131	0.0136445
101	Normal_vs_Tumor	ENSG00000006128	TAC1	protein_coding	12.4077	-5.68469	1.6705	-3.40298	0.000666552	0.0137321
1790	Normal_vs_Tumor	ENSG00000166140	ZFYVE19	protein_coding	2116.83	1.11344	0.327383	3.40103	0.000671333	0.0137821
2771	Normal_vs_Tumor	ENSG00000157765	SLC34A2	protein_coding	32261.2	2.68461	0.789309	3.40121	0.000670872	0.0137821
2228	Normal_vs_Tumor	ENSG00000181350	LRRC75A	protein_coding	1035.13	1.60537	0.472349	3.39869	0.000677088	0.0138759
963	Normal_vs_Tumor	ENSG00000064309	CDON	protein_coding	5322.47	-1.71714	0.505381	-3.39772	0.000679493	0.0139008
1035	Normal_vs_Tumor	ENSG00000157653	C9orf43	protein_coding	37.0377	-1.63669	0.481702	-3.39773	0.000679473	0.0139008
2983	Normal_vs_Tumor	ENSG00000172020	GAP43	protein_coding	71.3682	3.32775	0.97997	3.39577	0.000684369	0.0139883
870	Normal_vs_Tumor	ENSG00000050767	COL23A1	protein_coding	6561.17	-1.86333	0.548995	-3.39407	0.000688625	0.014063
1730	Normal_vs_Tumor	ENSG00000164626	KCNK5	protein_coding	3992.66	1.06258	0.313245	3.39217	0.000693405	0.0141359
1620	Normal_vs_Tumor	ENSG00000123505	AMD1	protein_coding	6951.04	-1.01579	0.299517	-3.39142	0.000695324	0.0141523
1711	Normal_vs_Tumor	ENSG00000024422	EHD2	protein_coding	4145.47	1.0473	0.308813	3.39138	0.000695421	0.0141523
272	Normal_vs_Tumor	ENSG00000204065	TCEAL5	protein_coding	112.156	-3.46845	1.02322	-3.38976	0.000699551	0.0141993
614	Normal_vs_Tumor	ENSG00000101938	CHRDL1	protein_coding	1400.8	-2.37575	0.700766	-3.39022	0.000698361	0.0141993
436	Normal_vs_Tumor	ENSG00000136918	WDR38	protein_coding	28.2737	-2.88132	0.85072	-3.38691	0.000706833	0.0143347
2086	Normal_vs_Tumor	ENSG00000007402	CACNA2D2	protein_coding	1151.45	1.4322	0.42304	3.3855	0.000710497	0.0143862
2225	Normal_vs_Tumor	ENSG00000184454	NCMAP	protein_coding	1753.94	1.59638	0.471654	3.38464	0.000712705	0.0144038
2729	Normal_vs_Tumor	ENSG00000120645	IQSEC3	protein_coding	197.839	2.57656	0.761366	3.38412	0.000714066	0.0144064
2618	Normal_vs_Tumor	ENSG00000185567	AHNAK2	protein_coding	1843.55	2.31417	0.683938	3.38359	0.000715453	0.0144219
2147	Normal_vs_Tumor	ENSG00000115468	EFHD1	protein_coding	1144.84	1.49794	0.442782	3.38302	0.000716943	0.0144395
1850	Normal_vs_Tumor	ENSG00000283632	EXOC3L2	protein_coding	283.235	1.17381	0.347298	3.37984	0.000725276	0.0145822
2218	Normal_vs_Tumor	ENSG00000154310	TNIK	protein_coding	3504.88	1.58382	0.468769	3.37869	0.000728333	0.0146186
1482	Normal_vs_Tumor	ENSG00000104419	NDRG1	protein_coding	9171.3	-1.12298	0.332509	-3.3773	0.000732025	0.01468
727	Normal_vs_Tumor	ENSG00000003137	CYP26B1	protein_coding	336.902	-2.12887	0.631029	-3.37366	0.000741772	0.014812
1645	Normal_vs_Tumor	ENSG00000115827	DCAF17	protein_coding	1568.16	-1.00027	0.297017	-3.36774	0.000757881	0.015095
2769	Normal_vs_Tumor	ENSG00000196878	LAMB3	protein_coding	7802.24	2.68357	0.797221	3.36615	0.000762242	0.0151689
3197	Normal_vs_Tumor	ENSG00000162892	IL24	protein_coding	14.9073	5.92964	1.76175	3.36578	0.000763284	0.0151768
2297	Normal_vs_Tumor	ENSG00000177191	B3GNT8	protein_coding	209.837	1.70654	0.507073	3.36547	0.000764134	0.0151808
1164	Normal_vs_Tumor	ENSG00000139187	KLRG1	protein_coding	102.347	-1.47517	0.43853	-3.3639	0.000768488	0.0152543
2376	Normal_vs_Tumor	ENSG00000123500	COL10A1	protein_coding	84.6061	1.82274	0.54197	3.36318	0.000770511	0.0152815
919	Normal_vs_Tumor	ENSG00000162670	BRINP3	protein_coding	29.2172	-1.78549	0.531041	-3.36225	0.000773094	0.0153197
1175	Normal_vs_Tumor	ENSG00000115616	SLC9A2	protein_coding	136.282	-1.4611	0.434757	-3.36073	0.00077736	0.0153652
131	Normal_vs_Tumor	ENSG00000184601	C14orf180	protein_coding	7.20446	-4.84416	1.44247	-3.35825	0.000784384	0.0154909
2161	Normal_vs_Tumor	ENSG00000102699	PARP4	protein_coding	11492.6	1.51249	0.450469	3.35759	0.000786255	0.0155148
372	Normal_vs_Tumor	ENSG00000039537	C6	protein_coding	36.7185	-3.06939	0.914973	-3.35462	0.000794737	0.0156425
488	Normal_vs_Tumor	ENSG00000107295	SH3GL2	protein_coding	153.292	-2.7151	0.809358	-3.35464	0.000794694	0.0156425
87	Normal_vs_Tumor	ENSG00000204071	TCEAL6	protein_coding	7.93207	-5.89341	1.7575	-3.35329	0.000798566	0.0157007
1	Normal_vs_Tumor	ENSG00000114757	PEX5L	protein_coding	6.56748	-8.49186	2.53333	-3.35206	0.000802126	0.0157083
633	Normal_vs_Tumor	ENSG00000174348	PODN	protein_coding	652.716	-2.32393	0.693298	-3.35199	0.000802325	0.0157083
2231	Normal_vs_Tumor	ENSG00000135318	NT5E	protein_coding	7189.72	1.61416	0.481576	3.35183	0.000802782	0.0157083
2283	Normal_vs_Tumor	ENSG00000177685	CRACR2B	protein_coding	356.826	1.68746	0.503398	3.35214	0.000801905	0.0157083
1669	Normal_vs_Tumor	ENSG00000167702	KIFC2	protein_coding	600.754	1.01484	0.302952	3.34984	0.000808593	0.0157783
1020	Normal_vs_Tumor	ENSG00000169071	ROR2	protein_coding	1237.53	-1.65486	0.494246	-3.34825	0.000813231	0.015829
2718	Normal_vs_Tumor	ENSG00000124107	SLPI	protein_coding	8069.85	2.54316	0.759584	3.3481	0.000813689	0.015829
2803	Normal_vs_Tumor	ENSG00000171346	KRT15	protein_coding	395.365	2.76694	0.826313	3.34853	0.000812401	0.015829
3181	Normal_vs_Tumor	ENSG00000183715	OPCML	protein_coding	710.29	5.4933	1.64106	3.34741	0.000815697	0.0158549
1549	Normal_vs_Tumor	ENSG00000163590	PPM1L	protein_coding	1904.77	-1.08142	0.323134	-3.34666	0.00081791	0.0158847
813	Normal_vs_Tumor	ENSG00000008735	MAPK8IP2	protein_coding	100.508	-1.95702	0.585082	-3.34487	0.000823217	0.0159348
1910	Normal_vs_Tumor	ENSG00000173457	PPP1R14B	protein_coding	2696.99	1.24419	0.371962	3.34493	0.000823023	0.0159348
1190	Normal_vs_Tumor	ENSG00000165617	DACT1	protein_coding	1165.88	-1.44689	0.43277	-3.34331	0.00082785	0.0160113
2177	Normal_vs_Tumor	ENSG00000140931	CMTM3	protein_coding	2438.83	1.52977	0.457654	3.34264	0.000829856	0.0160235
2997	Normal_vs_Tumor	ENSG00000058335	RASGRF1	protein_coding	497.286	3.37303	1.00933	3.34185	0.000832223	0.016056
1615	Normal_vs_Tumor	ENSG00000117280	RAB29	protein_coding	3542.56	-1.02023	0.305622	-3.33821	0.000843206	0.0162144
1334	Normal_vs_Tumor	ENSG00000102547	CAB39L	protein_coding	1600.28	-1.28178	0.384403	-3.33448	0.000854591	0.016366
2271	Normal_vs_Tumor	ENSG00000206190	ATP10A	protein_coding	615.449	1.67014	0.501009	3.33355	0.000857448	0.0164073
1131	Normal_vs_Tumor	ENSG00000163328	GPR155	protein_coding	673.205	-1.50388	0.451235	-3.33282	0.000859717	0.0164267
2397	Normal_vs_Tumor	ENSG00000174791	RIN1	protein_coding	273.965	1.85855	0.55766	3.33277	0.000859869	0.0164267
2208	Normal_vs_Tumor	ENSG00000155158	TTC39B	protein_coding	1843.07	1.56894	0.470975	3.33126	0.000864552	0.0164892
991	Normal_vs_Tumor	ENSG00000167311	ART5	protein_coding	127.454	-1.68865	0.506959	-3.33095	0.000865496	0.0164913
2143	Normal_vs_Tumor	ENSG00000159842	ABR	protein_coding	5406.62	1.49635	0.449252	3.33077	0.000866071	0.0164913
2746	Normal_vs_Tumor	ENSG00000156299	TIAM1	protein_coding	2992.16	2.63288	0.790678	3.3299	0.000868781	0.0165295
1365	Normal_vs_Tumor	ENSG00000106688	SLC1A1	protein_coding	2519.98	-1.24203	0.3731	-3.32895	0.000871736	0.0165722
1133	Normal_vs_Tumor	ENSG00000186197	EDARADD	protein_coding	278.838	-1.49854	0.450297	-3.32789	0.000875077	0.0165818
2237	Normal_vs_Tumor	ENSG00000162520	SYNC	protein_coding	1067.64	1.61538	0.485334	3.32839	0.00087351	0.0165818
2404	Normal_vs_Tumor	ENSG00000147036	LANCL3	protein_coding	81.8562	1.87096	0.562185	3.32802	0.000874667	0.0165818
2396	Normal_vs_Tumor	ENSG00000163191	S100A11	protein_coding	20435.1	1.85525	0.557838	3.32579	0.00088169	0.0166936
2422	Normal_vs_Tumor	ENSG00000175265	GOLGA8A	protein_coding	1960.01	1.89873	0.571147	3.32441	0.000886053	0.0167221
2853	Normal_vs_Tumor	ENSG00000163888	CAMK2N2	protein_coding	82.0805	2.89256	0.870066	3.32452	0.000885695	0.0167221
642	Normal_vs_Tumor	ENSG00000197415	VEPH1	protein_coding	72.7522	-2.30685	0.694264	-3.32274	0.000891395	0.0167822
2952	Normal_vs_Tumor	ENSG00000105664	COMP	protein_coding	794.714	3.22029	0.969693	3.32094	0.000897158	0.0168506
3083	Normal_vs_Tumor	ENSG00000185198	PRSS57	protein_coding	13.6136	3.90799	1.17678	3.32093	0.000897191	0.0168506
2548	Normal_vs_Tumor	ENSG00000006534	ALDH3B1	protein_coding	1595.64	2.1669	0.65281	3.31934	0.000902306	0.0169331
1621	Normal_vs_Tumor	ENSG00000099204	ABLIM1	protein_coding	14680.7	-1.01569	0.306112	-3.31802	0.000906575	0.0169995
949	Normal_vs_Tumor	ENSG00000134198	TSPAN2	protein_coding	237.171	-1.73409	0.522673	-3.31774	0.000907486	0.017003
2663	Normal_vs_Tumor	ENSG00000156535	CD109	protein_coding	1895.5	2.39903	0.723622	3.31531	0.000915404	0.0171239
2222	Normal_vs_Tumor	ENSG00000103811	CTSH	protein_coding	12949	1.59142	0.480065	3.315	0.000916436	0.0171295
2826	Normal_vs_Tumor	ENSG00000130513	GDF15	protein_coding	3387.63	2.83275	0.85462	3.31463	0.000917632	0.017137
2610	Normal_vs_Tumor	ENSG00000053108	FSTL4	protein_coding	100.594	2.29002	0.691193	3.31315	0.00092253	0.0171748
2774	Normal_vs_Tumor	ENSG00000105376	ICAM5	protein_coding	582.012	2.697	0.815713	3.30632	0.000945308	0.0175013
1976	Normal_vs_Tumor	ENSG00000162496	DHRS3	protein_coding	19875.6	1.32288	0.400358	3.30424	0.000952333	0.0176174
997	Normal_vs_Tumor	ENSG00000116761	CTH	protein_coding	491.562	-1.67996	0.508521	-3.30361	0.000954472	0.017643
2160	Normal_vs_Tumor	ENSG00000069974	RAB27A	protein_coding	7693.91	1.50891	0.4569	3.3025	0.000958286	0.0176995
1789	Normal_vs_Tumor	ENSG00000143847	PPFIA4	protein_coding	61.2592	1.11322	0.337153	3.30182	0.000960614	0.0177226
1830	Normal_vs_Tumor	ENSG00000134070	IRAK2	protein_coding	911.536	1.15573	0.350064	3.30147	0.000961808	0.0177226
2039	Normal_vs_Tumor	ENSG00000139174	PRICKLE1	protein_coding	6155.13	1.37927	0.41775	3.30166	0.000961152	0.0177226
2782	Normal_vs_Tumor	ENSG00000115828	QPCT	protein_coding	4186.7	2.71855	0.823926	3.2995	0.000968561	0.017833
1989	Normal_vs_Tumor	ENSG00000118946	PCDH17	protein_coding	525.878	1.33232	0.404188	3.29629	0.000979702	0.0179673
529	Normal_vs_Tumor	ENSG00000111404	RERGL	protein_coding	74.8782	-2.60048	0.789293	-3.2947	0.000985281	0.0180555
2011	Normal_vs_Tumor	ENSG00000171159	C9orf16	protein_coding	2459.7	1.35616	0.41184	3.29293	0.00099148	0.0181265
3258	Normal_vs_Tumor	ENSG00000197768	STPG3	protein_coding	4.4401	7.946	2.41295	3.29307	0.000991002	0.0181265
2082	Normal_vs_Tumor	ENSG00000110660	SLC35F2	protein_coding	2053.99	1.43019	0.4344	3.29234	0.000993572	0.0181506
1514	Normal_vs_Tumor	ENSG00000184785	SMIM10	protein_coding	333.673	-1.10433	0.335581	-3.29081	0.000999004	0.0182355
1438	Normal_vs_Tumor	ENSG00000081377	CDC14B	protein_coding	3071.28	-1.16586	0.354438	-3.28931	0.00100435	0.0183188
1886	Normal_vs_Tumor	ENSG00000164309	CMYA5	protein_coding	1852.5	1.21536	0.370069	3.28414	0.00102293	0.0185997
2840	Normal_vs_Tumor	ENSG00000184574	LPAR5	protein_coding	2828.13	2.85434	0.869679	3.28206	0.00103052	0.0186553
1707	Normal_vs_Tumor	ENSG00000138835	RGS3	protein_coding	4611.45	1.04275	0.318049	3.27858	0.00104332	0.0188495
2256	Normal_vs_Tumor	ENSG00000135740	SLC9A5	protein_coding	49.2758	1.65041	0.503418	3.27841	0.00104393	0.0188495
1836	Normal_vs_Tumor	ENSG00000185090	MANEAL	protein_coding	652.452	1.16127	0.354284	3.2778	0.00104621	0.018874
781	Normal_vs_Tumor	ENSG00000146755	TRIM50	protein_coding	12.3339	-2.01636	0.615425	-3.27638	0.00105148	0.0189421
2970	Normal_vs_Tumor	ENSG00000145864	GABRB2	protein_coding	4685.2	3.28434	1.00268	3.27556	0.00105453	0.0189823
2303	Normal_vs_Tumor	ENSG00000013364	MVP	protein_coding	12050.4	1.71796	0.524528	3.27524	0.00105572	0.0189887
1021	Normal_vs_Tumor	ENSG00000079101	CLUL1	protein_coding	482.743	-1.65484	0.505429	-3.27413	0.00105986	0.0190343
1617	Normal_vs_Tumor	ENSG00000172201	ID4	protein_coding	25409.8	-1.0188	0.311352	-3.2722	0.00106715	0.0191506
2598	Normal_vs_Tumor	ENSG00000187922	LCN10	protein_coding	46.5234	2.27023	0.694239	3.2701	0.00107508	0.0192633
485	Normal_vs_Tumor	ENSG00000196616	ADH1B	protein_coding	570.904	-2.72112	0.832372	-3.26911	0.00107885	0.0193012
367	Normal_vs_Tumor	ENSG00000173809	TDRD12	protein_coding	19.261	-3.08583	0.944577	-3.26689	0.00108736	0.019409
2543	Normal_vs_Tumor	ENSG00000104723	TUSC3	protein_coding	4613.69	2.15971	0.661088	3.2669	0.00108732	0.019409
1350	Normal_vs_Tumor	ENSG00000187824	TMEM220	protein_coding	769.605	-1.26128	0.386275	-3.26524	0.0010937	0.0194924
1458	Normal_vs_Tumor	ENSG00000066629	EML1	protein_coding	1494.16	-1.14404	0.3505	-3.26404	0.00109837	0.0195558
1545	Normal_vs_Tumor	ENSG00000107562	CXCL12	protein_coding	3148.05	-1.08547	0.332656	-3.26303	0.00110228	0.0195856
2144	Normal_vs_Tumor	ENSG00000139044	B4GALNT3	protein_coding	973.217	1.49651	0.458858	3.26137	0.00110875	0.0196557
1543	Normal_vs_Tumor	ENSG00000180628	PCGF5	protein_coding	3937.16	-1.08574	0.333003	-3.26045	0.00111235	0.0196897
3129	Normal_vs_Tumor	ENSG00000162989	KCNJ3	protein_coding	7.71967	4.31555	1.32387	3.25979	0.00111495	0.0197207
783	Normal_vs_Tumor	ENSG00000101463	SYNDIG1	protein_coding	502.788	-2.0147	0.618313	-3.25839	0.00112048	0.0197887
2692	Normal_vs_Tumor	ENSG00000140873	ADAMTS18	protein_coding	22.0052	2.46885	0.75766	3.25852	0.00111996	0.0197887
2592	Normal_vs_Tumor	ENSG00000163794	UCN	protein_coding	35.0632	2.25637	0.692657	3.25756	0.00112374	0.0198312
2270	Normal_vs_Tumor	ENSG00000154146	NRGN	protein_coding	527.308	1.6687	0.512443	3.25635	0.00112854	0.0199009
1456	Normal_vs_Tumor	ENSG00000102543	CDADC1	protein_coding	1002.06	-1.14552	0.352203	-3.25245	0.00114415	0.0201236
1788	Normal_vs_Tumor	ENSG00000139173	TMEM117	protein_coding	652.589	1.11255	0.342146	3.2517	0.00114719	0.0201538
2580	Normal_vs_Tumor	ENSG00000138166	DUSP5	protein_coding	15178.9	2.24232	0.690009	3.2497	0.00115527	0.0202654
2165	Normal_vs_Tumor	ENSG00000164171	ITGA2	protein_coding	2331.7	1.51547	0.466538	3.24833	0.00116085	0.0203479
1129	Normal_vs_Tumor	ENSG00000118997	DNAH7	protein_coding	602.744	-1.50436	0.463446	-3.24603	0.00117028	0.0204367
2796	Normal_vs_Tumor	ENSG00000125931	CITED1	protein_coding	6720.27	2.75359	0.848579	3.24494	0.00117474	0.0204992
812	Normal_vs_Tumor	ENSG00000153404	PLEKHG4B	protein_coding	873.448	-1.95712	0.603199	-3.24457	0.0011763	0.0205111
392	Normal_vs_Tumor	ENSG00000116183	PAPPA2	protein_coding	74.4404	-3.00071	0.925366	-3.24272	0.00118393	0.020598
2463	Normal_vs_Tumor	ENSG00000160678	S100A1	protein_coding	15908.2	1.97628	0.609412	3.24293	0.00118306	0.020598
2154	Normal_vs_Tumor	ENSG00000133116	KL	protein_coding	415.764	1.50055	0.462932	3.24141	0.00118941	0.020632
2739	Normal_vs_Tumor	ENSG00000196154	S100A4	protein_coding	16027	2.61711	0.808116	3.23853	0.00120147	0.020795
1476	Normal_vs_Tumor	ENSG00000165929	TC2N	protein_coding	2050.12	-1.12719	0.348109	-3.23803	0.00120359	0.0208161
1622	Normal_vs_Tumor	ENSG00000019485	PRDM11	protein_coding	2139.23	-1.0146	0.313789	-3.23338	0.00122336	0.0210801
1318	Normal_vs_Tumor	ENSG00000134253	TRIM45	protein_coding	383.057	-1.29214	0.399811	-3.23188	0.00122977	0.021175
576	Normal_vs_Tumor	ENSG00000184374	COLEC10	protein_coding	75.1683	-2.47175	0.765345	-3.22958	0.00123971	0.0213128
1041	Normal_vs_Tumor	ENSG00000162482	AKR7A3	protein_coding	30.2126	-1.63094	0.505053	-3.22925	0.00124117	0.0213128
2029	Normal_vs_Tumor	ENSG00000235169	SMIM1	protein_coding	445.952	1.36761	0.4236	3.22854	0.00124424	0.0213457
282	Normal_vs_Tumor	ENSG00000143340	FAM163A	protein_coding	120.984	-3.40186	1.05441	-3.22632	0.00125393	0.0214647
2406	Normal_vs_Tumor	ENSG00000184584	TMEM173	protein_coding	5558.46	1.87402	0.580988	3.22558	0.00125716	0.0215042
901	Normal_vs_Tumor	ENSG00000188596	CFAP54	protein_coding	103.896	-1.81736	0.56382	-3.2233	0.00126724	0.0216449
2627	Normal_vs_Tumor	ENSG00000166016	ABTB2	protein_coding	1040.99	2.33275	0.723687	3.22342	0.0012667	0.0216449
411	Normal_vs_Tumor	ENSG00000178115	GOLGA8Q	protein_coding	161.668	-2.94588	0.914181	-3.22243	0.00127108	0.0216947
571	Normal_vs_Tumor	ENSG00000114948	ADAM23	protein_coding	63.8338	-2.48835	0.772395	-3.2216	0.00127478	0.021742
3119	Normal_vs_Tumor	ENSG00000079393	DUSP13	protein_coding	23.6669	4.19941	1.30411	3.22014	0.0012813	0.0218372
165	Normal_vs_Tumor	ENSG00000100012	SEC14L3	protein_coding	208.789	-4.36181	1.35514	-3.21872	0.00128765	0.0219294
2621	Normal_vs_Tumor	ENSG00000162551	ALPL	protein_coding	765.18	2.32885	0.724224	3.21565	0.00130147	0.0221326
902	Normal_vs_Tumor	ENSG00000115641	FHL2	protein_coding	1505.31	-1.81729	0.56547	-3.21377	0.00131002	0.0222457
1427	Normal_vs_Tumor	ENSG00000283201	RP11-15H20.8	protein_coding	71.1401	-1.17392	0.36538	-3.21289	0.00131407	0.0222819
1823	Normal_vs_Tumor	ENSG00000100767	PAPLN	protein_coding	3977.73	1.15111	0.358411	3.21169	0.00131958	0.022343
3255	Normal_vs_Tumor	ENSG00000160973	FOXH1	protein_coding	4.07981	7.81761	2.43454	3.21113	0.00132215	0.0223704
453	Normal_vs_Tumor	ENSG00000112175	BMP5	protein_coding	54.377	-2.81894	0.878165	-3.21003	0.00132722	0.022429
623	Normal_vs_Tumor	ENSG00000134201	GSTM5	protein_coding	151.549	-2.35128	0.732496	-3.20996	0.00132753	0.022429
465	Normal_vs_Tumor	ENSG00000188958	UTS2B	protein_coding	7.25704	-2.77522	0.864713	-3.20941	0.00133005	0.022447
1598	Normal_vs_Tumor	ENSG00000183943	PRKX	protein_coding	5962.12	-1.03745	0.323421	-3.20774	0.00133783	0.0225379
2350	Normal_vs_Tumor	ENSG00000109762	SNX25	protein_coding	7075.6	1.78145	0.555809	3.20514	0.00134995	0.0227093
816	Normal_vs_Tumor	ENSG00000063127	SLC6A16	protein_coding	65.3701	-1.95414	0.60983	-3.2044	0.00135344	0.0227515
1807	Normal_vs_Tumor	ENSG00000015153	YAF2	protein_coding	1397.92	1.13307	0.353664	3.20381	0.00135622	0.0227756
2468	Normal_vs_Tumor	ENSG00000163235	TGFA	protein_coding	6331.26	1.9803	0.618132	3.20368	0.00135682	0.0227756
643	Normal_vs_Tumor	ENSG00000077616	NAALAD2	protein_coding	26.6341	-2.30264	0.719323	-3.20112	0.00136895	0.0229627
1459	Normal_vs_Tumor	ENSG00000121361	KCNJ8	protein_coding	445.5	-1.14286	0.357211	-3.19938	0.00137722	0.0230684
514	Normal_vs_Tumor	ENSG00000007062	PROM1	protein_coding	1302.76	-2.64844	0.829467	-3.19295	0.00140828	0.0235046
1826	Normal_vs_Tumor	ENSG00000137831	UACA	protein_coding	10370.4	1.15367	0.361594	3.1905	0.00142024	0.0236535
547	Normal_vs_Tumor	ENSG00000163884	KLF15	protein_coding	652.919	-2.54419	0.797493	-3.19023	0.00142158	0.0236589
644	Normal_vs_Tumor	ENSG00000198963	RORB	protein_coding	77.7265	-2.29508	0.719852	-3.18827	0.00143128	0.0237695
2665	Normal_vs_Tumor	ENSG00000108950	FAM20A	protein_coding	4607.53	2.40225	0.754091	3.18563	0.0014444	0.0239027
535	Normal_vs_Tumor	ENSG00000183785	TUBA8	protein_coding	9.141	-2.5833	0.811415	-3.18369	0.00145409	0.0240459
687	Normal_vs_Tumor	ENSG00000170075	GPR37L1	protein_coding	31.2856	-2.2066	0.69329	-3.1828	0.00145857	0.0240861
2233	Normal_vs_Tumor	ENSG00000095383	TBC1D2	protein_coding	3498.94	1.61466	0.507358	3.18248	0.00146019	0.0240957
1969	Normal_vs_Tumor	ENSG00000048540	LMO3	protein_coding	18080.4	1.31127	0.412526	3.17865	0.00147964	0.0243651
556	Normal_vs_Tumor	ENSG00000089101	CFAP61	protein_coding	40.4992	-2.52381	0.794199	-3.17781	0.00148391	0.0243839
670	Normal_vs_Tumor	ENSG00000053328	METTL24	protein_coding	30.4771	-2.24902	0.707697	-3.17794	0.00148326	0.0243839
1247	Normal_vs_Tumor	ENSG00000178093	TSSK6	protein_coding	81.6009	-1.38572	0.43616	-3.17708	0.00148764	0.0244281
3001	Normal_vs_Tumor	ENSG00000170367	CST5	protein_coding	20.3341	3.39054	1.06738	3.17651	0.00149056	0.0244588
1053	Normal_vs_Tumor	ENSG00000170011	MYRIP	protein_coding	238.777	-1.61227	0.507763	-3.17525	0.00149707	0.0245484
2495	Normal_vs_Tumor	ENSG00000162545	CAMK2N1	protein_coding	4608.75	2.06309	0.650115	3.17342	0.00150652	0.0246515
1419	Normal_vs_Tumor	ENSG00000161243	FBXO27	protein_coding	218.198	-1.18146	0.372597	-3.17088	0.00151976	0.0248161
479	Normal_vs_Tumor	ENSG00000214814	FER1L6	protein_coding	93.7522	-2.73217	0.862132	-3.16909	0.00152917	0.0249523
2349	Normal_vs_Tumor	ENSG00000171345	KRT19	protein_coding	13768.7	1.78131	0.562399	3.16734	0.00153841	0.0250332
1735	Normal_vs_Tumor	ENSG00000119514	GALNT12	protein_coding	4697.11	1.06557	0.33682	3.16362	0.00155822	0.0253016
1851	Normal_vs_Tumor	ENSG00000108797	CNTNAP1	protein_coding	293.813	1.17534	0.371541	3.16343	0.00155924	0.0253016
768	Normal_vs_Tumor	ENSG00000148357	HMCN2	protein_coding	185.033	-2.04828	0.647651	-3.16263	0.00156352	0.0253183
1436	Normal_vs_Tumor	ENSG00000162804	SNED1	protein_coding	3454.07	-1.16671	0.368903	-3.16263	0.00156349	0.0253183
1354	Normal_vs_Tumor	ENSG00000150764	DIXDC1	protein_coding	2356.3	-1.25916	0.398192	-3.16219	0.00156585	0.0253387
1971	Normal_vs_Tumor	ENSG00000144063	MALL	protein_coding	507.656	1.31416	0.415701	3.16131	0.00157063	0.0253984
3046	Normal_vs_Tumor	ENSG00000186912	P2RY4	protein_coding	8.21289	3.62913	1.14887	3.15888	0.00158378	0.0255404
161	Normal_vs_Tumor	ENSG00000070193	FGF10	protein_coding	44.8717	-4.40359	1.39425	-3.1584	0.0015864	0.0255615
1183	Normal_vs_Tumor	ENSG00000131018	SYNE1	protein_coding	8229.37	-1.45023	0.459368	-3.15702	0.00159392	0.0256508
2758	Normal_vs_Tumor	ENSG00000174950	CD164L2	protein_coding	154.78	2.66531	0.844405	3.15644	0.0015971	0.0256843
2819	Normal_vs_Tumor	ENSG00000138061	CYP1B1	protein_coding	2730.9	2.81832	0.893462	3.15438	0.00160838	0.0258479
2573	Normal_vs_Tumor	ENSG00000099953	MMP11	protein_coding	296.513	2.22448	0.70529	3.15399	0.00161053	0.0258646
1197	Normal_vs_Tumor	ENSG00000106511	MEOX2	protein_coding	220.822	-1.44183	0.457266	-3.15315	0.00161521	0.0259221
2091	Normal_vs_Tumor	ENSG00000071909	MYO3B	protein_coding	505.54	1.44057	0.457088	3.15161	0.00162371	0.0259871
2031	Normal_vs_Tumor	ENSG00000179241	LDLRAD3	protein_coding	399.322	1.36848	0.434319	3.15086	0.00162791	0.0260188
1940	Normal_vs_Tumor	ENSG00000123095	BHLHE41	protein_coding	15758.2	1.27509	0.404741	3.1504	0.00163048	0.0260243
1403	Normal_vs_Tumor	ENSG00000104635	SLC39A14	protein_coding	10933.7	-1.20089	0.381312	-3.14937	0.00163624	0.0260805
746	Normal_vs_Tumor	ENSG00000211452	DIO1	protein_coding	8979.87	-2.09216	0.664594	-3.14803	0.00164375	0.0261646
1510	Normal_vs_Tumor	ENSG00000168491	CCDC110	protein_coding	179.483	-1.10649	0.351626	-3.14678	0.00165081	0.0262413
1687	Normal_vs_Tumor	ENSG00000171552	BCL2L1	protein_coding	9045.34	1.03243	0.328397	3.14386	0.00166734	0.0264681
2574	Normal_vs_Tumor	ENSG00000225968	ELFN1	protein_coding	52.8991	2.22535	0.708254	3.14202	0.00167786	0.026599
2309	Normal_vs_Tumor	ENSG00000180801	ARSJ	protein_coding	312.726	1.72703	0.54973	3.1416	0.00168027	0.026619
1109	Normal_vs_Tumor	ENSG00000148339	SLC25A25	protein_coding	4071.28	-1.53992	0.490325	-3.1406	0.001686	0.0266737
624	Normal_vs_Tumor	ENSG00000065609	SNAP91	protein_coding	65.4995	-2.34675	0.747531	-3.13933	0.00169335	0.0267719
626	Normal_vs_Tumor	ENSG00000126218	F10	protein_coding	84.1121	-2.3411	0.746045	-3.13801	0.00170097	0.0268561
1583	Normal_vs_Tumor	ENSG00000137672	TRPC6	protein_coding	813.846	-1.05306	0.335752	-3.13642	0.00171025	0.0269332
2359	Normal_vs_Tumor	ENSG00000132334	PTPRE	protein_coding	2381.14	1.7949	0.572357	3.13599	0.00171277	0.0269332
2563	Normal_vs_Tumor	ENSG00000123689	G0S2	protein_coding	825.116	2.19695	0.701237	3.13296	0.00173051	0.0271851
2804	Normal_vs_Tumor	ENSG00000186867	QRFPR	protein_coding	40.1836	2.76752	0.883886	3.13108	0.00174162	0.0273135
3177	Normal_vs_Tumor	ENSG00000269891	ARHGAP19-SLIT1	protein_coding	4.79107	5.25672	1.68035	3.12836	0.00175786	0.0275495
1845	Normal_vs_Tumor	ENSG00000105755	ETHE1	protein_coding	2058.02	1.16833	0.373514	3.12795	0.00176031	0.0275696
1846	Normal_vs_Tumor	ENSG00000112290	WASF1	protein_coding	290.359	1.16926	0.373886	3.12732	0.00176409	0.0275918
518	Normal_vs_Tumor	ENSG00000183091	NEB	protein_coding	409.068	-2.63771	0.844339	-3.12399	0.00178417	0.0278686
1065	Normal_vs_Tumor	ENSG00000241186	TDGF1	protein_coding	33.8623	-1.60056	0.512448	-3.12335	0.00178806	0.0278734
1784	Normal_vs_Tumor	ENSG00000136848	DAB2IP	protein_coding	6562.95	1.1074	0.354839	3.12086	0.00180321	0.0279791
1700	Normal_vs_Tumor	ENSG00000104205	SGK3	protein_coding	1507.9	1.03786	0.332762	3.11893	0.00181508	0.0280723
1939	Normal_vs_Tumor	ENSG00000003249	DBNDD1	protein_coding	1025.75	1.27501	0.40877	3.11913	0.00181388	0.0280723
2044	Normal_vs_Tumor	ENSG00000142627	EPHA2	protein_coding	5601.71	1.38361	0.443578	3.1192	0.00181343	0.0280723
8	Normal_vs_Tumor	ENSG00000175093	SPSB4	protein_coding	4.56724	-7.94649	2.54978	-3.11654	0.00182986	0.02828
2897	Normal_vs_Tumor	ENSG00000104783	KCNN4	protein_coding	2042.42	3.02279	0.970092	3.11599	0.0018333	0.0283144
1575	Normal_vs_Tumor	ENSG00000100350	FOXRED2	protein_coding	737.154	-1.05818	0.339736	-3.11472	0.0018412	0.028399
971	Normal_vs_Tumor	ENSG00000138678	GPAT3	protein_coding	3063.09	-1.70954	0.548895	-3.11451	0.00184252	0.0284005
922	Normal_vs_Tumor	ENSG00000150510	FAM124A	protein_coding	220.482	-1.77775	0.570889	-3.11401	0.00184563	0.0284298
1639	Normal_vs_Tumor	ENSG00000184216	IRAK1	protein_coding	2195.42	-1.00555	0.32301	-3.11307	0.00185153	0.0285019
1037	Normal_vs_Tumor	ENSG00000137434	C6orf52	protein_coding	30.6892	-1.63391	0.524927	-3.11265	0.00185414	0.0285233
2814	Normal_vs_Tumor	ENSG00000138622	HCN4	protein_coding	115.325	2.80783	0.902165	3.11233	0.00185618	0.0285359
2694	Normal_vs_Tumor	ENSG00000176907	C8orf4	protein_coding	12010.8	2.47372	0.795361	3.11019	0.00186966	0.0287054
2217	Normal_vs_Tumor	ENSG00000169991	IFFO2	protein_coding	2144.56	1.58295	0.509283	3.1082	0.00188232	0.0288808
911	Normal_vs_Tumor	ENSG00000109771	LRP2BP	protein_coding	264.109	-1.79638	0.578299	-3.10631	0.00189437	0.0290356
1099	Normal_vs_Tumor	ENSG00000149599	DUSP15	protein_coding	259.77	-1.55166	0.499571	-3.10598	0.00189651	0.0290414
2482	Normal_vs_Tumor	ENSG00000105131	EPHX3	protein_coding	62.4671	2.02942	0.65367	3.10466	0.00190499	0.0291331
3263	Normal_vs_Tumor	ENSG00000177291	GJD4	protein_coding	5.14783	8.16249	2.6293	3.10443	0.00190646	0.0291365
1187	Normal_vs_Tumor	ENSG00000158163	DZIP1L	protein_coding	198.105	-1.44895	0.467087	-3.10211	0.00192147	0.0292893
211	Normal_vs_Tumor	ENSG00000089250	NOS1	protein_coding	41.9137	-3.8898	1.25464	-3.10032	0.0019331	0.0294115
2923	Normal_vs_Tumor	ENSG00000113946	CLDN16	protein_coding	5453.34	3.07774	0.992725	3.1003	0.00193326	0.0294115
984	Normal_vs_Tumor	ENSG00000116194	ANGPTL1	protein_coding	3902.36	-1.69377	0.546494	-3.09933	0.00193956	0.0294881
1702	Normal_vs_Tumor	ENSG00000072110	ACTN1	protein_coding	6488.88	1.03922	0.335387	3.09857	0.0019446	0.0295455
882	Normal_vs_Tumor	ENSG00000197594	ENPP1	protein_coding	6539.7	-1.85509	0.598734	-3.09835	0.00194599	0.0295475
2413	Normal_vs_Tumor	ENSG00000162981	FAM84A	protein_coding	1047.48	1.88132	0.607358	3.09754	0.00195131	0.0296064
2671	Normal_vs_Tumor	ENSG00000181218	HIST3H2A	protein_coding	194.475	2.41122	0.778471	3.09738	0.0019524	0.0296064
2024	Normal_vs_Tumor	ENSG00000185332	TMEM105	protein_coding	79.0683	1.3651	0.44089	3.09624	0.00195989	0.0296813
1292	Normal_vs_Tumor	ENSG00000163545	NUAK2	protein_coding	2493.1	-1.32195	0.427233	-3.09421	0.00197335	0.0297888
2499	Normal_vs_Tumor	ENSG00000175832	ETV4	protein_coding	1848.01	2.06937	0.669067	3.09291	0.00198203	0.0298831
506	Normal_vs_Tumor	ENSG00000170323	FABP4	protein_coding	652.696	-2.66242	0.861426	-3.09071	0.00199676	0.0300489
1408	Normal_vs_Tumor	ENSG00000163291	PAQR3	protein_coding	690.987	-1.19353	0.386193	-3.09049	0.00199829	0.0300489
1616	Normal_vs_Tumor	ENSG00000112425	EPM2A	protein_coding	446.161	-1.01959	0.329907	-3.09053	0.00199799	0.0300489
2322	Normal_vs_Tumor	ENSG00000072682	P4HA2	protein_coding	4348.17	1.73995	0.563665	3.08686	0.00202284	0.03034
1681	Normal_vs_Tumor	ENSG00000099377	HSD3B7	protein_coding	714.599	1.02706	0.332823	3.0859	0.00202936	0.0304184
2365	Normal_vs_Tumor	ENSG00000118257	NRP2	protein_coding	14606.2	1.80545	0.585414	3.08406	0.00204198	0.0305682
1340	Normal_vs_Tumor	ENSG00000047365	ARAP2	protein_coding	6502.16	-1.27995	0.41509	-3.08355	0.00204545	0.0306006
1199	Normal_vs_Tumor	ENSG00000152137	HSPB8	protein_coding	2974.26	-1.44058	0.468001	-3.07815	0.00208291	0.0311013
2457	Normal_vs_Tumor	ENSG00000167644	C19orf33	protein_coding	24.5682	1.97076	0.641101	3.07403	0.00211191	0.0314927
888	Normal_vs_Tumor	ENSG00000175161	CADM2	protein_coding	74.6764	-1.83629	0.597624	-3.07264	0.00212172	0.0315398
1643	Normal_vs_Tumor	ENSG00000106034	CPED1	protein_coding	297.069	-1.00166	0.32618	-3.07089	0.0021342	0.0317051
174	Normal_vs_Tumor	ENSG00000197616	MYH6	protein_coding	5.42059	-4.29672	1.39962	-3.06992	0.00214119	0.0317688
1607	Normal_vs_Tumor	ENSG00000184378	ACTRT3	protein_coding	156.42	-1.02809	0.335104	-3.06798	0.00215512	0.0319348
3183	Normal_vs_Tumor	ENSG00000274252	GGTLC3	protein_coding	5.56486	5.52606	1.80267	3.06549	0.00217317	0.0321185
2235	Normal_vs_Tumor	ENSG00000014914	MTMR11	protein_coding	430.079	1.61481	0.527148	3.0633	0.00218912	0.0322751
1648	Normal_vs_Tumor	ENSG00000168268	NT5DC2	protein_coding	2733.16	1.00098	0.326884	3.0622	0.00219717	0.0323529
2136	Normal_vs_Tumor	ENSG00000099139	PCSK5	protein_coding	1427.51	1.48602	0.485388	3.06151	0.00220221	0.0324067
2305	Normal_vs_Tumor	ENSG00000166780	C16orf45	protein_coding	1601.18	1.71919	0.561593	3.06127	0.00220398	0.0324124
951	Normal_vs_Tumor	ENSG00000171385	KCND3	protein_coding	92.1064	-1.73142	0.565676	-3.0608	0.00220744	0.0324428
1235	Normal_vs_Tumor	ENSG00000187800	PEAR1	protein_coding	454.6	-1.40264	0.45837	-3.06006	0.00221291	0.032462
2594	Normal_vs_Tumor	ENSG00000196639	HRH1	protein_coding	505.157	2.25955	0.738367	3.06019	0.00221193	0.032462
2723	Normal_vs_Tumor	ENSG00000164520	RAET1E	protein_coding	67.6792	2.55933	0.836315	3.06024	0.00221158	0.032462
1204	Normal_vs_Tumor	ENSG00000160712	IL6R	protein_coding	996.293	-1.435	0.469362	-3.05734	0.00223309	0.032676
2942	Normal_vs_Tumor	ENSG00000267206	LCN6	protein_coding	62.1211	3.17806	1.03946	3.05741	0.00223257	0.032676
1717	Normal_vs_Tumor	ENSG00000153292	ADGRF1	protein_coding	3207.9	1.04997	0.343593	3.05584	0.00224431	0.0327582
1315	Normal_vs_Tumor	ENSG00000142611	PRDM16	protein_coding	2079.01	-1.29505	0.423853	-3.05542	0.00224748	0.032784
1191	Normal_vs_Tumor	ENSG00000163531	NFASC	protein_coding	202.317	-1.44659	0.473574	-3.05463	0.0022534	0.0328499
527	Normal_vs_Tumor	ENSG00000157150	TIMP4	protein_coding	44.853	-2.60713	0.853763	-3.05369	0.00226045	0.0329117
1442	Normal_vs_Tumor	ENSG00000162814	SPATA17	protein_coding	243.731	-1.16252	0.380883	-3.05216	0.00227199	0.0330591
1634	Normal_vs_Tumor	ENSG00000042062	FAM65C	protein_coding	137.21	-1.00846	0.330526	-3.05109	0.00228013	0.0331511
1029	Normal_vs_Tumor	ENSG00000178602	OTOS	protein_coding	1478.46	-1.64568	0.539754	-3.04895	0.00229644	0.0333112
137	Normal_vs_Tumor	ENSG00000166800	LDHAL6A	protein_coding	7.08525	-4.77865	1.5684	-3.04683	0.00231267	0.0335234
1993	Normal_vs_Tumor	ENSG00000204851	PNMAL2	protein_coding	346.936	1.33628	0.438605	3.04667	0.00231394	0.0335234
122	Normal_vs_Tumor	ENSG00000164325	TMEM174	protein_coding	3.96966	-4.95036	1.62562	-3.04522	0.00232509	0.0336433
1563	Normal_vs_Tumor	ENSG00000274349	ZNF658	protein_coding	338.223	-1.07326	0.352427	-3.04533	0.00232424	0.0336433
1890	Normal_vs_Tumor	ENSG00000146054	TRIM7	protein_coding	488.058	1.22247	0.401627	3.04379	0.00233621	0.0337208
2890	Normal_vs_Tumor	ENSG00000162763	LRRC52	protein_coding	18.3431	3.00292	0.986723	3.04333	0.00233977	0.0337512
1134	Normal_vs_Tumor	ENSG00000146147	MLIP	protein_coding	51.1866	-1.49674	0.492068	-3.04174	0.00235217	0.0337744
1536	Normal_vs_Tumor	ENSG00000162390	ACOT11	protein_coding	995.715	-1.09138	0.358812	-3.04164	0.00235292	0.0337744
2230	Normal_vs_Tumor	ENSG00000168077	SCARA3	protein_coding	15151.3	1.6076	0.528347	3.04269	0.00234475	0.0337744
2477	Normal_vs_Tumor	ENSG00000175920	DOK7	protein_coding	223.33	2.00614	0.659446	3.04217	0.00234883	0.0337744
664	Normal_vs_Tumor	ENSG00000197580	BCO2	protein_coding	147.782	-2.2574	0.742963	-3.03837	0.0023786	0.0340384
1996	Normal_vs_Tumor	ENSG00000130649	CYP2E1	protein_coding	68.8865	1.33811	0.440549	3.03737	0.00238652	0.0340618
2367	Normal_vs_Tumor	ENSG00000144730	IL17RD	protein_coding	948.86	1.81139	0.596925	3.03453	0.00240908	0.0342721
3087	Normal_vs_Tumor	ENSG00000268655	CTB-60B18.10	protein_coding	6.02009	3.93976	1.29834	3.03447	0.00240959	0.0342721
551	Normal_vs_Tumor	ENSG00000120332	TNN	protein_coding	87.1773	-2.53313	0.835302	-3.03259	0.00242465	0.0344445
2232	Normal_vs_Tumor	ENSG00000163472	TMEM79	protein_coding	1019.29	1.61464	0.532658	3.03129	0.00243515	0.0345726
2060	Normal_vs_Tumor	ENSG00000235098	ANKRD65	protein_coding	458.363	1.4019	0.462685	3.02992	0.00244621	0.0346455
2099	Normal_vs_Tumor	ENSG00000187867	PALM3	protein_coding	1751.82	1.4527	0.479452	3.02992	0.00244617	0.0346455
2439	Normal_vs_Tumor	ENSG00000091986	CCDC80	protein_coding	19806	1.93328	0.637996	3.03023	0.00244364	0.0346455
857	Normal_vs_Tumor	ENSG00000164188	RANBP3L	protein_coding	246.491	-1.89256	0.624724	-3.02944	0.00245011	0.0346797
734	Normal_vs_Tumor	ENSG00000166349	RAG1	protein_coding	249.361	-2.1075	0.696017	-3.02794	0.00246229	0.034768
2638	Normal_vs_Tumor	ENSG00000189269	DRICH1	protein_coding	13.4603	2.3583	0.778808	3.02809	0.00246103	0.034768
1745	Normal_vs_Tumor	ENSG00000171992	SYNPO	protein_coding	5071.58	1.07185	0.354112	3.02687	0.002471	0.0348489
1231	Normal_vs_Tumor	ENSG00000148541	FAM13C	protein_coding	362.137	-1.4056	0.464439	-3.02645	0.00247448	0.0348558
1298	Normal_vs_Tumor	ENSG00000185345	PARK2	protein_coding	224.194	-1.31489	0.43444	-3.02662	0.00247303	0.0348558
1013	Normal_vs_Tumor	ENSG00000165568	AKR1E2	protein_coding	67.6299	-1.66622	0.55099	-3.02404	0.00249423	0.0350708
586	Normal_vs_Tumor	ENSG00000083067	TRPM3	protein_coding	98.155	-2.44836	0.80981	-3.02337	0.00249973	0.0351059
931	Normal_vs_Tumor	ENSG00000134323	MYCN	protein_coding	213.664	-1.75992	0.582138	-3.02319	0.00250125	0.035106
2221	Normal_vs_Tumor	ENSG00000213390	ARHGAP19	protein_coding	1937.32	1.58681	0.524989	3.02256	0.00250645	0.035158
1722	Normal_vs_Tumor	ENSG00000136379	ABHD17C	protein_coding	1872	1.05807	0.350286	3.02058	0.00252291	0.0353464
1786	Normal_vs_Tumor	ENSG00000115993	TRAK2	protein_coding	14824.9	1.11011	0.367577	3.02009	0.00252702	0.0353616
1611	Normal_vs_Tumor	ENSG00000102743	SLC25A15	protein_coding	527.001	-1.02579	0.339682	-3.01987	0.00252887	0.0353663
2712	Normal_vs_Tumor	ENSG00000181291	TMEM132E	protein_coding	30.984	2.52349	0.837019	3.01486	0.00257099	0.0357842
1975	Normal_vs_Tumor	ENSG00000163354	DCST2	protein_coding	31.1957	1.32265	0.438951	3.01322	0.00258495	0.0358505
2077	Normal_vs_Tumor	ENSG00000135046	ANXA1	protein_coding	82278.7	1.42586	0.473197	3.01324	0.0025847	0.0358505
2740	Normal_vs_Tumor	ENSG00000196208	GREB1	protein_coding	189.511	2.62015	0.869414	3.01369	0.00258089	0.0358505
2979	Normal_vs_Tumor	ENSG00000084734	GCKR	protein_coding	10.4932	3.31148	1.09868	3.01405	0.00257789	0.0358505
1588	Normal_vs_Tumor	ENSG00000156869	FRRS1	protein_coding	299.331	-1.04941	0.348308	-3.01287	0.00258788	0.0358698
404	Normal_vs_Tumor	ENSG00000213759	UGT2B11	protein_coding	51.2671	-2.95739	0.981919	-3.01184	0.00259665	0.035934
2571	Normal_vs_Tumor	ENSG00000157103	SLC6A1	protein_coding	56.1591	2.21775	0.736351	3.01181	0.00259694	0.035934
679	Normal_vs_Tumor	ENSG00000206052	DOK6	protein_coding	216.017	-2.22799	0.739801	-3.01161	0.00259869	0.0359344
710	Normal_vs_Tumor	ENSG00000188039	NWD1	protein_coding	352.614	-2.1643	0.718721	-3.01132	0.00260112	0.0359468
2419	Normal_vs_Tumor	ENSG00000010310	GIPR	protein_coding	69.2226	1.89078	0.628192	3.00988	0.00261351	0.0360329
625	Normal_vs_Tumor	ENSG00000205923	CEMP1	protein_coding	45.5616	-2.34293	0.77961	-3.00525	0.0026536	0.0364995
1869	Normal_vs_Tumor	ENSG00000006638	TBXA2R	protein_coding	115.978	1.19823	0.399186	3.00169	0.00268482	0.0367991
2648	Normal_vs_Tumor	ENSG00000123700	KCNJ2	protein_coding	2306.61	2.37673	0.792292	2.99981	0.00270147	0.0370056
1535	Normal_vs_Tumor	ENSG00000117479	SLC19A2	protein_coding	1623.61	-1.09204	0.364445	-2.99644	0.00273148	0.0373947
751	Normal_vs_Tumor	ENSG00000101098	RIMS4	protein_coding	1328.01	-2.08131	0.694703	-2.99597	0.00273573	0.0374073
2974	Normal_vs_Tumor	ENSG00000162490	DRAXIN	protein_coding	225.894	3.2992	1.10122	2.99596	0.00273585	0.0374073
2265	Normal_vs_Tumor	ENSG00000168490	PHYHIP	protein_coding	864.123	1.66327	0.555351	2.99499	0.00274458	0.037452
2286	Normal_vs_Tumor	ENSG00000104267	CA2	protein_coding	757.833	1.69338	0.565541	2.99426	0.00275111	0.0374921
2496	Normal_vs_Tumor	ENSG00000185483	ROR1	protein_coding	208.29	2.06356	0.689475	2.99295	0.00276298	0.0376266
2975	Normal_vs_Tumor	ENSG00000152092	ASTN1	protein_coding	29.2138	3.30141	1.10313	2.99278	0.00276451	0.0376266
2939	Normal_vs_Tumor	ENSG00000256812	CAPNS2	protein_coding	11.0126	3.15079	1.05304	2.99209	0.00277077	0.0376898
512	Normal_vs_Tumor	ENSG00000130595	TNNT3	protein_coding	55.0922	-2.64946	0.88565	-2.99154	0.0027757	0.0376911
1310	Normal_vs_Tumor	ENSG00000171811	CFAP46	protein_coding	352.717	-1.29952	0.434378	-2.99169	0.00277438	0.0376911
1241	Normal_vs_Tumor	ENSG00000174080	CTSF	protein_coding	2820.12	-1.39342	0.465831	-2.99127	0.00277821	0.0377034
1402	Normal_vs_Tumor	ENSG00000107282	APBA1	protein_coding	266.625	-1.20109	0.402081	-2.98719	0.00281552	0.0381433
2523	Normal_vs_Tumor	ENSG00000167767	KRT80	protein_coding	1270.13	2.1192	0.709581	2.98655	0.00282144	0.0381812
467	Normal_vs_Tumor	ENSG00000182885	ADGRG3	protein_coding	46.5153	-2.76823	0.927542	-2.98448	0.00284063	0.038328
759	Normal_vs_Tumor	ENSG00000175985	PLEKHD1	protein_coding	233.406	-2.07131	0.694015	-2.98453	0.00284011	0.038328
475	Normal_vs_Tumor	ENSG00000151812	SLC35F4	protein_coding	14.2613	-2.75323	0.922958	-2.98305	0.00285393	0.0384367
530	Normal_vs_Tumor	ENSG00000164398	ACSL6	protein_coding	41.7859	-2.59823	0.871573	-2.98108	0.00287231	0.0385773
2926	Normal_vs_Tumor	ENSG00000174939	ASPHD1	protein_coding	71.505	3.08865	1.03664	2.97947	0.00288747	0.0387364
988	Normal_vs_Tumor	ENSG00000124939	SCGB2A1	protein_coding	123.519	-1.69157	0.567876	-2.97877	0.00289408	0.0387585
1914	Normal_vs_Tumor	ENSG00000130045	NXNL2	protein_coding	36.5845	1.24853	0.419199	2.97838	0.00289772	0.0387629
1232	Normal_vs_Tumor	ENSG00000151136	BTBD11	protein_coding	2595.06	-1.405	0.471797	-2.97798	0.00290159	0.0387924
2223	Normal_vs_Tumor	ENSG00000076344	RGS11	protein_coding	62.1381	1.59221	0.534742	2.97753	0.0029058	0.0388265
1922	Normal_vs_Tumor	ENSG00000132481	TRIM47	protein_coding	1568.49	1.25535	0.421746	2.97657	0.00291496	0.0388379
2182	Normal_vs_Tumor	ENSG00000198947	DMD	protein_coding	4270.84	1.53888	0.516886	2.97722	0.00290875	0.0388379
3269	Normal_vs_Tumor	ENSG00000171102	OBP2B	protein_coding	10.0984	9.12161	3.06441	2.97663	0.0029144	0.0388379
1556	Normal_vs_Tumor	ENSG00000139514	SLC7A1	protein_coding	1933.86	-1.07855	0.362426	-2.97593	0.00292105	0.0388969
1860	Normal_vs_Tumor	ENSG00000075391	RASAL2	protein_coding	1570.35	1.18591	0.398565	2.97545	0.00292562	0.0388973
2115	Normal_vs_Tumor	ENSG00000205710	C17orf107	protein_coding	400.999	1.47141	0.49448	2.97568	0.00292341	0.0388973
1835	Normal_vs_Tumor	ENSG00000188368	PRR19	protein_coding	43.9257	1.16057	0.390116	2.97492	0.00293062	0.0389135
1201	Normal_vs_Tumor	ENSG00000090975	PITPNM2	protein_coding	513.826	-1.43852	0.483857	-2.97304	0.00294869	0.0391091
1087	Normal_vs_Tumor	ENSG00000205129	C4orf47	protein_coding	141.207	-1.56729	0.527561	-2.97082	0.00297003	0.0393251
3031	Normal_vs_Tumor	ENSG00000116981	NT5C1A	protein_coding	19.1661	3.50668	1.18049	2.97052	0.00297295	0.0393252
2904	Normal_vs_Tumor	ENSG00000183196	CHST6	protein_coding	106.465	3.03231	1.021	2.96994	0.00297859	0.0393493
3098	Normal_vs_Tumor	ENSG00000180745	CLRN3	protein_coding	4.32338	4.04799	1.3632	2.96948	0.00298305	0.0393778
2050	Normal_vs_Tumor	ENSG00000167693	NXN	protein_coding	3595.36	1.39028	0.46834	2.96853	0.00299227	0.0394187
2030	Normal_vs_Tumor	ENSG00000124766	SOX4	protein_coding	6307.66	1.36794	0.461028	2.96716	0.00300569	0.0395649
2049	Normal_vs_Tumor	ENSG00000104892	KLC3	protein_coding	69.6886	1.38974	0.468393	2.96705	0.00300675	0.0395649
1641	Normal_vs_Tumor	ENSG00000101400	SNTA1	protein_coding	7889.2	-1.00247	0.338107	-2.96494	0.00302737	0.0397468
1661	Normal_vs_Tumor	ENSG00000166762	CATSPER2	protein_coding	146.079	1.01009	0.340641	2.96525	0.00302436	0.0397468
2295	Normal_vs_Tumor	ENSG00000134107	BHLHE40	protein_coding	19741	1.704	0.575012	2.96341	0.00304247	0.0399226
2018	Normal_vs_Tumor	ENSG00000161682	FAM171A2	protein_coding	756.066	1.36055	0.459183	2.96299	0.0030467	0.0399556
313	Normal_vs_Tumor	ENSG00000196666	FAM180B	protein_coding	91.0616	-3.27703	1.10622	-2.96238	0.00305275	0.0400126
3027	Normal_vs_Tumor	ENSG00000174417	TRHR	protein_coding	10.2778	3.49904	1.18171	2.961	0.00306643	0.0401469
449	Normal_vs_Tumor	ENSG00000213085	CFAP45	protein_coding	76.4228	-2.82919	0.957138	-2.95589	0.00311772	0.0406846
1775	Normal_vs_Tumor	ENSG00000173852	DPY19L1	protein_coding	2179.91	1.10164	0.372692	2.9559	0.00311762	0.0406846
1893	Normal_vs_Tumor	ENSG00000179855	GIPC3	protein_coding	219.049	1.22801	0.415481	2.95564	0.00312017	0.040691
843	Normal_vs_Tumor	ENSG00000148935	GAS2	protein_coding	27.0238	-1.91035	0.646657	-2.95419	0.00313488	0.04086
1883	Normal_vs_Tumor	ENSG00000087088	BAX	protein_coding	3327.56	1.21393	0.411006	2.95355	0.00314146	0.0409002
1709	Normal_vs_Tumor	ENSG00000104522	TSTA3	protein_coding	4014.28	1.04355	0.353403	2.95287	0.00314831	0.0409243
2675	Normal_vs_Tumor	ENSG00000162706	CADM3	protein_coding	998.752	2.41798	0.818891	2.95275	0.00314954	0.0409243
1450	Normal_vs_Tumor	ENSG00000204991	SPIRE2	protein_coding	726.23	-1.1503	0.389965	-2.94974	0.00318038	0.041158
1668	Normal_vs_Tumor	ENSG00000091409	ITGA6	protein_coding	5094.5	1.01441	0.343941	2.94938	0.00318411	0.041158
1794	Normal_vs_Tumor	ENSG00000182247	UBE2E2	protein_coding	2086.94	1.12083	0.380082	2.94892	0.00318885	0.041158
1995	Normal_vs_Tumor	ENSG00000143382	ADAMTSL4	protein_coding	929.496	1.33751	0.453533	2.9491	0.00318704	0.041158
2358	Normal_vs_Tumor	ENSG00000243232	PCDHAC2	protein_coding	187.861	1.79293	0.607795	2.94988	0.00317893	0.041158
2664	Normal_vs_Tumor	ENSG00000187553	CYP26C1	protein_coding	19.6598	2.40087	0.814111	2.94908	0.00318726	0.041158
2089	Normal_vs_Tumor	ENSG00000170873	MTSS1	protein_coding	1766.16	1.43784	0.487636	2.94858	0.00319236	0.0411732
1078	Normal_vs_Tumor	ENSG00000188316	ENO4	protein_coding	66.1162	-1.58313	0.537176	-2.94714	0.0032073	0.0412685
1936	Normal_vs_Tumor	ENSG00000116574	RHOU	protein_coding	8316.94	1.27245	0.43175	2.94719	0.00320672	0.0412685
1447	Normal_vs_Tumor	ENSG00000166257	SCN3B	protein_coding	278.356	-1.15671	0.392556	-2.94661	0.00321278	0.0412772
2689	Normal_vs_Tumor	ENSG00000062524	LTK	protein_coding	97.8574	2.46513	0.836952	2.94537	0.00322567	0.0413746
3022	Normal_vs_Tumor	ENSG00000166897	ELFN2	protein_coding	37.1509	3.47664	1.18066	2.94466	0.0032331	0.0414018
278	Normal_vs_Tumor	ENSG00000183888	C1orf64	protein_coding	85.4348	-3.40584	1.15693	-2.94386	0.00324152	0.0414641
972	Normal_vs_Tumor	ENSG00000198075	SULT1C4	protein_coding	155.257	-1.70824	0.580375	-2.94335	0.00324685	0.041502
915	Normal_vs_Tumor	ENSG00000162782	TDRD5	protein_coding	81.2795	-1.79528	0.610071	-2.94273	0.00325331	0.0415242
2821	Normal_vs_Tumor	ENSG00000179913	B3GNT3	protein_coding	1152.03	2.8275	0.961097	2.94195	0.00326152	0.0415382
2691	Normal_vs_Tumor	ENSG00000197249	SERPINA1	protein_coding	56748.9	2.46753	0.839443	2.93949	0.00328756	0.0418243
825	Normal_vs_Tumor	ENSG00000197769	MAP1LC3C	protein_coding	162.012	-1.93978	0.660006	-2.93903	0.00329243	0.0418635
1002	Normal_vs_Tumor	ENSG00000138798	EGF	protein_coding	117.185	-1.67532	0.570393	-2.93713	0.00331265	0.0420701
2869	Normal_vs_Tumor	ENSG00000183628	DGCR6	protein_coding	7674.91	2.95298	1.00544	2.937	0.00331408	0.0420701
1012	Normal_vs_Tumor	ENSG00000283199	ABC13-47488600E17.1	protein_coding	64.741	-1.66632	0.56763	-2.93558	0.00332924	0.0421027
2023	Normal_vs_Tumor	ENSG00000197208	SLC22A4	protein_coding	64.4263	1.36478	0.464833	2.93607	0.00332398	0.0421027
2110	Normal_vs_Tumor	ENSG00000173846	PLK3	protein_coding	2700.18	1.46633	0.499404	2.93617	0.00332296	0.0421027
1153	Normal_vs_Tumor	ENSG00000115648	MLPH	protein_coding	2160.45	-1.4818	0.505236	-2.93289	0.0033582	0.0423772
1716	Normal_vs_Tumor	ENSG00000181026	AEN	protein_coding	2051.25	1.04996	0.358086	2.93214	0.00336631	0.0424231
2898	Normal_vs_Tumor	ENSG00000148734	NPFFR1	protein_coding	203.417	3.02295	1.031	2.93205	0.00336729	0.0424231
336	Normal_vs_Tumor	ENSG00000197406	DIO3	protein_coding	16.2788	-3.18942	1.08817	-2.931	0.00337868	0.0425414
2027	Normal_vs_Tumor	ENSG00000068650	ATP11A	protein_coding	12396	1.36696	0.466403	2.93085	0.00338031	0.0425414
1658	Normal_vs_Tumor	ENSG00000106780	MEGF9	protein_coding	10567.3	1.00899	0.344424	2.9295	0.00339511	0.0426866
3009	Normal_vs_Tumor	ENSG00000109255	NMU	protein_coding	244.396	3.41178	1.16573	2.92673	0.00342545	0.0429937
3	Normal_vs_Tumor	ENSG00000179813	FAM216B	protein_coding	5.38236	-8.19772	2.80397	-2.92361	0.00346001	0.0433113
1924	Normal_vs_Tumor	ENSG00000213977	TAX1BP3	protein_coding	292.293	1.25842	0.43052	2.92302	0.00346658	0.0433702
1254	Normal_vs_Tumor	ENSG00000182791	CCDC87	protein_coding	113.266	-1.37895	0.471895	-2.92216	0.0034761	0.0434662
1587	Normal_vs_Tumor	ENSG00000183508	FAM46C	protein_coding	4892.58	-1.04967	0.359292	-2.92149	0.00348359	0.0435365
2969	Normal_vs_Tumor	ENSG00000100867	DHRS2	protein_coding	14.4125	3.28305	1.12412	2.92056	0.00349401	0.0436434
562	Normal_vs_Tumor	ENSG00000178217	SH2D4B	protein_coding	11.6586	-2.50741	0.859159	-2.91845	0.0035178	0.0439171
1174	Normal_vs_Tumor	ENSG00000119698	PPP4R4	protein_coding	31.0164	-1.4639	0.501703	-2.91786	0.00352444	0.043953
1217	Normal_vs_Tumor	ENSG00000109846	CRYAB	protein_coding	12463.5	-1.41613	0.485471	-2.91702	0.00353392	0.0440303
1104	Normal_vs_Tumor	ENSG00000158258	CLSTN2	protein_coding	129.556	-1.54666	0.530332	-2.9164	0.00354101	0.0440891
1903	Normal_vs_Tumor	ENSG00000177706	FAM20C	protein_coding	3250.88	1.23819	0.424615	2.91603	0.00354517	0.0441175
1665	Normal_vs_Tumor	ENSG00000151322	NPAS3	protein_coding	772.537	1.01124	0.34683	2.91566	0.00354937	0.0441462
1541	Normal_vs_Tumor	ENSG00000166839	ANKDD1A	protein_coding	415.016	-1.08826	0.373305	-2.91519	0.0035547	0.044189
2146	Normal_vs_Tumor	ENSG00000101333	PLCB4	protein_coding	5096.2	1.49716	0.513788	2.91397	0.0035686	0.0443382
1713	Normal_vs_Tumor	ENSG00000137094	DNAJB5	protein_coding	1681.45	1.04895	0.360054	2.91332	0.00357603	0.044407
2113	Normal_vs_Tumor	ENSG00000213190	MLLT11	protein_coding	499.456	1.46877	0.504674	2.91033	0.00361045	0.044763
2065	Normal_vs_Tumor	ENSG00000188095	MESP2	protein_coding	33.6719	1.40881	0.484214	2.90948	0.00362028	0.0448612
594	Normal_vs_Tumor	ENSG00000112319	EYA4	protein_coding	55.1179	-2.42761	0.835046	-2.90716	0.00364726	0.0451715
860	Normal_vs_Tumor	ENSG00000151632	AKR1C2	protein_coding	101.051	-1.88625	0.649043	-2.90621	0.00365841	0.045223
1240	Normal_vs_Tumor	ENSG00000171132	PRKCE	protein_coding	986.029	-1.39654	0.480608	-2.90577	0.00366351	0.045223
1262	Normal_vs_Tumor	ENSG00000170345	FOS	protein_coding	95351.2	-1.36835	0.470852	-2.90612	0.00365937	0.045223
1680	Normal_vs_Tumor	ENSG00000178852	EFCAB13	protein_coding	487.637	1.02659	0.353326	2.90551	0.00366658	0.045223
2285	Normal_vs_Tumor	ENSG00000165071	TMEM71	protein_coding	239.242	1.69183	0.58211	2.90637	0.00365645	0.045223
1685	Normal_vs_Tumor	ENSG00000197070	ARRDC1	protein_coding	1499.31	1.03035	0.354737	2.90455	0.0036778	0.0453098
1441	Normal_vs_Tumor	ENSG00000163082	SGPP2	protein_coding	2810.46	-1.16467	0.40103	-2.9042	0.00368192	0.0453367
1383	Normal_vs_Tumor	ENSG00000118495	PLAGL1	protein_coding	355.818	-1.22645	0.42257	-2.90236	0.00370364	0.0455083
2775	Normal_vs_Tumor	ENSG00000184163	FAM132A	protein_coding	17.7663	2.69868	0.929781	2.90249	0.00370209	0.0455083
3075	Normal_vs_Tumor	ENSG00000134873	CLDN10	protein_coding	724.817	3.8375	1.32324	2.90008	0.0037307	0.0457686
3149	Normal_vs_Tumor	ENSG00000103375	AQP8	protein_coding	14.3519	4.74036	1.63478	2.89969	0.00373537	0.0457778
765	Normal_vs_Tumor	ENSG00000187123	LYPD6	protein_coding	10.9526	-2.05064	0.707606	-2.89799	0.0037556	0.0459398
2625	Normal_vs_Tumor	ENSG00000132329	RAMP1	protein_coding	320.794	2.33149	0.804568	2.89782	0.00375767	0.0459398
1200	Normal_vs_Tumor	ENSG00000117318	ID3	protein_coding	13345.2	-1.43927	0.496902	-2.8965	0.00377354	0.0461007
1983	Normal_vs_Tumor	ENSG00000154914	USP43	protein_coding	340.561	1.3269	0.458173	2.89607	0.00377863	0.0461388
1238	Normal_vs_Tumor	ENSG00000227051	C14orf132	protein_coding	200.139	-1.3979	0.482755	-2.89567	0.00378353	0.0461745
1044	Normal_vs_Tumor	ENSG00000165325	DEUP1	protein_coding	42.2094	-1.62881	0.562688	-2.8947	0.00379517	0.0462924
2382	Normal_vs_Tumor	ENSG00000145757	SPATA9	protein_coding	33.6008	1.83603	0.634346	2.89437	0.00379926	0.046318
2687	Normal_vs_Tumor	ENSG00000183379	SYNDIG1L	protein_coding	93.4584	2.45918	0.850094	2.89283	0.00381784	0.0464593
1179	Normal_vs_Tumor	ENSG00000167183	PRR15L	protein_coding	5392.55	-1.45316	0.502411	-2.89237	0.00382346	0.0464919
1574	Normal_vs_Tumor	ENSG00000164663	USP49	protein_coding	641.62	-1.05888	0.366764	-2.88709	0.00388817	0.0471562
2075	Normal_vs_Tumor	ENSG00000133816	MICAL2	protein_coding	3180.86	1.42373	0.493888	2.88271	0.00394274	0.0477437
898	Normal_vs_Tumor	ENSG00000158246	FAM46B	protein_coding	984.955	-1.81995	0.631821	-2.88048	0.00397073	0.0479584
1042	Normal_vs_Tumor	ENSG00000038295	TLL1	protein_coding	42.6927	-1.63002	0.566595	-2.87687	0.00401645	0.0484822
2682	Normal_vs_Tumor	ENSG00000187583	PLEKHN1	protein_coding	279.721	2.45233	0.852519	2.87656	0.00402032	0.0484822
2000	Normal_vs_Tumor	ENSG00000221890	NPTXR	protein_coding	2310.45	1.3428	0.467286	2.87361	0.00405812	0.0488625
2784	Normal_vs_Tumor	ENSG00000179242	CDH4	protein_coding	64.338	2.72376	0.948027	2.87308	0.00406487	0.0489186
384	Normal_vs_Tumor	ENSG00000171189	GRIK1	protein_coding	5.98297	-3.02587	1.05324	-2.87291	0.00406705	0.0489196
1854	Normal_vs_Tumor	ENSG00000143786	CNIH3	protein_coding	716.481	1.17625	0.4096	2.87172	0.00408249	0.0490801
2363	Normal_vs_Tumor	ENSG00000163106	HPGDS	protein_coding	117.81	1.79955	0.626832	2.87087	0.00409345	0.0491201
419	Normal_vs_Tumor	ENSG00000179902	C1orf194	protein_coding	11.3419	-2.92354	1.01884	-2.86949	0.00411134	0.0492117
2212	Normal_vs_Tumor	ENSG00000091129	NRCAM	protein_coding	2632.36	1.57467	0.549376	2.86629	0.00415312	0.0494714
2400	Normal_vs_Tumor	ENSG00000133475	GGT2	protein_coding	248.198	1.86296	0.650601	2.86344	0.00419066	0.049716
1287	Normal_vs_Tumor	ENSG00000239264	TXNDC5	protein_coding	27.6929	-1.3303	0.464842	-2.86183	0.004212	0.0498932
1341	Normal_vs_Tumor	ENSG00000197748	CFAP43	protein_coding	291.509	-1.27342	0.445009	-2.86156	0.00421561	0.0499107
1397	Normal_vs_Tumor	ENSG00000006837	CDKL3	protein_coding	49.7527	-1.21063	0.42335	-2.85965	0.00424107	0.0501407
1727	Normal_vs_Tumor	ENSG00000133985	TTC9	protein_coding	2722.29	1.0617	0.371432	2.85839	0.00425797	0.0502198
2153	Normal_vs_Tumor	ENSG00000215252	GOLGA8B	protein_coding	2067.08	1.50022	0.524861	2.85832	0.0042589	0.0502198
1260	Normal_vs_Tumor	ENSG00000266524	GDF10	protein_coding	210.798	-1.3703	0.479505	-2.85774	0.00426673	0.0502614
2503	Normal_vs_Tumor	ENSG00000172264	MACROD2	protein_coding	2332.81	2.07769	0.727039	2.85774	0.00426666	0.0502614
2494	Normal_vs_Tumor	ENSG00000135547	HEY2	protein_coding	984.457	2.06265	0.722057	2.85663	0.00428162	0.0503864
1224	Normal_vs_Tumor	ENSG00000132970	WASF3	protein_coding	2541.99	-1.41034	0.494025	-2.8548	0.00430645	0.050633
2989	Normal_vs_Tumor	ENSG00000143839	REN	protein_coding	53.181	3.35627	1.17583	2.85438	0.00431212	0.050633
1039	Normal_vs_Tumor	ENSG00000144596	GRIP2	protein_coding	24.6463	-1.63196	0.572827	-2.84895	0.00438631	0.0513854
1339	Normal_vs_Tumor	ENSG00000166246	C16orf71	protein_coding	101.2	-1.28038	0.449571	-2.84801	0.00439938	0.0514838
1243	Normal_vs_Tumor	ENSG00000165521	EML5	protein_coding	515.091	-1.38998	0.488203	-2.84713	0.00441149	0.0515512
1064	Normal_vs_Tumor	ENSG00000254585	MAGEL2	protein_coding	99.0546	-1.60056	0.562426	-2.84582	0.00442978	0.0517132
2660	Normal_vs_Tumor	ENSG00000134830	C5AR2	protein_coding	120.763	2.39764	0.84385	2.84131	0.00449286	0.052345
2536	Normal_vs_Tumor	ENSG00000105613	MAST1	protein_coding	15.2008	2.14528	0.755997	2.83769	0.00454415	0.0528637
2004	Normal_vs_Tumor	ENSG00000179168	GGN	protein_coding	59.5046	1.35177	0.476566	2.83647	0.00456154	0.0530132
1600	Normal_vs_Tumor	ENSG00000164181	ELOVL7	protein_coding	1778.11	-1.03494	0.365136	-2.83439	0.00459133	0.0532271
1445	Normal_vs_Tumor	ENSG00000137460	FHDC1	protein_coding	4645.85	-1.15937	0.409176	-2.83342	0.00460528	0.0533624
1424	Normal_vs_Tumor	ENSG00000079482	OPHN1	protein_coding	829.381	-1.17538	0.415054	-2.83188	0.00462754	0.0535451
1963	Normal_vs_Tumor	ENSG00000132563	REEP2	protein_coding	193.126	1.30498	0.460991	2.83081	0.00464297	0.0536661
1876	Normal_vs_Tumor	ENSG00000154380	ENAH	protein_coding	3242.16	1.20572	0.42611	2.8296	0.00466065	0.0538172
1005	Normal_vs_Tumor	ENSG00000183960	KCNH8	protein_coding	28.346	-1.67076	0.59058	-2.82902	0.00466908	0.0538348
1000	Normal_vs_Tumor	ENSG00000101134	DOK5	protein_coding	315.472	-1.6785	0.593471	-2.82828	0.00467988	0.0539062
1198	Normal_vs_Tumor	ENSG00000178125	PPP1R42	protein_coding	43.1201	-1.44179	0.51002	-2.82694	0.00469952	0.0540526
1674	Normal_vs_Tumor	ENSG00000078018	MAP2	protein_coding	4180.69	1.01898	0.360447	2.82698	0.00469889	0.0540526
418	Normal_vs_Tumor	ENSG00000164488	DACT2	protein_coding	43.6089	-2.92362	1.03467	-2.82567	0.00471823	0.0541197
889	Normal_vs_Tumor	ENSG00000165124	SVEP1	protein_coding	374.673	-1.83092	0.647963	-2.82566	0.00471828	0.0541197
1493	Normal_vs_Tumor	ENSG00000117016	RIMS3	protein_coding	307.68	-1.1191	0.396098	-2.82532	0.00472328	0.0541394
3006	Normal_vs_Tumor	ENSG00000169067	ACTBL2	protein_coding	55.3664	3.40017	1.20373	2.8247	0.00473254	0.054219
2025	Normal_vs_Tumor	ENSG00000080709	KCNN2	protein_coding	22.4529	1.36528	0.483366	2.82452	0.00473508	0.0542216
2511	Normal_vs_Tumor	ENSG00000163071	SPATA18	protein_coding	652.853	2.09288	0.741081	2.82409	0.00474154	0.0542423
632	Normal_vs_Tumor	ENSG00000164972	C9orf24	protein_coding	24.6506	-2.3243	0.823742	-2.82164	0.00477792	0.0544565
1407	Normal_vs_Tumor	ENSG00000101955	SRPX	protein_coding	651.712	-1.19609	0.423893	-2.82167	0.00477736	0.0544565
2073	Normal_vs_Tumor	ENSG00000214357	NEURL1B	protein_coding	955.008	1.42163	0.503886	2.82132	0.00478261	0.0544724
1448	Normal_vs_Tumor	ENSG00000143515	ATP8B2	protein_coding	4310.03	-1.15234	0.408694	-2.81957	0.00480883	0.0546161
1736	Normal_vs_Tumor	ENSG00000101825	MXRA5	protein_coding	6409.52	1.06599	0.378062	2.81963	0.00480797	0.0546161
2483	Normal_vs_Tumor	ENSG00000131015	ULBP2	protein_coding	228.317	2.03612	0.722098	2.81973	0.00480639	0.0546161
1964	Normal_vs_Tumor	ENSG00000144724	PTPRG	protein_coding	12156.6	1.30578	0.463162	2.81928	0.00481311	0.0546335
772	Normal_vs_Tumor	ENSG00000179083	FAM133A	protein_coding	12.6279	-2.03484	0.721976	-2.81843	0.00482593	0.0547524
2830	Normal_vs_Tumor	ENSG00000129167	TPH1	protein_coding	46.6623	2.83789	1.00839	2.81429	0.00488848	0.0553279
837	Normal_vs_Tumor	ENSG00000127083	OMD	protein_coding	230.354	-1.92088	0.682743	-2.81347	0.00490101	0.055416
1355	Normal_vs_Tumor	ENSG00000143333	RGS16	protein_coding	7148.56	-1.25748	0.447001	-2.81315	0.00490594	0.0554449
2735	Normal_vs_Tumor	ENSG00000244694	PTCHD4	protein_coding	1225.47	2.59874	0.92486	2.80988	0.00495603	0.0558221
1483	Normal_vs_Tumor	ENSG00000164850	GPER1	protein_coding	615.558	-1.12242	0.399798	-2.80748	0.00499311	0.0561857
1056	Normal_vs_Tumor	ENSG00000174607	UGT8	protein_coding	754.279	-1.61002	0.573704	-2.80637	0.00501039	0.0562682
1689	Normal_vs_Tumor	ENSG00000130590	SAMD10	protein_coding	351.975	1.0327	0.367936	2.80673	0.00500469	0.0562682
2348	Normal_vs_Tumor	ENSG00000086991	NOX4	protein_coding	217.881	1.78126	0.634778	2.80612	0.00501418	0.0562682
2808	Normal_vs_Tumor	ENSG00000170775	GPR37	protein_coding	110.606	2.78198	0.992515	2.80296	0.00506359	0.0566517
2839	Normal_vs_Tumor	ENSG00000145832	SLC25A48	protein_coding	40.9717	2.8537	1.01828	2.80246	0.00507143	0.056683
2972	Normal_vs_Tumor	ENSG00000155657	TTN	protein_coding	24.6642	3.29563	1.17604	2.80232	0.00507367	0.056683
2955	Normal_vs_Tumor	ENSG00000267795	SMIM22	protein_coding	146.739	3.22279	1.15178	2.79809	0.00514063	0.0573216
2307	Normal_vs_Tumor	ENSG00000121904	CSMD2	protein_coding	23.7149	1.72508	0.616678	2.79737	0.00515199	0.0574208
2173	Normal_vs_Tumor	ENSG00000163083	INHBB	protein_coding	8084.46	1.52427	0.545206	2.79577	0.00517768	0.0575266
1783	Normal_vs_Tumor	ENSG00000145687	SSBP2	protein_coding	5002.19	1.10701	0.396172	2.79427	0.00520169	0.0577272
776	Normal_vs_Tumor	ENSG00000130948	HSD17B3	protein_coding	25.7231	-2.02505	0.724987	-2.79322	0.00521858	0.0578322
1465	Normal_vs_Tumor	ENSG00000150403	TMCO3	protein_coding	1555.06	-1.13517	0.406531	-2.79232	0.00523309	0.0579381
588	Normal_vs_Tumor	ENSG00000166596	CFAP52	protein_coding	12.6261	-2.44508	0.877379	-2.7868	0.00532313	0.0586573
1378	Normal_vs_Tumor	ENSG00000087494	PTHLH	protein_coding	68.622	-1.23016	0.441628	-2.78551	0.0053443	0.0588629
1332	Normal_vs_Tumor	ENSG00000186399	GOLGA8R	protein_coding	95.1619	-1.28223	0.460486	-2.78452	0.00536063	0.0589593
628	Normal_vs_Tumor	ENSG00000139985	ADAM21	protein_coding	9.04942	-2.3297	0.837115	-2.78301	0.00538576	0.0591245
1396	Normal_vs_Tumor	ENSG00000065308	TRAM2	protein_coding	3963.97	-1.21411	0.436259	-2.78301	0.00538575	0.0591245
1329	Normal_vs_Tumor	ENSG00000198088	NUP62CL	protein_coding	305.647	-1.28314	0.461245	-2.7819	0.00540423	0.0592716
1043	Normal_vs_Tumor	ENSG00000196557	CACNA1H	protein_coding	829.098	-1.62897	0.585989	-2.77986	0.00543817	0.0595043
880	Normal_vs_Tumor	ENSG00000175556	LONRF3	protein_coding	1237.79	-1.85674	0.668349	-2.7781	0.00546786	0.0595977
1889	Normal_vs_Tumor	ENSG00000188766	SPRED3	protein_coding	125.445	1.22075	0.439435	2.77799	0.00546964	0.0595977
2227	Normal_vs_Tumor	ENSG00000254726	MEX3A	protein_coding	293.556	1.60087	0.576112	2.77875	0.00545689	0.0595977
2728	Normal_vs_Tumor	ENSG00000147041	SYTL5	protein_coding	1165.04	2.57589	0.927137	2.77833	0.00546397	0.0595977
1832	Normal_vs_Tumor	ENSG00000164867	NOS3	protein_coding	423.263	1.15773	0.416818	2.77754	0.00547721	0.0596246
2797	Normal_vs_Tumor	ENSG00000149948	HMGA2	protein_coding	2464.01	2.75822	0.993644	2.77586	0.00550561	0.0598501
1568	Normal_vs_Tumor	ENSG00000109501	WFS1	protein_coding	3952.45	-1.06817	0.385132	-2.77351	0.00554552	0.0600074
1571	Normal_vs_Tumor	ENSG00000111450	STX2	protein_coding	906.838	-1.06013	0.382258	-2.77335	0.0055483	0.0600074
862	Normal_vs_Tumor	ENSG00000182389	CACNB4	protein_coding	114.295	-1.88095	0.678291	-2.77307	0.00555297	0.0600092
2209	Normal_vs_Tumor	ENSG00000060709	RIMBP2	protein_coding	191.367	1.56922	0.565912	2.77291	0.00555566	0.0600092
1323	Normal_vs_Tumor	ENSG00000133121	STARD13	protein_coding	3386.23	-1.28487	0.463663	-2.77114	0.00558609	0.0602488
1565	Normal_vs_Tumor	ENSG00000138400	MDH1B	protein_coding	271.702	-1.07182	0.386752	-2.77132	0.00558289	0.0602488
2336	Normal_vs_Tumor	ENSG00000146674	IGFBP3	protein_coding	5748.56	1.77281	0.63978	2.77097	0.00558889	0.0602513
2019	Normal_vs_Tumor	ENSG00000134574	DDB2	protein_coding	1211.68	1.36107	0.491491	2.76927	0.00561815	0.0604552
2055	Normal_vs_Tumor	ENSG00000131080	EDA2R	protein_coding	765.32	1.3968	0.504588	2.76821	0.0056366	0.0605701
1054	Normal_vs_Tumor	ENSG00000196338	NLGN3	protein_coding	34.7239	-1.61184	0.583169	-2.76393	0.00571098	0.0612287
1505	Normal_vs_Tumor	ENSG00000068024	HDAC4	protein_coding	1103.51	-1.109	0.40132	-2.76338	0.00572066	0.0612621
2444	Normal_vs_Tumor	ENSG00000171446	KRT27	protein_coding	120.185	1.94078	0.70239	2.76311	0.00572534	0.0612654
1759	Normal_vs_Tumor	ENSG00000106546	AHR	protein_coding	3643.43	1.0861	0.393114	2.76281	0.00573055	0.0612699
1122	Normal_vs_Tumor	ENSG00000211448	DIO2	protein_coding	18711.6	-1.5159	0.548922	-2.76159	0.00575206	0.0614718
1266	Normal_vs_Tumor	ENSG00000079156	OSBPL6	protein_coding	157.43	-1.36242	0.493538	-2.76052	0.00577101	0.0615337
1769	Normal_vs_Tumor	ENSG00000120889	TNFRSF10B	protein_coding	4300.27	1.09526	0.397194	2.75749	0.00582467	0.0619928
730	Normal_vs_Tumor	ENSG00000243444	PALM2	protein_coding	20.1369	-2.12122	0.769397	-2.75699	0.00583363	0.0620208
2806	Normal_vs_Tumor	ENSG00000102230	PCYT1B	protein_coding	4.78145	2.77557	1.00694	2.75644	0.00584338	0.0620507
1352	Normal_vs_Tumor	ENSG00000128165	ADM2	protein_coding	1327.81	-1.26025	0.457262	-2.75608	0.00584981	0.0620627
2229	Normal_vs_Tumor	ENSG00000277639	RP11-467J12.4	protein_coding	27.9132	1.60545	0.582483	2.75621	0.00584748	0.0620627
1367	Normal_vs_Tumor	ENSG00000115423	DNAH6	protein_coding	378.398	-1.2378	0.449473	-2.7539	0.00588896	0.0624318
1305	Normal_vs_Tumor	ENSG00000147642	SYBU	protein_coding	1086.35	-1.30268	0.473402	-2.75173	0.00592808	0.0626939
19	Normal_vs_Tumor	ENSG00000164049	FBXW12	protein_coding	2.43448	-7.03807	2.56121	-2.74795	0.00599694	0.0630987
1205	Normal_vs_Tumor	ENSG00000114805	PLCH1	protein_coding	1362.1	-1.43446	0.522	-2.74801	0.00599589	0.0630987
1787	Normal_vs_Tumor	ENSG00000186806	VSIG10L	protein_coding	118.652	1.11209	0.404731	2.74773	0.00600102	0.0630987
2215	Normal_vs_Tumor	ENSG00000106789	CORO2A	protein_coding	1361.81	1.58074	0.575257	2.74789	0.00599799	0.0630987
2314	Normal_vs_Tumor	ENSG00000135406	PRPH	protein_coding	37.2157	1.72968	0.629322	2.74848	0.0059873	0.0630987
2418	Normal_vs_Tumor	ENSG00000101489	CELF4	protein_coding	109.111	1.89017	0.688216	2.74648	0.00602382	0.0632686
478	Normal_vs_Tumor	ENSG00000169752	NRG4	protein_coding	5.77481	-2.73581	0.996857	-2.74444	0.00606147	0.06353
1703	Normal_vs_Tumor	ENSG00000101680	LAMA1	protein_coding	1001.43	1.03926	0.378848	2.74321	0.00608422	0.0636543
2057	Normal_vs_Tumor	ENSG00000184916	JAG2	protein_coding	723.118	1.39735	0.509639	2.74184	0.00610965	0.0638917
427	Normal_vs_Tumor	ENSG00000172346	CSDC2	protein_coding	18.0405	-2.89863	1.05759	-2.7408	0.00612898	0.0640653
2327	Normal_vs_Tumor	ENSG00000179542	SLITRK4	protein_coding	348.178	1.74898	0.638195	2.7405	0.00613454	0.0640881
769	Normal_vs_Tumor	ENSG00000174469	CNTNAP2	protein_coding	157.221	-2.04326	0.746591	-2.73679	0.00620417	0.0646777
2745	Normal_vs_Tumor	ENSG00000105371	ICAM4	protein_coding	431.439	2.62921	0.962464	2.73175	0.00629988	0.0654711
2981	Normal_vs_Tumor	ENSG00000250378	RP11-119J18.1	protein_coding	9.55936	3.32542	1.21779	2.73069	0.00632016	0.0655362
2035	Normal_vs_Tumor	ENSG00000064886	CHI3L2	protein_coding	2750.5	1.37489	0.50385	2.72877	0.00635717	0.0658033
2699	Normal_vs_Tumor	ENSG00000174938	SEZ6L2	protein_coding	1146.3	2.4929	0.913638	2.72854	0.00636147	0.0658187
3018	Normal_vs_Tumor	ENSG00000172497	ACOT12	protein_coding	36.6882	3.45855	1.26843	2.72665	0.00639807	0.0661096
1602	Normal_vs_Tumor	ENSG00000187391	MAGI2	protein_coding	1277.83	-1.03332	0.379124	-2.72556	0.00641932	0.0662299
2	Normal_vs_Tumor	ENSG00000204033	LRIT2	protein_coding	6.08353	-8.37726	3.07858	-2.72114	0.00650569	0.0668671
1806	Normal_vs_Tumor	ENSG00000140675	SLC5A2	protein_coding	46.9176	1.13052	0.415502	2.72085	0.00651141	0.0668671
2538	Normal_vs_Tumor	ENSG00000112053	SLC26A8	protein_coding	190.799	2.1475	0.789358	2.72057	0.00651697	0.0668948
873	Normal_vs_Tumor	ENSG00000112936	C7	protein_coding	3811.6	-1.86279	0.684934	-2.71966	0.00653484	0.0670488
1691	Normal_vs_Tumor	ENSG00000162817	C1orf115	protein_coding	7586.03	1.03439	0.38039	2.71929	0.00654226	0.067066
1892	Normal_vs_Tumor	ENSG00000173281	PPP1R3B	protein_coding	7400.87	1.22782	0.451576	2.71897	0.00654847	0.0670972
2732	Normal_vs_Tumor	ENSG00000099960	SLC7A4	protein_coding	17.8661	2.58148	0.949477	2.71884	0.00655104	0.0670972
979	Normal_vs_Tumor	ENSG00000144406	UNC80	protein_coding	96.8136	-1.70146	0.625956	-2.71817	0.00656438	0.067175
3266	Normal_vs_Tumor	ENSG00000143556	S100A7	protein_coding	6.58044	8.50546	3.12936	2.71796	0.00656861	0.0671889
872	Normal_vs_Tumor	ENSG00000154263	ABCA10	protein_coding	65.1824	-1.86298	0.685697	-2.71691	0.00658948	0.0672907
2384	Normal_vs_Tumor	ENSG00000015475	BID	protein_coding	1754.4	1.83782	0.676538	2.71651	0.00659749	0.0673076
568	Normal_vs_Tumor	ENSG00000215217	C5orf49	protein_coding	174.065	-2.49347	0.918416	-2.71497	0.00662819	0.0675325
1470	Normal_vs_Tumor	ENSG00000214595	EML6	protein_coding	692.052	-1.13187	0.416885	-2.71508	0.00662603	0.0675325
1561	Normal_vs_Tumor	ENSG00000139793	MBNL2	protein_coding	4256.68	-1.07403	0.395935	-2.71264	0.00667493	0.0678446
761	Normal_vs_Tumor	ENSG00000104332	SFRP1	protein_coding	645.725	-2.0634	0.760725	-2.71242	0.00667947	0.0678479
459	Normal_vs_Tumor	ENSG00000164530	PI16	protein_coding	709.825	-2.79635	1.03112	-2.71195	0.00668887	0.0678825
1141	Normal_vs_Tumor	ENSG00000108448	TRIM16L	protein_coding	404.854	-1.4896	0.549607	-2.71031	0.00672211	0.068074
2429	Normal_vs_Tumor	ENSG00000120055	C10orf95	protein_coding	175.984	1.92061	0.708668	2.71016	0.00672501	0.068074
1766	Normal_vs_Tumor	ENSG00000087258	GNAO1	protein_coding	465.103	1.09191	0.403005	2.70943	0.00673991	0.0681521
2912	Normal_vs_Tumor	ENSG00000178750	STX19	protein_coding	28.959	3.05281	1.12677	2.70935	0.00674147	0.0681521
325	Normal_vs_Tumor	ENSG00000143006	DMRTB1	protein_coding	14.7726	-3.24144	1.19774	-2.7063	0.00680378	0.0685449
1058	Normal_vs_Tumor	ENSG00000181408	UTS2R	protein_coding	74.9882	-1.60694	0.593769	-2.70634	0.00680291	0.0685449
1124	Normal_vs_Tumor	ENSG00000178460	MCMDC2	protein_coding	31.6249	-1.51377	0.559317	-2.70646	0.00680049	0.0685449
2158	Normal_vs_Tumor	ENSG00000006118	TMEM132A	protein_coding	336.597	1.50713	0.557099	2.70532	0.00682391	0.0686532
1126	Normal_vs_Tumor	ENSG00000182870	GALNT9	protein_coding	629.291	-1.5099	0.558327	-2.70433	0.00684426	0.0687454
2061	Normal_vs_Tumor	ENSG00000170745	KCNS3	protein_coding	339.191	1.40283	0.519076	2.70254	0.00688111	0.0690859
2553	Normal_vs_Tumor	ENSG00000151948	GLT1D1	protein_coding	854.163	2.17543	0.805523	2.70065	0.00692043	0.069421
2280	Normal_vs_Tumor	ENSG00000129195	FAM64A	protein_coding	42.4003	1.68234	0.622981	2.70047	0.00692411	0.0694281
721	Normal_vs_Tumor	ENSG00000099937	SERPIND1	protein_coding	27.8429	-2.13747	0.791611	-2.70014	0.00693094	0.0694668
1818	Normal_vs_Tumor	ENSG00000130508	PXDN	protein_coding	929.653	1.14753	0.425175	2.69896	0.00695567	0.0696252
2982	Normal_vs_Tumor	ENSG00000186847	KRT14	protein_coding	259.449	3.32615	1.23321	2.69714	0.00699377	0.0698365
1820	Normal_vs_Tumor	ENSG00000180998	GPR137C	protein_coding	90.8807	1.14942	0.426232	2.69669	0.00700319	0.0698616
3056	Normal_vs_Tumor	ENSG00000092009	CMA1	protein_coding	3.37136	3.69521	1.37147	2.69435	0.00705256	0.0702941
1941	Normal_vs_Tumor	ENSG00000143061	IGSF3	protein_coding	3358.44	1.27877	0.474635	2.69421	0.00705559	0.0702943
1348	Normal_vs_Tumor	ENSG00000183801	OLFML1	protein_coding	267.348	-1.26217	0.468838	-2.69212	0.00709989	0.0706426
1667	Normal_vs_Tumor	ENSG00000162415	ZSWIM5	protein_coding	2196.07	1.01426	0.376789	2.69185	0.00710565	0.0706426
439	Normal_vs_Tumor	ENSG00000198576	ARC	protein_coding	1038.79	-2.85309	1.06008	-2.69138	0.0071157	0.0707125
671	Normal_vs_Tumor	ENSG00000106018	VIPR2	protein_coding	6.74938	-2.24788	0.835328	-2.69101	0.00712357	0.0707403
1553	Normal_vs_Tumor	ENSG00000141540	TTYH2	protein_coding	1691.69	-1.0799	0.401385	-2.69045	0.00713567	0.0707585
2041	Normal_vs_Tumor	ENSG00000177464	GPR4	protein_coding	360.026	1.3816	0.513545	2.69031	0.00713849	0.0707585
1799	Normal_vs_Tumor	ENSG00000173918	C1QTNF1	protein_coding	2449.96	1.12598	0.418668	2.68944	0.00715729	0.0708247
975	Normal_vs_Tumor	ENSG00000161509	GRIN2C	protein_coding	1954.87	-1.70577	0.634629	-2.68782	0.00719203	0.0711084
1353	Normal_vs_Tumor	ENSG00000156049	GNA14	protein_coding	1261.88	-1.25921	0.46858	-2.68728	0.00720368	0.0711934
2169	Normal_vs_Tumor	ENSG00000185112	FAM43A	protein_coding	1048.9	1.51849	0.565182	2.68672	0.00721565	0.0712816
1841	Normal_vs_Tumor	ENSG00000198643	FAM3D	protein_coding	43.1191	1.16534	0.433839	2.68611	0.00722882	0.0713816
2260	Normal_vs_Tumor	ENSG00000136630	HLX	protein_coding	302.457	1.65624	0.616744	2.68545	0.0072432	0.0714632
850	Normal_vs_Tumor	ENSG00000178053	MLF1	protein_coding	1678.64	-1.90193	0.708579	-2.68415	0.00727147	0.0715973
2046	Normal_vs_Tumor	ENSG00000172426	RSPH9	protein_coding	37.3281	1.38639	0.516516	2.68412	0.0072721	0.0715973
1776	Normal_vs_Tumor	ENSG00000113555	PCDH12	protein_coding	1061.45	1.10172	0.410525	2.68367	0.00728182	0.0716628
110	Normal_vs_Tumor	ENSG00000226321	CROCC2	protein_coding	4.68352	-5.23744	1.952	-2.68311	0.00729413	0.0717236
1485	Normal_vs_Tumor	ENSG00000103599	IQCH	protein_coding	387.773	-1.12183	0.418349	-2.68157	0.00732766	0.0718719
1913	Normal_vs_Tumor	ENSG00000082684	SEMA5B	protein_coding	158.588	1.24583	0.464589	2.68158	0.00732751	0.0718719
2582	Normal_vs_Tumor	ENSG00000142405	NLRP12	protein_coding	9.90955	2.24341	0.836686	2.68131	0.00733349	0.0718755
368	Normal_vs_Tumor	ENSG00000143196	DPT	protein_coding	2210.16	-3.08019	1.14966	-2.67922	0.00737949	0.0721684
2038	Normal_vs_Tumor	ENSG00000197410	DCHS2	protein_coding	18.8936	1.37907	0.514832	2.67868	0.00739138	0.0722376
737	Normal_vs_Tumor	ENSG00000164089	ETNPPL	protein_coding	21.4819	-2.10229	0.785151	-2.67756	0.007416	0.0722964
1484	Normal_vs_Tumor	ENSG00000149557	FEZ1	protein_coding	174.824	-1.12195	0.41903	-2.6775	0.00741732	0.0722964
1168	Normal_vs_Tumor	ENSG00000103184	SEC14L5	protein_coding	39.2882	-1.4714	0.549654	-2.67697	0.00742922	0.072322
1236	Normal_vs_Tumor	ENSG00000118496	FBXO30	protein_coding	2422.72	-1.40059	0.523662	-2.67461	0.00748156	0.0726802
929	Normal_vs_Tumor	ENSG00000171621	SPSB1	protein_coding	2116.46	-1.76995	0.661867	-2.67417	0.0074914	0.0727456
1432	Normal_vs_Tumor	ENSG00000183439	TRIM61	protein_coding	79.4673	-1.16822	0.437174	-2.67221	0.00753535	0.0730207
1413	Normal_vs_Tumor	ENSG00000258539	RP11-12J10.3	protein_coding	114.332	-1.19111	0.44605	-2.67036	0.00757707	0.0733036
1177	Normal_vs_Tumor	ENSG00000186352	ANKRD37	protein_coding	846.377	-1.45855	0.546241	-2.67015	0.0075817	0.0733179
1942	Normal_vs_Tumor	ENSG00000104177	MYEF2	protein_coding	1005.43	1.2797	0.480007	2.66601	0.00767581	0.0739828
1970	Normal_vs_Tumor	ENSG00000116584	ARHGEF2	protein_coding	6231.93	1.31379	0.492909	2.66538	0.00769004	0.0740594
1084	Normal_vs_Tumor	ENSG00000164638	SLC29A4	protein_coding	580.94	-1.57388	0.590779	-2.66409	0.00771979	0.0742847
3082	Normal_vs_Tumor	ENSG00000183876	ARSI	protein_coding	25.3395	3.89711	1.46408	2.66182	0.00777195	0.0746331
1816	Normal_vs_Tumor	ENSG00000164877	MICALL2	protein_coding	745.079	1.14727	0.431518	2.65867	0.00784494	0.0751488
1635	Normal_vs_Tumor	ENSG00000132170	PPARG	protein_coding	696.267	-1.00804	0.379285	-2.65774	0.00786662	0.0753256
1474	Normal_vs_Tumor	ENSG00000137872	SEMA6D	protein_coding	663.487	-1.12884	0.425124	-2.65532	0.00792323	0.0757271
1591	Normal_vs_Tumor	ENSG00000123191	ATP7B	protein_coding	233.747	-1.04626	0.394053	-2.65514	0.00792766	0.0757271
1672	Normal_vs_Tumor	ENSG00000171444	MCC	protein_coding	1319.93	1.0172	0.383153	2.65481	0.00793534	0.0757653
1651	Normal_vs_Tumor	ENSG00000159314	ARHGAP27	protein_coding	2542.51	1.00188	0.377427	2.65451	0.00794234	0.0757714
2749	Normal_vs_Tumor	ENSG00000155265	GOLGA7B	protein_coding	413.289	2.63549	0.99336	2.6531	0.00797556	0.0760263
1608	Normal_vs_Tumor	ENSG00000177990	DPY19L2	protein_coding	412.993	-1.02746	0.387362	-2.65246	0.00799079	0.0761366
2074	Normal_vs_Tumor	ENSG00000114646	CSPG5	protein_coding	70.6454	1.42322	0.536589	2.65234	0.00799364	0.0761366
1840	Normal_vs_Tumor	ENSG00000171017	LRRC8E	protein_coding	485.855	1.16435	0.439056	2.65195	0.00800278	0.0761616
2433	Normal_vs_Tumor	ENSG00000089327	FXYD5	protein_coding	5146.83	1.92688	0.727164	2.64986	0.00805256	0.0764486
1625	Normal_vs_Tumor	ENSG00000143409	FAM63A	protein_coding	4894.11	-1.01202	0.382116	-2.64845	0.00808614	0.076674
1921	Normal_vs_Tumor	ENSG00000154864	PIEZO2	protein_coding	263.781	1.25385	0.473498	2.64805	0.00809587	0.0767352
1724	Normal_vs_Tumor	ENSG00000115884	SDC1	protein_coding	7547.27	1.05988	0.400325	2.64754	0.00810804	0.0768194
3132	Normal_vs_Tumor	ENSG00000173080	RXFP4	protein_coding	5.21587	4.36412	1.64873	2.64695	0.00812203	0.0768628
3225	Normal_vs_Tumor	ENSG00000124102	PI3	protein_coding	10.3036	6.39993	2.41907	2.64562	0.00815419	0.0770396
2919	Normal_vs_Tumor	ENSG00000197587	DMBX1	protein_coding	34.9289	3.07356	1.16185	2.6454	0.00815947	0.0770569
2516	Normal_vs_Tumor	ENSG00000104140	RHOV	protein_coding	256.287	2.10633	0.79684	2.64335	0.00820898	0.0774306
1386	Normal_vs_Tumor	ENSG00000047648	ARHGAP6	protein_coding	3026.93	-1.22096	0.462197	-2.64164	0.00825059	0.0776352
1891	Normal_vs_Tumor	ENSG00000265107	GJA5	protein_coding	366.538	1.22733	0.464934	2.6398	0.00829559	0.0779178
2388	Normal_vs_Tumor	ENSG00000258311	RP11-644F5.10	protein_coding	26.6856	1.84406	0.698579	2.63973	0.00829728	0.0779178
2333	Normal_vs_Tumor	ENSG00000117586	TNFSF4	protein_coding	304.321	1.76883	0.670249	2.63907	0.00831342	0.0779754
2780	Normal_vs_Tumor	ENSG00000259803	SLC22A31	protein_coding	2185.35	2.71537	1.02964	2.6372	0.00835928	0.0783427
876	Normal_vs_Tumor	ENSG00000137766	UNC13C	protein_coding	108.267	-1.86034	0.706254	-2.63409	0.00843629	0.0788748
2530	Normal_vs_Tumor	ENSG00000125851	PCSK2	protein_coding	9762.45	2.1289	0.80838	2.63354	0.00844995	0.0789709
1335	Normal_vs_Tumor	ENSG00000152056	AP1S3	protein_coding	1323.99	-1.28134	0.486726	-2.63256	0.00847448	0.0790737
1938	Normal_vs_Tumor	ENSG00000221972	C3orf36	protein_coding	41.7111	1.27364	0.484228	2.63026	0.00853199	0.0793411
1791	Normal_vs_Tumor	ENSG00000164683	HEY1	protein_coding	341.473	1.11598	0.424392	2.6296	0.00854845	0.0793942
2591	Normal_vs_Tumor	ENSG00000147883	CDKN2B	protein_coding	502.588	2.25631	0.858457	2.62834	0.00858035	0.0795679
1330	Normal_vs_Tumor	ENSG00000157388	CACNA1D	protein_coding	568.482	-1.2827	0.488771	-2.62434	0.00868182	0.0801609
1819	Normal_vs_Tumor	ENSG00000136280	CCM2	protein_coding	3399.88	1.14819	0.43751	2.62439	0.00868053	0.0801609
2398	Normal_vs_Tumor	ENSG00000090339	ICAM1	protein_coding	9101.91	1.86063	0.70901	2.62427	0.00868356	0.0801609
1221	Normal_vs_Tumor	ENSG00000154274	C4orf19	protein_coding	66.862	-1.41399	0.539173	-2.62251	0.00872839	0.0804833
1362	Normal_vs_Tumor	ENSG00000166250	CLMP	protein_coding	191.425	-1.24415	0.47448	-2.62213	0.0087383	0.0805391
1404	Normal_vs_Tumor	ENSG00000158560	DYNC1I1	protein_coding	140.129	-1.20048	0.458017	-2.62104	0.00876609	0.0806998
2010	Normal_vs_Tumor	ENSG00000140470	ADAMTS17	protein_coding	128.556	1.35552	0.51729	2.62042	0.00878209	0.0807223
1422	Normal_vs_Tumor	ENSG00000137033	IL33	protein_coding	768.977	-1.17662	0.449192	-2.61942	0.008808	0.0808492
120	Normal_vs_Tumor	ENSG00000182077	PTCHD3	protein_coding	4.15511	-5.05948	1.93256	-2.61802	0.00884426	0.0810048
1530	Normal_vs_Tumor	ENSG00000185437	SH3BGR	protein_coding	730.849	-1.09351	0.41768	-2.61807	0.00884295	0.0810048
756	Normal_vs_Tumor	ENSG00000206127	GOLGA8O	protein_coding	24.3036	-2.07346	0.792149	-2.61751	0.00885728	0.0810923
2381	Normal_vs_Tumor	ENSG00000144681	STAC	protein_coding	240.997	1.83379	0.700761	2.61685	0.00887452	0.0812183
641	Normal_vs_Tumor	ENSG00000186479	RGS7BP	protein_coding	11.2856	-2.30727	0.881927	-2.61617	0.00889222	0.0813167
1414	Normal_vs_Tumor	ENSG00000186998	EMID1	protein_coding	1999.75	-1.18784	0.454433	-2.6139	0.00895157	0.0817136
926	Normal_vs_Tumor	ENSG00000185565	LSAMP	protein_coding	148.182	-1.7732	0.67848	-2.61349	0.00896221	0.0817648
2705	Normal_vs_Tumor	ENSG00000009694	TENM1	protein_coding	2564.6	2.50473	0.959603	2.61018	0.00904958	0.0823815
1070	Normal_vs_Tumor	ENSG00000198483	ANKRD35	protein_coding	38.1432	-1.59321	0.611064	-2.60727	0.00912663	0.0829735
2304	Normal_vs_Tumor	ENSG00000178752	ERFE	protein_coding	1834.16	1.71831	0.659265	2.60641	0.00914975	0.0831191
846	Normal_vs_Tumor	ENSG00000128918	ALDH1A2	protein_coding	80.9487	-1.90685	0.732185	-2.60433	0.00920548	0.0834873
1529	Normal_vs_Tumor	ENSG00000249437	NAIP	protein_coding	112.459	-1.09353	0.420233	-2.6022	0.00926269	0.0838269
2042	Normal_vs_Tumor	ENSG00000111186	WNT5B	protein_coding	330.344	1.38167	0.53104	2.60182	0.00927311	0.0838813
920	Normal_vs_Tumor	ENSG00000177453	NIM1K	protein_coding	44.992	-1.78057	0.684659	-2.60067	0.00930417	0.0840893
2787	Normal_vs_Tumor	ENSG00000151640	DPYSL4	protein_coding	203.865	2.73026	1.05064	2.59867	0.00935865	0.0844265
2489	Normal_vs_Tumor	ENSG00000135298	ADGRB3	protein_coding	106.877	2.04824	0.788577	2.59739	0.00939359	0.084655
639	Normal_vs_Tumor	ENSG00000204179	PTPN20	protein_coding	49.7897	-2.31104	0.89	-2.59668	0.00941301	0.0846882
1390	Normal_vs_Tumor	ENSG00000052795	FNIP2	protein_coding	2522.34	-1.21655	0.468455	-2.59693	0.0094061	0.0846882
2913	Normal_vs_Tumor	ENSG00000160951	PTGER1	protein_coding	4.51925	3.05329	1.17583	2.59671	0.00941206	0.0846882
1632	Normal_vs_Tumor	ENSG00000054690	PLEKHH1	protein_coding	6286.04	-1.00862	0.388584	-2.59562	0.00944203	0.0849165
1862	Normal_vs_Tumor	ENSG00000172350	ABCG4	protein_coding	54.7464	1.18878	0.458119	2.59492	0.00946118	0.0850106
1346	Normal_vs_Tumor	ENSG00000101230	ISM1	protein_coding	3158.77	-1.26358	0.487208	-2.59351	0.00950009	0.0851766
2366	Normal_vs_Tumor	ENSG00000099365	STX1B	protein_coding	47.0178	1.8102	0.698093	2.59307	0.00951242	0.0851953
1214	Normal_vs_Tumor	ENSG00000100505	TRIM9	protein_coding	35.4383	-1.41743	0.546736	-2.59252	0.0095275	0.0852263
1213	Normal_vs_Tumor	ENSG00000274276	CBSL	protein_coding	100.23	-1.41777	0.547103	-2.59141	0.00955832	0.085294
1395	Normal_vs_Tumor	ENSG00000146350	TBC1D32	protein_coding	414.214	-1.21426	0.468587	-2.59133	0.0095606	0.085294
2613	Normal_vs_Tumor	ENSG00000134569	LRP4	protein_coding	18104.6	2.30885	0.89095	2.59145	0.00955724	0.085294
[truncated: 655 more rows]
