# Supplementary material for: Multiomic analysis of papillary thyroid cancers identifies BAIAP2L1-BRAF fusion and requirement of TRIM25, PDE5A and PKCδ for tumorigenesis
Source: Mol Cancer. 2022 Oct 10;21:195. doi: 10.1186/s12943-022-01665-y (PMC9549631; doi:10.1186/s12943-022-01665-y)
Supplement: Supplementary file 3 — Additional file 3: Suppl. Table 2. List of thyroid-related factors. Based on the literature, a panel of thyroid-related factors were selected. [file 12943_2022_1665_MOESM3_ESM.xlsx]

## Sheet: Thyroid factors
			Factor	Full name	Expression level in thyroid cancer	References
			TPO	Thyroperoxidase	down	PMID: 26300979 PMID: 27329729 PMID: 8691351 PMID: 34012822 PMID: 19208736
			SLC5A8	Solute Carrier Family 5 Member 8	down	PMID: 15687339
			SLC5A5	Solute Carrier Family 5 Member 5	down	PMID: 29298843 PMID: 29978611
			SLC26A4	Solute Carrier Family 26 Member 4	down	PMID: 27329729
			DIO1&2	Iodothyronine Deiodinase 1&2	down	PMID: 22675319
			RARB	Retinoic acid receptor beta	down	PMID: 19155317
			THRA&B	Thyroid Hormone Receptor Alpha&Beta	down	PMID: 21159845 PMID: 23183175 PMID: 22507269
			TIMP3	Tissue inhibitor of metalloproteinase 3	down	PMID: 21339735
			TG	Thyroglobulin	variable	PMID: 28289520 PMID: 31168186 PMID: 19208736
			GLIS3	GLIS Family Zinc Finger 3	n.a.	PMID: 32693112
			TSHR	Thyroid Stimulating Hormone Receptor	variable	PMID: 28351942 PMID: 29344196
			PAX8	Paired box 8	variable	PMID: 35806410 PMID: 21687604
			FOXE1	Forkhead box E1	variable	PMID: 23715628 PMID: 21687604
			NKX2-1 (TTF-1)	Thyroid Transcription Factor 1	variable	PMID: 10824930 PMID: 21687604
			SLC2A1	Solute Carrier Family 2 Member 1	up	PMID: 27842912
			DUOX2	Dual Oxidase 2	up	PMID: 34966441 PMID: 15785240 PMID: 19208736
			DUOX1	Dual Oxidase 1	up	PMID: 25848056 PMID: 15785240 PMID: 19208736
