# Supplementary material for: Multiomic analysis of papillary thyroid cancers identifies BAIAP2L1-BRAF fusion and requirement of TRIM25, PDE5A and PKCδ for tumorigenesis
Source: Mol Cancer. 2022 Oct 10;21:195. doi: 10.1186/s12943-022-01665-y (PMC9549631; doi:10.1186/s12943-022-01665-y)
Supplement: Supplementary file 4 — Additional file 4: Suppl. Table 3. Quantitative mass spectrometry analysis of normal, tumor and metastasis tissue of patients #14, #15, #17 and #21. Proteins exclusively detected in healthy tissue or malignant tissue are highlights in the second excel sheet. [file 12943_2022_1665_MOESM4_ESM.xlsx]

## Sheet: Sheet1
Patient number											14	14	14	14	15	15	15	15	17	17	17	17	21	21	21	21	14	14	14	14	15	15	15	15	17	17	17	17	21	21	21	21	15	15	15	15	17	17	17
description	IEP	mw	max score	accession	reported peptides	sequence coverage	FDR level	entry	species	sparklines	normal 1	normal 2	normal 3	normal 4	normal 5	normal 6	normal 7	normal 8	normal 9	normal 10	normal 11	normal 12	normal 13	normal 14	normal 15	normal 16	tumor 1	tumor 2	tumor 3	tumor 4	tumor 5	tumor 6	tumor 7	tumor 8	tumor 9	tumor 10	tumor 11	tumor 12	tumor 13	tumor 14	tumor 15	tumor 16	metastasis 1	metastasis 2	metastasis 3	metastasis 4	metastasis 5	metastasis 6	metastasis 7
Immunoglobulin kappa variable 2-28 OS=Homo sapiens OX=9606 GN=IGKV2-28 PE=3 SV=1	5.53	13070.8	10916.8	A0A075B6P5	3	63.33	0	KV228_HUMAN	HUMAN		29061.2	31429.8	33420.2	21634.8	44435.6	44861.6	61476.8	63793	69088.9	65802.5	62207.3	63126.6	21918.8	27366.8	26459.6	26859.3
Putative beta-actin-like protein 3 OS=Homo sapiens OX=9606 GN=POTEKP PE=5 SV=1	5.88	42358.5	9980.7	Q9BYX7	7	34.4	0	ACTBM_HUMAN	HUMAN		40138	16480.8	40370.6	34077.7	18343.9	18726.9	17043.4	8151.23	17901.8	17537.2	17400.9	18067.9	19926.3	8362.99	18722.9	20165.4																	17185.2	16728.8	16454.6	15899.6	17235.8	35993.9	18145.9
Putative high mobility group protein B1-like 1 OS=Homo sapiens OX=9606 GN=HMGB1P1 PE=5 SV=1	5.83	24409.1	6183.76	B2RPK0	8	57.35	0	HGB1A_HUMAN	HUMAN		5659.39	5314.83	4976.99	4327.87	7795.69	3405.12	6656.27	8039.3	7654.83	7283.26	6745.28	7139.28	6044.45	6596.07	6255.03	6093.98
Immunoglobulin kappa variable 1-13 OS=Homo sapiens OX=9606 GN=IGKV1-13 PE=3 SV=1	7.98	12740.4	6001.39	P0DP09	2	13.68	0	KV113_HUMAN	HUMAN		7464.39	7191.39	8958.14		1694.38	5841.07	5612.66	1928.74	6910.93	6089.36	7889.59	7592.39	3254.84	3247.88	3174.48	2868.01																	17655.6	17837.3	19442.7	16939.8	9388.63	10905.1	9478.22
Hsc70-interacting protein OS=Homo sapiens OX=9606 GN=ST13 PE=1 SV=2	5	41502.9	5273.38	P50502	9	60.98	0	F10A1_HUMAN	HUMAN		2136.93	1676.28	1814.83	1796.55	692.307	674.799	1265.48	1093.23	1634.2	1510.9	1900.92	1058.35	622.232	74.0275	345.444	399.596																	2932.87	3361.16	2555.9	3272.08	1960.37	2047.83	1693.64
HLA class I histocompatibility antigen, A-1 alpha chain OS=Homo sapiens OX=9606 GN=HLA-A PE=1 SV=1	6.08	41131	4252.34	P30443	12	57.53	0	1A01_HUMAN	HUMAN		15809.9	18822.9	16524	15495.6	1958.6	2308	2095.35	1849.94	3952.12	6596.4	4058.62	4209.11	2228.33	2640.61	2971.5	3006.16																	4017.75	4188.04	4182.57	3912.83	1947.2	2924.06	3104.63
HLA class I histocompatibility antigen, B-38 alpha chain OS=Homo sapiens OX=9606 GN=HLA-B PE=1 SV=1	5.86	40758.4	3710.09	Q95365	13	61.6	0	1B38_HUMAN	HUMAN		329.343	469.278	475.457	841.125	39.6485	46.6222	42.964	50.0411	384.736	435.848	437.125	433.195	68.0933	66.0855	66.3454	58.6378
HLA class II histocompatibility antigen, DR beta 3 chain OS=Homo sapiens OX=9606 GN=HLA-DRB3 PE=1 SV=1	8.66	30247.2	3397.54	P79483	4	36.84	0	DRB3_HUMAN	HUMAN		7800.27	6843.62	7196.77	7313.8	697.168	870.174	881.966	661.553	3045.59	3428.32	3726.36	3674.72	539.911	850.863	571.489	846.193
Alcohol dehydrogenase 1A OS=Homo sapiens OX=9606 GN=ADH1A PE=1 SV=2	7.85	40771.2	2474.5	P07327	12	42.93	0	ADH1A_HUMAN	HUMAN		1194.99	1303.4	1239.03	1130.02	2281.84	1942.11	2141.73	2161.8	2379.64	2396.69	2319.21	2320.44	2424.42	2202.96	2427.23	2352.75
Tropomyosin beta chain OS=Homo sapiens OX=9606 GN=TPM2 PE=1 SV=1	4.46	32964.8	2118.79	P07951	8	42.96	0	TPM2_HUMAN	HUMAN		4114.94	3854.53	4247.29	3934.65	8226.98	7422.8	7998.85	7072.51	3773.81	4256	4062.23	4001.33	6595.39	6475.98	7152.69	6684.97																	1393.49	1282.36	1366.54	1383.82	2382.29	2564.42	2317.6
Prostaglandin-H2 D-isomerase OS=Homo sapiens OX=9606 GN=PTGDS PE=1 SV=1	7.83	21257	1933.32	P41222	3	21.05	0	PTGDS_HUMAN	HUMAN		19036	8167.67	2635		7100		6806	6181	21498.3	19716.3	21377.7	21268																1387
Keratin, type I cytoskeletal 28 OS=Homo sapiens OX=9606 GN=KRT28 PE=1 SV=2	5.18	51194.8	1885.02	Q7Z3Y7	5	17.03	0	K1C28_HUMAN	HUMAN		6002.26	3925.57	5139.89	5910.55	4035.51	3900.97	4132.53	3685.35	2207.53	2052.84	2038.63	1775.33	1723.2	1655.58	1593.45	2489.72
Keratin, type II cuticular Hb5 OS=Homo sapiens OX=9606 GN=KRT85 PE=1 SV=1	6.2	57341.9	1637.55	P78386	2	8.88	0	KRT85_HUMAN	HUMAN		19888.5	18679.7	19439.3	17801.4	11919.9	14612.2	11112	11083.9	13982.1	13367.5	12279.5	12676	10680	9106.83	9597.23	10425.6																	32454.5	35656.6	35286.3	33674.9	25627.4	22387.7	22318
Probable ATP-dependent RNA helicase DDX4 OS=Homo sapiens OX=9606 GN=DDX4 PE=1 SV=2	5.5	80163.1	928.191	Q9NQI0	2	5.11	0	DDX4_HUMAN	HUMAN					2781.26	4267	2603.19	2913.35	3906	4462.61	4850.66	3476.25	5017.01		2365.85		2135.56
Polyadenylate-binding protein 1-like OS=Homo sapiens OX=9606 GN=PABPC1L PE=2 SV=1	9.01	69019.7	1252.67	Q4VXU2	5	19.71	0	PAP1L_HUMAN	HUMAN		224866	209750	184894	182132	186080	183941	190515	198563	194501	199467	197914	204872	188455	205402	224151	194411	7681.65	7686.72	7308.49	7895.84	41391.2	45689.1	43568.8	45112	42973.3	42832.3	43222.3	39151.4	55159.8	57024.9	58674	50429.6	14246.4	17161.9	16130.2	14553.3	23861.8	22060.6	24884.9
Golgin subfamily B member 1 OS=Homo sapiens OX=9606 GN=GOLGB1 PE=1 SV=2	4.77	377445	3100.74	Q14789	31	34.58	0	GOGB1_HUMAN	HUMAN		90355.3	99508.7	92824.7	87826	84322.7	93140.7	88179.3	84761.7	96892.3	98173.7	103771	91745.7	95633.3	100927	101442	96332.3	47315.7	48378	50632.7	50433	65537.7	64291	63709.7	67520	55918	51004.3	53206.7	54874	54148.7	51917.3	59197.7	50052.3	20013.3	19867.7	21352.7	19347.7	50378.7	51418.3	51874.3
Histone H2B type 1-A OS=Homo sapiens OX=9606 GN=HIST1H2BA PE=1 SV=3	10.74	14167.5	33985.4	Q96A08	7	62.2	0	H2B1A_HUMAN	HUMAN		56854	54015.2	46615	56047.5	34390.4	31587.9	30212.8	22280.1	34538.7	34844.8	33951.7	33773.5	32517.6	32270.8	33640.6	32810.6	1342.32	1663.1	1444.82	1458.46	1965.34	2023.75	1805.88	2018.7	1640.84	1797.12	1670.19	1602.68	1437.73	1496.66	1396.91	1456.31
KICSTOR complex protein SZT2 OS=Homo sapiens OX=9606 GN=SZT2 PE=1 SV=3	5.82	382021	1339.26	Q5T011	5	3.06	0	SZT2_HUMAN	HUMAN		52335	50639.7	46666	47407.3	99776.7	105012	105171	92317.3	73858.3	85782	84693	72764.7	96233	89669	96876.7	94701.7	6740	5792	6760	6103	10940.3	11018	12767	10777.3	8982.67	13618	8601.33	12004.3	11455.7	14671.3	12224	10864.7			1568
Golgin subfamily A member 4 OS=Homo sapiens OX=9606 GN=GOLGA4 PE=1 SV=1	5.16	262053	2253.26	Q13439	12	16.55	0	GOGA4_HUMAN	HUMAN		67696.3	69666	78606.3	76059.3	88901	115339	111054	80374.3	65758.3	97145	86737	79816.7	96312.7	114735	110582	106997	13612	13814.7	13661	12730.3	35062.7	35730.7	40310	35499.7	24732.3	29178.3	25515	26496.7	25112	25941.7	26421.7	26030.3	19943.7	19911.7	19881	8815	25731.7	31873.3	30008.3
Reticulon-4 receptor-like 2 OS=Homo sapiens OX=9606 GN=RTN4RL2 PE=1 SV=1	7.42	46847.1	1118.9	Q86UN3	4	17.14	0	R4RL2_HUMAN	HUMAN		19994.5	19428	20990.5	18048.5	25418	27510	27345.3	28646.3	25534.3	24799	26263	26207.3	23292	24645.7	26160.7	24168	2686	2855	3318	2549	9023	8340.5	9526	8709	4093.5	3896	4098	3980.5	12933.5	12519.5	14020	13378	2109	4161	3773	3595
Pyruvate dehydrogenase E1 component subunit alpha, testis-specific form, mitochondrial OS=Homo sapiens OX=9606 GN=PDHA2 PE=1 SV=1	8.44	43674.7	800.528	P29803	4	25.52	0	ODPAT_HUMAN	HUMAN		27310.5	29251.9	31355.3	30201.9	33210	29718.1	30446.4	31454.5	32305	31287	34487.8	32854.6	29403	30895.8	29915.9	31151.4	8513.5	7910.65	7934.4	8288.75	17401.5	15915.6	16593.5	16386.4	18963.1	18045.6	18548.2	19021.4	21893.3	19617.7	19981	20354.8	3520.64	3938.88	3950.01	4300.36	6596.52	6548.15	6848.53
Immunoglobulin heavy variable 3-53 OS=Homo sapiens OX=9606 GN=IGHV3-53 PE=1 SV=2	8.46	12940.6	13036.1	P01767	6	77.59	0	HV353_HUMAN	HUMAN		9757.26	11180	10974.7	10237.3	9688.48	10754.6	10682.8	10148	13019.4	12581.1	13513.4	12895.6	8168.33	8222.37	8395.16	9303.03	3543.76	3520.23	3576.5	3182.53	5621.15	4948.23	5072.88	4921	6260.19	5985.46	6160.05	6197.48	3067.77	2960.32	2998.89	2698.4	4067.2	4168.59	4019.78	5362.63	4290.25	4296.87	4309.11
Cellular retinoic acid-binding protein 1 OS=Homo sapiens OX=9606 GN=CRABP1 PE=1 SV=2	5.09	15736.7	18790.3	P29762	11	95.62	0	RABP1_HUMAN	HUMAN		62806.3	67293.3	62138.7	59782.7	68780.3	78351	75022.7	72418.3	47922	52133	55019.7	57421	71667.3	70727.3	69493	71383.3	9540.67	9214.04	9860.15	9455.84	18484	21043.7	22443	21998	40602	42812.3	38671.7	38928.7	28499.3	27967.3	23942.3	23844.7	69263	64132.3	59709	65246.3	18805.5	20005.3	19538.8
Clathrin heavy chain 2 OS=Homo sapiens OX=9606 GN=CLTCL1 PE=1 SV=2	5.47	189140	2873.4	P53675	31	47.38	0	CLH2_HUMAN	HUMAN		19558	22848.8	20452.7	19296.6	15478.1	19964.7	17155.5	16222.6	16842.9	17778.4	16698.9	15504.6	25717.8	26957.4	27862.7	28300.9	5500.16	5040.47	5982.62	5795.5	8389.33	8746.2	8743.49	9123.76	7668.89	8325.92	8415.96	8297.64	6917.52	7444.14	7400.72	7193.32	9589.11	10328.2	9892.2	10496.1	11527.4	11653.2	11925.5
Thyroid peroxidase OS=Homo sapiens OX=9606 GN=TPO PE=1 SV=4	6.3	104617	7023.32	P07202	42	70.42	0	PERT_HUMAN	HUMAN		120193	124951	117478	108450	77926.3	72414	79727.3	73863	56683.3	64010.3	60633	61843.7	91528.3	95642.7	91079.7	97395	17815	18043	18025	18165	19033.7	17522.3	22088.7	18032.7	22833.7	22569.3	22782.3	21411.3	37284	34280	29910.3	32386.7	7449.33	7087	6608.67	8641.33	19306.7	17763	19383.3
Immunoglobulin heavy variable 1-2 OS=Homo sapiens OX=9606 GN=IGHV1-2 PE=1 SV=2	9.41	13198.9	3716.47	P23083	4	52.99	0	HV102_HUMAN	HUMAN		7964.38	9010.77	8737.86	9747.52	7460.84	13280.7	13513.3	7128.49	13759.1	13743.2	9389.42	13555.1	8939.29	9060.52	9625.99	8680.51	3049.21	3178.28	3000.54	3189.43	2483.93	3223.9	3032.95	3497.47	4654.33	4273.71	4015.02	4622.96	1571.12	1603.94	1503.82	2941.06	9010.92	6600.4	8071.29	9443.51	9399.33	12540.2	12637.9
Extracellular superoxide dismutase [Cu-Zn] OS=Homo sapiens OX=9606 GN=SOD3 PE=1 SV=2	6.14	26307.2	6641.42	P08294	9	62.08	0	SODE_HUMAN	HUMAN		51499.7	84048.3	83648.3	78815.7	117305	115347	112072	103730	69893.3	76890	73202	68773	63807	74848.7	66831	64092	3666	3944.5	4226	4943.67	34979.7	30551	35645.7	29924	32885.3	30567.7	30450.7	26162.7	3110.33	4852	3142.67	4079	8038.67	7406.67	7241.67	10026.5	7794.67	8341.33	8012.67
Glutathione S-transferase Mu 2 OS=Homo sapiens OX=9606 GN=GSTM2 PE=1 SV=2	5.95	25915.8	3461.81	P28161	13	94.04	0	GSTM2_HUMAN	HUMAN		20286.9	23504.7	23332.1	24458.3	19071.2	19814.9	23262.5	19246.4	16373.4	15527.1	16932.3	16773	20695.7	21127.2	21315	19826.2	9290.69	9442.76	9212.98	9477.97	11905.7	10862	12088	11069	13555.3	15141.6	15779.5	15274	9357.33	8769.71	9310	8721.85	19868	15905.7	17346	16202.3	13008	12637.7	13017
Serine/threonine-protein phosphatase 2A catalytic subunit beta isoform OS=Homo sapiens OX=9606 GN=PPP2CB PE=1 SV=1	5.06	36145.4	2744.3	P62714	13	69.58	0	PP2AB_HUMAN	HUMAN		5672.26	5630.64	5759.67	5563.65	5741.58	6156.05	6213.32	5734.78	6137.95	6648.16	5855.76	6174.43	5586.24	6167.23	5977.92	5742.1	3919.99	3907.4	4897.47	4600.2	3476.51	3867.17	3742.17	3455.55	3539.26	3720.7	3523.05	3559.76	5134.22	5513.24	5085.61	3813.5	2895.08	2717.7	2614.07	2481.13	2595.25	2567.47	2621.43
Serum amyloid P-component OS=Homo sapiens OX=9606 GN=APCS PE=1 SV=2	6.1	25501.2	8745.76	P02743	7	33.18	0	SAMP_HUMAN	HUMAN		108472	110139	115958	108989	126562	122046	112591	124577	77229.7	78701.3	78642.7	77657.3	76406.7	76061.7	79880	82610.3	8353.5	10680	10494	10857.7	50520	48539	50835.3	75172.3	36616.3	35819	39249	35808	10348.7	11128	10745.7	9385	42214.7	41998.7	43040.3	44060	45589	39348.7	43695.3
Dynein heavy chain 7, axonemal OS=Homo sapiens OX=9606 GN=DNAH7 PE=1 SV=2	5.61	464696	1985.96	Q8WXX0	10	17.92	0	DYH7_HUMAN	HUMAN		28583.5	29943	22035.3	24989.7	65553.5	72023.3	76798	61844.3	54636	50559.7	43580.3	57278	58564.3	60874.3	61767.7	49679.4	3814.42	5097	4809.5	4380.5	10768.3	7554.33	8465.33	10529.3	8946.33	11056	11101.3	10097.3	6699.67	20755.3	6579.33	20187	1721.88	2278.72	1592.68	1568.29	3468.5	3345	3295.5
Spectrin beta chain, non-erythrocytic 5 OS=Homo sapiens OX=9606 GN=SPTBN5 PE=1 SV=2	6.19	419488	1811.29	Q9NRC6	5	6.07	0	SPTN5_HUMAN	HUMAN		140234	122432	138774	143471	90970.5	59537	85007	89341	147235	153114	147978	74097	183828	158180	160843	83116	28832	24552.3	24976	22809	17630.7	17724.3	18555.7	18764	22307.5	16961.7	17530	24798	50642.3	56082	56651.7	50588.7	6352	6556	6439	6987	7580.67	8498	7662.67
Keratin, type II cytoskeletal 79 OS=Homo sapiens OX=9606 GN=KRT79 PE=1 SV=2	6.83	58120.8	4652.34	Q5XKE5	11	51.96	0	K2C79_HUMAN	HUMAN		7488.53	7969.02	7548.57	7493.85	13105.4	11023.2	11421.1	11389.2	6872.61	11160.2	8315.19	7467.46	8822.75	10185.9	10240	9165.37	5264.39	5267.82	5327.71	5140.59	5099.04	4497.16	4893.43	4921.88	4578.24	5229.47	4764.67	4968.68	4599.42	5294.45	5084.04	4376.9	3934.81	3912.22	3815.9	3950.6	3711.92	3583.15	3650.76
Tubulin beta-1 chain OS=Homo sapiens OX=9606 GN=TUBB1 PE=1 SV=1	4.88	50897.3	3051.61	Q9H4B7	9	43.24	0	TBB1_HUMAN	HUMAN		11683.1	13564.1	12454.7	12397.3	24219.2	27856.5	28434.5	27340.5	15527	17497.9	15513.6	16300.7	18905.5	21313.1	20692.9	20431.1	3422.47	3474.78	3491.26	2291.12	6738.63	6312.42	6088.83	7710.3	5543.63	7025.33	7875	6126.37	5319.34	7122.67	5152.82	6404.86	2800.61	3696.26	3475.01	3542.3	3327.41	1587.39	2207.64
Heat shock-related 70 kDa protein 2 OS=Homo sapiens OX=9606 GN=HSPA2 PE=1 SV=1	5.41	70306.2	11014.3	P54652	21	67.76	0	HSP72_HUMAN	HUMAN		54521.4	30301.8	37173	36766.3	39408	33371.7	35053	33033.6	32069.3	30809	33135.2	35396.6	32628.4	35483	33632.6	35829	14086.5	13772.2	14489.5	13991	33040.2	22115.3	12806.7	28822.1	12450.2	12759.1	14203.7	13211.1	12820.8	16944.7	16309.1	16693.1	46450.3	48991.1	47908.3	46355.8	24215.1	23892.7	29762.5
Heat shock 70 kDa protein 1-like OS=Homo sapiens OX=9606 GN=HSPA1L PE=1 SV=2	5.65	70774.3	15551.4	P34931	24	60.84	0	HS71L_HUMAN	HUMAN		43352.6	42837.6	49240.5	44826.7	69990.7	71439.6	57844.3	71626	42073.2	43993.5	45591.7	44828.7	51424.4	39986.4	43788	56721.2	9027.81	8440.81	9044.92	8398.04	18676.9	18623.1	17776.7	20598.4	18498	17927.4	17885	17450	31066.1	31777.5	33238.4	33497.6	5238.85	5315.91	5259.96	4819.75	4900.01	4553.86	4883.1
Immunoglobulin heavy variable 4-30-2 OS=Homo sapiens OX=9606 GN=IGHV4-30-2 PE=3 SV=1	9.92	13139	11934.1	A0A087WSY4	2	31.36	0	HV432_HUMAN	HUMAN		29472.1	44379.5	50993.1	47671.6	36283.8	36225.2	37031.4	37730.4	40912	38339.9	31813.3	41360	28848.6	31051.9	29420	21881.4	25310.3	20911.6	20783.5	26403.3	10771.1	10013.6	10504.6	9582.01	16057.2	15409.7	17447.9	15433.6	8398.78	8976.86	8886.66	8432.53
Acyl-CoA synthetase family member 2, mitochondrial OS=Homo sapiens OX=9606 GN=ACSF2 PE=1 SV=2	7.35	69037.4	1579.56	Q96CM8	15	37.07	0	ACSF2_HUMAN	HUMAN		41035	39602.3	42806.3	38514.3	32118.3	32955.7	33027	31371.3	29754	29705.7	30684	29034	35106.3	35481.7	34282.7	37250.7	23589.3	21791	23316	21917.3	22734.3	22316.7	20164	23155.3	26719.7	28419	27664	26932.7	19970.7	21294	22311.3	21643.7	25999.3	25452	24318.3	26494.7	20677.3	22364.3	22035
Brefeldin A-inhibited guanine nucleotide-exchange protein 1 OS=Homo sapiens OX=9606 GN=ARFGEF1 PE=1 SV=2	5.47	210992	938.413	Q9Y6D6	2	2.06	0	BIG1_HUMAN	HUMAN		144108	169549	135289	167437	284365	239602	285444	254304	126346	104391	123952	249492	219797	234508	245817	219450	8821	7343	7702.5	8667.5	37722.5	49973	51093	63849	47291.5	35134.5	42277.5	38957.5	75402.5	59623	119100	104745	4983.5	3147	3244	3337	7065.5	3704	3176
Heat shock 70 kDa protein 6 OS=Homo sapiens OX=9606 GN=HSPA6 PE=1 SV=2	5.73	71484.5	12476.3	P17066	16	46.03	0	HSP76_HUMAN	HUMAN		15080.8	14745	16290.1	15268.2	12337.5	11475.1	11227.2	12275.5	12944.8	12242.2	12769.7	13496.6	14263.3	14348.3	13965.4	14166.7	3886.89	3927.53	4406.61	3706.73	9306.42	9258.56	8952.28	9101.29	8125.86	9326.69	8224.7	9178.31	9312.61	8050.31	8997.59	8746.37	7740.75	8438.11	8149.63	7847.63	7455.01	7311.39	8394.62
Apolipoprotein C-III OS=Homo sapiens OX=9606 GN=APOC3 PE=1 SV=1	5.05	10852.3	14702	P02656	4	73.74	0	APOC3_HUMAN	HUMAN		25526.3	20184	21563.7	23680.3	21174	19529	21188.5	20992.5	19513	15108.7	16501.3	16202.3	17591.5	15166.5	17954	18522.5	9002	9160	10955	10876	11773.7	12648.3	11745.3	12335.3	12606	13178.7	12173	13574.7	6171.67	5501.67	5376.67	5620	10701.7	11166.7	10961.7	14601	35445.5	32275.5	31255
Glutathione S-transferase Mu 3 OS=Homo sapiens OX=9606 GN=GSTM3 PE=1 SV=3	5.21	27015.9	10387.3	P21266	15	95.11	0	GSTM3_HUMAN	HUMAN		61335.3	54708.3	55232.7	54985.3	47635.3	47188.3	44873.3	49484	57240	58806.7	60403.3	63913	46369.8	50052.3	50868.3	50534.6	31082.1	29334.5	31359.9	30519.4	36006	37754.3	37663.7	38122.7	44167.7	47492.7	41882	44398.7	29751.3	30870.3	31286.7	31474	43102.3	39510	46130.7	41445	46173.3	45896.7	49481.7
Tubulin beta-8 chain OS=Homo sapiens OX=9606 GN=TUBB8 PE=1 SV=2	4.6	50289.4	19671.1	Q3ZCM7	12	54.73	0	TBB8_HUMAN	HUMAN		4705.71	4576	4793.84	4819.93	11675.3	10090.7	9531.48	9263.86	8509.07	7136.85	7913.09	7980.63	6447.44	6760.78	6135.38	6436.44	2386.29	1980.28	2534.2	2606.27	2749.56	2683.06	2388	2562.25	2294.48	3770.88	2111.98	2424.38	3568.87	3354.62	3223.84	3158.28	1078.81	1108.96	1136.59	1113.4	2539.4	1180.63	1297.54
Putative alpha-1-antitrypsin-related protein OS=Homo sapiens OX=9606 GN=SERPINA2 PE=1 SV=1	7.88	48119.2	3325.29	P20848	6	33.81	0	A1ATR_HUMAN	HUMAN		34964	29816.3	32288.1	36234.2	56568.4	59597.3	53634.9	54546.7	51588.3	54603.8	49959.7	49673.2	30038.5	36609.4	32723.2	37162.7	7082.24	6664.65	6693.54	6694.73	22006.6	23637.8	21259	23970.7	17473.7	18932	18563.5	18124.4	25230	19527.5	21088.6	22347.4	26954.2	26925.1	26738	28128.5	54659.2	29287.6	31574.4
Fermitin family homolog 2 OS=Homo sapiens OX=9606 GN=FERMT2 PE=1 SV=1	6.25	78488	3433.65	Q96AC1	17	57.5	0	FERM2_HUMAN	HUMAN		78948.7	69784.3	70297	67095.3	91179	80160	79530.7	81419.3	54556.3	59997	51825.7	57397	121081	126621	129304	132036	18592.3	17661.7	20277.3	19772.3	32910.7	34992.3	35677	37015.3	30514.7	26124	28947.3	23662.7	20309.7	18086	21376	21527.3	25320	25688.3	24230.3	24155.3	23569	21672	22916.3
Glycine amidinotransferase, mitochondrial OS=Homo sapiens OX=9606 GN=GATM PE=1 SV=1	8	48968.8	693.072	P50440	3	12.77	0	GATM_HUMAN	HUMAN		14250.3	12524.7	12006.7	12357.7	11125	11759.3	11497	11508.7	8736	6843.5	6398.5	8323.33	11674.3	13035.7	12451.3	13427.7	6456	6241.67	6703	6975.33	3544	4407	3696.5	4287	7676	7942.33	6275.5	6759.5	5343.5	4911.67	4733	4520		2618	2537	1966	4268.5	5901	3850.5
Dynein heavy chain 11, axonemal OS=Homo sapiens OX=9606 GN=DNAH11 PE=1 SV=4	6	524533	2611.12	Q96DT5	15	21.7	0	DYH11_HUMAN	HUMAN		27585	26200	20910.3	28428.3	69543.3	64845.7	62392	71444.3	45906	38357.3	45825.7	42384.3	49874.3	53068	47969	57839	4996	5516.33	5749	4519	12874.3	12182.7	11674.3	14470.7	13399	13091.7	13559	12432	23051.3	17565	20342.7	23424	9282	6479.33	7799.67	7488.67	5773.33	5870.67	5884.33
Putative heat shock protein HSP 90-alpha A5 OS=Homo sapiens OX=9606 GN=HSP90AA5P PE=2 SV=1	6.12	38966.2	2768.39	Q58FG0	7	41.32	0	HS905_HUMAN	HUMAN		20946.6	38734.2	29411.2	29428.9	94917.8	93815.1	73204.5	81167.4	37595	113664	112940	125133	79977.6	77991.8	109186	79248.4	3768.58	3966.57	3804.81	3532.5	5987.65	5450.69	7627.89	6067.62	8621.07	8208.07	8511	8268.83	7979.37	7798.32	8418.66	8729.07	22108.3	21836.6	20995.3	72678.6	30504.3	28605	27559.2
HLA class I histocompatibility antigen, B-13 alpha chain OS=Homo sapiens OX=9606 GN=HLA-B PE=1 SV=1	5.72	40816.5	3407.97	P30461	13	56.35	0	1B13_HUMAN	HUMAN		67131.6	88569.5	84682.5	76542.4	95236.2	111030	105791	95740.2	108958	114487	36744.7	115656	87547.8	97669.9	92972.1	80135.2	12070	13455.2	22254.9	20434.9	37217.9	42225.9	39050	39105.5	43986	55633.6	52056.3	43885.5	53818.9	58465.8	65529.2	56201.1	2770.35	3725.16	3738.83	3480.01	5171.65	9392.61	9610.53
Alpha-internexin OS=Homo sapiens OX=9606 GN=INA PE=1 SV=2	5.17	55561.8	1959.76	Q16352	5	19.24	0	AINX_HUMAN	HUMAN		7157.42	7552.11	4714.92	7312.94	12538.1	12044.1	8127.38	8994.8	6409.29	6438.98	6336.97	7134.28	10437.2	7884.41	7548.87	9696.63	998.612	1075.35	1103.84	970.897	4142.67	4056.31	2429.85	5485.47	3934.14	3242.27	2578.84	4720.7	4332.3	3519.27	5006.29	4283.78	6707.21	6687.74	7109.62	6783.11	9048.12	8655.13	8742.84
Septin-6 OS=Homo sapiens OX=9606 GN=SEPT6 PE=1 SV=4	6.22	50115.9	1197.07	Q14141	8	45.39	0	SEPT6_HUMAN	HUMAN		26111.3	27587	28424.5	25030.5	15231.4	9482.94	10685.2	10214.2	22617.9	22268.8	22331.8	21492	13827.5	12768.2	14966.2	13398.1	1796.19	2947.36	2793.59	2434.19	7396.93	7961.56	7962.24	8215.28	7402.91	7925.96	8008.02	7866.21	2918.61	3055.6	3522.19	3584.32	3009.38	2656.14	2774.76	2969.76	9150.7	8934.48	9381.4
Adenosylhomocysteinase 3 OS=Homo sapiens OX=9606 GN=AHCYL2 PE=1 SV=1	7.08	67747.7	2272.29	Q96HN2	19	45.99	0	SAHH3_HUMAN	HUMAN		32258.3	29072.5	32634.4	33825.1	50094.2	48228	51289.2	59037.2	46599.9	40682.4	46774.5	43626	52527.6	42129.5	43264.3	48652.5	18705.3	18026.7	16749.7	16981.5	21497.9	19863.6	19097.9	19962.1	20309.1	19839.1	18444.8	21157.5	35030.5	36288	33912.4	36699.4	13004.6	14671.6	13280.1	12634	13250.5	12676.8	12705.9
Filamin-C OS=Homo sapiens OX=9606 GN=FLNC PE=1 SV=3	5.56	293589	760.466	Q14315	14	7.19	0	FLNC_HUMAN	HUMAN		8783.78	7827.06	7733.86	8414.8	4987.49	3288.76	4352.93	4055.87	4577.56	4679.36	4875.2	4445.96	6128.27	6454.83	6646.57	5053.78	1447.06	1381.51	1454.53	1407.29	3056.19	3243.3	3100.38	3013.27	2900.33	2754.11	2916.35	2537.72	2589.14	2580.63	2754.31	2459.82
2'-deoxynucleoside 5'-phosphate N-hydrolase 1 OS=Homo sapiens OX=9606 GN=DNPH1 PE=1 SV=1	4.78	19222.5	3676.72	O43598	2	50	0	DNPH1_HUMAN	HUMAN		18684.5	21261	19980.5	19531.5	13316.5	13750	15895	14326	15354	14555	16790	14268.5	15292	17692	16303.5	14226	5349	5105	2987	2871	9424.5	9823	9229.5	8394	11622.5	12657	12462	13278	9370	10186	11697	10048		3792	9247.5	8481	8678	5873	8640
Myosin-4 OS=Homo sapiens OX=9606 GN=MYH4 PE=2 SV=2	5.53	224041	1567.27	Q9Y623	8	7.89	0	MYH4_HUMAN	HUMAN		5458	9965.04	9129.84	8956.81	4051	7427	8051	7310	7232.21	8471.34	7604.54	6418.37	2549	3359		2188	2736.5	3236	1506.66	1754.29	2711.93	1866.06	2462.61	2475.41	1390.01	1943.67	2922.2	1885.21	1063.17	973.421	985.306	749.813	9812.05	12494.3	12138.5	11972.5	13151.6	15973.6	10177.9
WD repeat and SOCS box-containing protein 1 OS=Homo sapiens OX=9606 GN=WSB1 PE=1 SV=1	7.54	48002.5	860.096	Q9Y6I7	2	7.6	0	WSB1_HUMAN	HUMAN		62925.5	47475	54391	116993	101020	71098	72909	90211	101829	108620	111992	105470	67163	50976	56637	61593					16016	15651	17228	17345	31883	26417	32131	34456	30323	29756.5	28346.5	34574.5					1936	2166	2133
Glial fibrillary acidic protein OS=Homo sapiens OX=9606 GN=GFAP PE=1 SV=1	5.25	49937.3	4478.73	P14136	12	42.36	0	GFAP_HUMAN	HUMAN		9113	8481.4	8681.38	8551.07	7683.31	6983.45	6782	7077.57	7051.42	8252.77	7709.64	7590.45	15835	13748.8	15350.5	15892.6	2653.5	2273.52	2686.33	2470.39	3844.42	3380.24	3657.18	4467.58	4056.93	3217.84	4038.16	3115.5	4314.66	4387.96	4155.98	4366.79	2372.22	2506.08	2167.86	2651.92	2222.62	1432.87	1956.48
TBC1 domain family member 9B OS=Homo sapiens OX=9606 GN=TBC1D9B PE=1 SV=3	4.97	141666	1575.11	Q66K14	5	9.84	0	TBC9B_HUMAN	HUMAN		125416	109633	116928	115630	179369	169159	175235	184761	144266	147402	156677	145202	158500	158217	166932	128160	20423.5	18246	19731	22232.3	53929.7	54158.3	57560.3	56246	58790.3	60822.7	61898	60893.7	128276	132266	130776	123250	7030.67	6465.33	7189	7500	17471.7	17223.7	19483.7
Histone H2A.V OS=Homo sapiens OX=9606 GN=H2AFV PE=1 SV=3	11.04	13508.7	7428.9	Q71UI9	5	53.91	0	H2AV_HUMAN	HUMAN		109751	117222	118855	110686	69099.9	68567.8	71762.2	66903.1	127308	120710	115607	118252	95675.3	92497.9	98433.1	92304	66271.7	53714.7	64120.7	41435.9	62505.7	65178.5	53444.8	59730.5	69166.3	68684.6	66332.3	73310.8	55189.9	41918.5	49734.8	58295.1	75591.5	71574.6	69699.3	72358.5	88763.8	73945.7	78512.8
HIV Tat-specific factor 1 OS=Homo sapiens OX=9606 GN=HTATSF1 PE=1 SV=1	4.1	86423.2	503.327	O43719	2	2.12	0	HTSF1_HUMAN	HUMAN		148482	156556	150046	147906	72842	74128	67299	69087	76577	73217	67556	66140	107335	99540	100938	99495	59628	52408	29328	26432	68503	39290.5	37026	38685.5	26121.5	29160	27081	29128.5	19577	16727	21220	19566	14761.5	13797	14811	15994.5	45971	50488	81183
Trefoil factor 3 OS=Homo sapiens OX=9606 GN=TFF3 PE=1 SV=2	6.68	10694.2	11260.5	Q07654	3	40.43	0	TFF3_HUMAN	HUMAN		48801	49796.3	50816.3	62134.5	98359	84832.3	88899	94719.3	46087.3	37766.7	40301	39347	135634	117634	122593	126056					6120	5878.5	5899.5	5611	4200	3296	4131	3933.5	4517.5	4452	3865.5	4558
WAP four-disulfide core domain protein 2 OS=Homo sapiens OX=9606 GN=WFDC2 PE=1 SV=2	4.48	13962.4	20318.5	Q14508	5	67.74	0	WFDC2_HUMAN	HUMAN		38089.7	36595.3	39474	37459.3	79616.3	73827.3	76708	73773.3	58126	66384.3	64292.3	54483	47522.3	49926.3	53040.3	48212.7	2532	2481	2197	2329	16746.7	17094.3	15890.3	18339.3	8115.67	8280	8288	7996.33	48502.7	44188	41500	41377.7
Alpha-ketoglutarate-dependent dioxygenase FTO OS=Homo sapiens OX=9606 GN=FTO PE=1 SV=3	4.93	59080.5	593.362	Q9C0B1	2	5.54	0	FTO_HUMAN	HUMAN		52920	50343	54387.5	51907	61155.5	71217	65148	60576.5	56750	72247	70684.5	56583.5	67797.5	59993.5	57772	59440					35086.5	28341	29709	30753.5	33643.5	31516.5	32753	33329	56475.5	49487	50271.5	48110	3960	3507	4091	5208	6018	5765	6466
Inositol 1,4,5-trisphosphate receptor type 2 OS=Homo sapiens OX=9606 GN=ITPR2 PE=1 SV=2	5.98	311258	1735.62	Q14571	4	5.85	0	ITPR2_HUMAN	HUMAN		15334	13021.5	13373	19111	27796.5	22586.5	24844	26669	21300.5	18508.5	19584	22550.5	22761.5	22828.5	25591	21471.5	4196.89	8261.52	7019.55	5597.26	9498	10514	9114.65	11683.7	10224.6	14940.9	11622.2	10253.1	12213.5	17454	18443.5	15995.5	6928.79	10886	12546	20342	11352.7	18524	11623
Glutathione S-transferase theta-2 OS=Homo sapiens OX=9606 GN=GSTT2 PE=1 SV=1	6.62	27677.2	1028.13	P0CG29	7	35.25	0	GST2_HUMAN	HUMAN		45744.1	50051	48186.4	45178.3	93323.7	79952	85104.3	90839.3	83753.5	103444	82946.3	86743.8	79787.4	82464.3	72408	72676.4	15622.5	15785.3	15792	17379.8	23378.8	22575.9	21167.3	23645.9	31434.3	29221.8	26443.2	30922.1	70986	43087	64857.3	62745.7	6198.49	5986.69	4965.15	4515.49	5482.2	4914.51	7570.39
Creatine kinase B-type OS=Homo sapiens OX=9606 GN=CKB PE=1 SV=1	5.22	42929.5	21641.6	P12277	17	79.79	0	KCRB_HUMAN	HUMAN		176522	185841	183698	169766	122159	128661	122534	124722	90768.3	90011	97266	98378.3	171993	170695	180568	181523	15902.3	16462.3	16238	15183	103051	101214	110478	88712.3	75150.3	78074.7	77127	73279.7	53134.3	54608	50331.3	52381	38686.7	35036.7	34155	41599	32950	33731.3	31156
Heterogeneous nuclear ribonucleoprotein A1-like 2 OS=Homo sapiens OX=9606 GN=HNRNPA1L2 PE=2 SV=2	9.28	34396.5	12206.7	Q32P51	15	88.12	0	RA1L2_HUMAN	HUMAN		21895.9	19405.1	18498.5	20026.3	11747.6	12174.1	12562.2	12186.4	17459.6	17236.6	17212.8	16528	14762.6	13490.4	16432.5	13857.8	5609.7	5170.79	5136.7	5729.63	10829.5	11096.1	11025.4	11756.6	12259.2	11603.3	11419.3	11566.2	8895.34	9011.4	9241.87	8856.12	4948.05	5492.67	4974.35	4945.5	5118.06	4889.51	4937.01
Fatty acid-binding protein, adipocyte OS=Homo sapiens OX=9606 GN=FABP4 PE=1 SV=3	7.04	14833	12195.8	P15090	5	65.15	0	FABP4_HUMAN	HUMAN		29521.3	43501.3	39193.3	27921	60505.7	59036.7	59891.7	59373	70458.3	70180	74619.3	75145.7	76021.3	74601.7	75022.3	74623.7					10134	11226.7	11695.7	9543.67	29597.3	31645.3	32609.7	32217.3	4471		4592		3853.5	3895.67	4738.5	5434.67	22953.3	21352	22375.3
Peroxidasin homolog OS=Homo sapiens OX=9606 GN=PXDN PE=1 SV=2	6.76	167898	1127.12	Q92626	6	8.52	0	PXDN_HUMAN	HUMAN		55217.3	50440	48681.7	52190	136240	125746	121910	132548	102482	108798	118328	111920	83757.7	129016	78561.7	82747.7	3527.67	4391.5	4170.5	3846	24016	21122.3	21050.7	23427.3	22043	19239	24453.3	23557	70410.3	74227.7	71299.3	65039.7	4333.67	4075.67	4231.33	4169.33	8584	8368	8542
Alcohol dehydrogenase 1B OS=Homo sapiens OX=9606 GN=ADH1B PE=1 SV=2	8.24	40710	4093.33	P00325	18	59.2	0	ADH1B_HUMAN	HUMAN		18524.2	18137.4	17331.5	16761.6	36750.4	29360.9	33847.1	35121.4	34810.9	36646.3	33762.8	35849.1	38022.7	35491.4	34930.4	33669.9	6369.67	8868	9555.67	7206.67	3773	3674.67	3580.67	3542.67	18446.3	20432.7	21452.3	20491.7					4099	3930	4346.33	3427.67	13301	16106.7	14524
TAR DNA-binding protein 43 OS=Homo sapiens OX=9606 GN=TARDBP PE=1 SV=1	5.78	45082.1	3127.72	Q13148	12	57.25	0	TADBP_HUMAN	HUMAN		47227.3	43525.7	43784.3	41584.3	55428.3	59755.7	56913.3	58201.7	53492.7	52206.7	53380.3	52107.7	69306.3	62258.3	61384.7	60017.7	20837	19126.7	21290.7	22871.7	35025.7	30177.7	33259	31197.3	38216.7	41133.3	41014	39511.3	43996.3	47104.7	44673.7	45476	26679	27289.7	24966.7	24353.7	29530.3	29954	30202.7
Matrilin-2 OS=Homo sapiens OX=9606 GN=MATN2 PE=1 SV=4	5.83	110715	2058.5	O00339	23	45.71	0	MATN2_HUMAN	HUMAN		37926.3	36490.3	33073	38899	42061.7	37876.7	39770	38109.7	21008.7	17784	20098	21660	56203.7	57046	58294.3	54875.7	8701.67	8671.33	8063	8752	19498.7	19022	17854	19479.7	16851	17864.3	18811	20376.3	16131.3	14494.7	16345.3	15523.3	37487.3	42707	41243.3	39911.7	12299	10858.3	10562
A-kinase anchor protein 9 OS=Homo sapiens OX=9606 GN=AKAP9 PE=1 SV=4	4.76	455269	1479.21	Q99996	6	13.18	0	AKAP9_HUMAN	HUMAN		50322.3	50825.3	44323.3	45616.7	80572	78428.3	81813.7	83274	52346.3	50126.3	50096	46724	57544.7	50790.3	58395.3	58152.7	11776.7	12680.7	18032	12460	45651	44563	51133	47901.7	13437.3	17520.3	16550	14118	29728	29854.7	32769.7	31200.7	74266	71512	81493	131274	9931.5	14326	6695.67
Fascin OS=Homo sapiens OX=9606 GN=FSCN1 PE=1 SV=3	6.88	55157.3	3010.13	Q16658	20	66.33	0	FSCN1_HUMAN	HUMAN		61074	52729	55746.3	56880.7	57794.3	54374.3	47977	51568.3	57045	62805.7	56695.7	57458.7	57121.3	53582.7	55817.7	51955.3	28221	33838.3	28705.7	25761	43099.3	46088.3	50174.3	48737.3	41787	50180	51157	48295.7	44063.3	43273.3	34160.7	36782.7	20619.7	21372	21258.3	17560	30988.3	31539	30555
Apolipoprotein A-IV OS=Homo sapiens OX=9606 GN=APOA4 PE=1 SV=3	5.11	45399.1	7662.65	P06727	22	85.35	0	APOA4_HUMAN	HUMAN		53882.7	55270	56647.7	54631.3	54069.3	54927.7	55941	54148	69388.3	67314	70664.3	69355	64943.3	63424	62008.7	60701.3	3846	4700	4549.33	3275.33	20547.3	21664	22568.3	21897.3	35229	38149.3	40142	37546.7	54372	53579	51779.7	50970.7	101450	106074	97085	108423	57983.7	60762.3	57382
Sacsin OS=Homo sapiens OX=9606 GN=SACS PE=1 SV=2	6.6	526830	2209.98	Q9NZJ4	14	12.69	0	SACS_HUMAN	HUMAN		12952	13649.3	12866	14321.7	16631.7	23918	17300.7	20731	18576	14561.7	15831.7	14335.3	16612	18702.3	18126	15375.7	4883.33	5970.67	4832	6009.33	7222	8476	7993.33	7826.67	8665	9307.33	8647.67	8210.67	13861.7	12187.7	16143.7	16085.7	8911	8217	10658	12262.3	12317.7	10354.3	11607.7
DnaJ homolog subfamily C member 13 OS=Homo sapiens OX=9606 GN=DNAJC13 PE=1 SV=5	6.29	256696	1398.95	O75165	7	5.97	0	DJC13_HUMAN	HUMAN		29474.3	25594	26749	29908.7	35236	40974	33264	37711	16439	14410	14234	15577.7	15649.5			2429	4611	4776.33	4015.33	4434	4614.33	4393	3986.67	13299	4248	4034	4454	15150	3865.33	3223.67	3991.33	3213.33	2895.33	3372.33	3194.33	2967.33	20630.3	3150.33	25541.3
Guanine nucleotide-binding protein G(o) subunit alpha OS=Homo sapiens OX=9606 GN=GNAO1 PE=1 SV=4	5.19	40620.9	1581.92	P09471	3	13.28	0	GNAO_HUMAN	HUMAN		13478.4	21922	25233	22464	70533	71668	77977	72598	25650.8	27999.1	26241.4	26621	60433	53585	63362	57698	2390.48	3407.85	3350.31	3060.61	6553.82	3575.19	3557.24	6716.27	3119.06	3539.97	3328.31	3430.17	19923.7	16615.4	18275.7	21780.8
Striated muscle preferentially expressed protein kinase OS=Homo sapiens OX=9606 GN=SPEG PE=1 SV=4	8.45	357083	1975.66	Q15772	5	7.77	0	SPEG_HUMAN	HUMAN		44890.7	45763	41678.7	50222.3	105461	104626	109720	105134	92864	92342	87527	92787	101560	103328	104048	105085	19107	13786	13664	12362	28180.3	41706.5	36969.5	47257	30622.5	28744.7	36361	38800.5	67067	60274.5	68606.5	59878.5	3825	4449	3764	4695	10656.5	9968.5	11313
Transformation/transcription domain-associated protein OS=Homo sapiens OX=9606 GN=TRRAP PE=1 SV=3	8.08	442049	1412.02	Q9Y4A5	4	7.31	0	TRRAP_HUMAN	HUMAN		28547.3	26619	24510.3	38765	138841	124326	128516	142694	50976	49945	54703	63173	124768	123575	107556	114505	5164	4772	4319	5488.5	12831.3	13987.7	13383.3	16669.3	15365.3	11910.7	15164.3	12788.7	20094.7	18672.7	25960.3	26914	10706.7	8681.33	9970.33	9984.67	9779.33	8929.67	9983.67
Phosphoribosyl pyrophosphate synthase-associated protein 2 OS=Homo sapiens OX=9606 GN=PRPSAP2 PE=1 SV=1	7.2	41325	1052.68	O60256	6	29.27	0	KPRB_HUMAN	HUMAN		15049.3	17050	13632.3	14316	40991.3	36065.7	33012	41444	34361	33054	32281.3	29008	27047.3	22896	22669.3	26992.7	13224	12288.3	12149	13539	10694	10090.7	10197	9860.33	10053.3	9769.33	10078.3	9955	18146.3	18281	17900.3	15173.7	6561.67	5525.67	7112.67	7204.33	7257	4906	4927.33
EF-hand domain-containing protein D1 OS=Homo sapiens OX=9606 GN=EFHD1 PE=1 SV=1	5.15	27041.8	2090.45	Q9BUP0	3	13.39	0	EFHD1_HUMAN	HUMAN		9612.05	11557.1	8798.32	11161.3	9953.94	10443.3	9743.04	8928.92	10926.7	9308.45	9095.45	8911.66	4220.67	4429.36	4615.4	7747.84	636.362	563.017	647.022	723.352	3252.25	2745.3	2852.04	2942.87	3118.98	3739.42	3763.02	4363.7	4946.36	7389.17	7001.8	8214.06	2609.41	3161.65	2826.29	3217.04	5366.79	4476.69	4317.73
Actin-related protein 3B OS=Homo sapiens OX=9606 GN=ACTR3B PE=2 SV=1	5.51	48121	2326.51	Q9P1U1	6	34.45	0	ARP3B_HUMAN	HUMAN		5783.35	7491.87	6103.61	6267.78	4455.64	5359.11	5135.07	4714.1	8066.36	5421.87	5375.01	9351.47	6600.86	7030.29	6910.86	6698.17	658.587	808.646	600.235	1198.64	4248.02	4482.34	4531.05	4084.86	4796.25	4239.04	5039.41	5022.34	2023.58	1893.55	2180.72	2818.88	3167.63	3531.29	3477.35	3684.08	4934.02	3952.89	4841.89
Cadherin-6 OS=Homo sapiens OX=9606 GN=CDH6 PE=1 SV=1	4.57	88593.9	411.426	P55285	3	6.71	0.0004	CADH6_HUMAN	HUMAN		9957	5439	6562	7832	19098	20781	21523	25746	15063	12226	14577	13895	17223	22066	18802	16794	3389			1591	4968	3746.67	4389.67	4995.33	6706	4631		5959	4686	5679	6273	7481	5559.5	5657	5629.5	5617.5
Activator of 90 kDa heat shock protein ATPase homolog 1 OS=Homo sapiens OX=9606 GN=AHSA1 PE=1 SV=1	5.25	38445.5	790.121	O95433	5	31.95	0	AHSA1_HUMAN	HUMAN		136620	115081	115139	117375	238734	225530	245388	230862	150370	156657	152500	141413	166417	259542	265117	259448	24067.5	18911	15198.3	20325.5	72894	69300	79971.7	74574.7	80760	85816.7	87909.3	84380.3	134099	138284	124979	145516	9054.33	8525	10325	8912	16970.3	16626.3	19634.7
A disintegrin and metalloproteinase with thrombospondin motifs 7 OS=Homo sapiens OX=9606 GN=ADAMTS7 PE=1 SV=2	5.76	188885	954.558	Q9UKP4	2	2.67	0	ATS7_HUMAN	HUMAN		2841		10853		25213	24594	24632	15013	8741	15517	11277.5	18060	23232	27806	14072.5	24493	3357	3607	4547	3664	5128.5	5362	7005	5607	3923	3776.5	4610.5	2339				1480			1527				1712
Obscurin OS=Homo sapiens OX=9606 GN=OBSCN PE=1 SV=3	5.6	880175	2273.2	Q5VST9	15	14.24	0	OBSCN_HUMAN	HUMAN		82622	90242.3	90331.3	89577.7	72286.7	80477.3	69912.3	73253.7	34640.7	44525.3	43848.7	37969	58559.3	53966.3	57469.7	61100.3	15961.3	16821.3	15989	15611.3	48960.7	42080.7	54384.3	46559.3	29340	32918.3	35503.7	35065.7	28783.3	31507.7	28560.3	29546	31270	31292.3	28490.7	30058.3	23867	22300.7	24807
Beta-enolase OS=Homo sapiens OX=9606 GN=ENO3 PE=1 SV=5	7.66	47329.1	13647.7	P13929	10	69.59	0	ENOB_HUMAN	HUMAN		184937	72752.8	72115.3	68655.8	40758.9	39768.1	44458.3	41034	58237.4	64059.1	165862	60748.3	52202.1	144019	48512.1	51468	4571.47	5012.4	5032.36	4892.82	7450.41	7931.16	7669.58	8163.07	7655.27	7168.36	7422.33	6762.07	7204.93	7350.42	7770.88	6967.64	23461.9	22290.3	20173.9	22393.1	22086.7	101723	23519.1
Thyroid receptor-interacting protein 11 OS=Homo sapiens OX=9606 GN=TRIP11 PE=1 SV=3	5.01	228271	1349.81	Q15643	6	8.24	0	TRIPB_HUMAN	HUMAN		163583	178057	172606	252410	190353	192051	181892	198560	136537	140814	226951	150792	187366	201822	181469	190739	64517.7	65894.7	67278	100816	29362.3	114485	148429	140550	136866	137746	138524	141860	121104	140320	138968	135192	79974	77311	83141.7	81820	90048	5843	90794.3
Allograft inflammatory factor 1-like OS=Homo sapiens OX=9606 GN=AIF1L PE=1 SV=1	7.19	17124.9	854.61	Q9BQI0	5	56.67	0	AIF1L_HUMAN	HUMAN		5424.33	6088	5691.67	5092.67	11388.3	11907.3	11602.7	12342.7	8788.67	8353	7481.67	6458	14027.7	13463.7	14140	14080					2448.67	3076	2990	2569.67	5147	5347.67	4751.67	4561.67	2234.67	2898.5	2309.67	2620.5	8267.67	7936.67	8127.67	7741	3052	2355	2657.5
Myosin light chain 6B OS=Homo sapiens OX=9606 GN=MYL6B PE=1 SV=1	5.42	22878.1	12603.6	P14649	3	26.44	0	MYL6B_HUMAN	HUMAN		7338.78	7254.94	7255.42	7253.14	5198.26	4430.24	5322.68	4844.03	5443.82	7532.33	11737.5	6946.96	5124.99	4544.68	4835.54	4874.15	2662.78	2460.14	2383.97	2436.92	3263.34	3417.31	3411.45	3493.38	3913.6	3763.23	3242.33	3259.68	3858.53	4036.55	4105.72	4077.57	3330.21	6544.31	6662.82	6724.64	3750.82	3148.79	3252.05
CAP-Gly domain-containing linker protein 1 OS=Homo sapiens OX=9606 GN=CLIP1 PE=1 SV=2	5.11	162988	1405.61	P30622	5	7.37	0	CLIP1_HUMAN	HUMAN		146407	107437	144082	162169	199884	408131	359089	203849	184218	188393	127237	132820	201532	182974	182515	195266	23152.7	22428.3	23259.7	34691.5	74029	76241.7	74140.7	78478	79070.7	73562.7	71781.3	72620	112388	102362	102183	108329	3881	3195	4930	3764	23985.3	24899.3	25073
Dynein heavy chain 9, axonemal OS=Homo sapiens OX=9606 GN=DNAH9 PE=1 SV=3	5.54	515927	2199.06	Q9NYC9	14	21.71	0	DYH9_HUMAN	HUMAN		177138	153576	167531	163548	192721	175356	195322	198106	176964	189632	189988	204419	202468	196313	201325	186971	26374.3	19590.7	20705.3	24805	94032	98142.7	118830	136748	112866	108126	90630	115099	176846	203418	47170.7	171514	34776.7	38484.3	41681.3	32309.3	47736.7	43514.7	41290
Fatty acid-binding protein 5 OS=Homo sapiens OX=9606 GN=FABP5 PE=1 SV=3	6.8	15506.6	8974.9	Q01469	9	86.67	0	FABP5_HUMAN	HUMAN		49683.3	54585.3	53741	54449	28518.7	28574.3	28026.3	28895.7	53657.7	59643.7	51104.7	52305.7	52229.3	49278.3	47549	53007	18339.3	18968.7	21039.3	18136.3	26277	24550.3	24048	23147.3	41040.7	39014.7	39677.3	40763.3	8592	9606.33	9129.33	8913	17404.7	19136.7	20540	20852	33729.3	33269.7	35858.7
Hepatocyte growth factor-regulated tyrosine kinase substrate OS=Homo sapiens OX=9606 GN=HGS PE=1 SV=1	5.77	86762.5	481.347	O14964	4	9.14	0	HGS_HUMAN	HUMAN		66722.3	64033.7	66684	63051.7	86308.7	76011	82346.3	81526.7	78909.3	73486.3	110990	77126.7	86525.3	86469	83772.7	84070.3	11379.7	11582	12120.3	12149.7	46157.3	36530.7	43065.7	42060	41882.3	34215.3	39522	44112	73887.7	71933.3	74505.7	75436.3	15482.5	14047	16737.5	14345	10146.5	13734	10605
NADH dehydrogenase [ubiquinone] 1 alpha subcomplex subunit 5 OS=Homo sapiens OX=9606 GN=NDUFA5 PE=1 SV=3	5.66	13515.7	3367.16	Q16718	3	54.31	0	NDUA5_HUMAN	HUMAN		20159.7	19784.3	18254.3	21253.3	10302.7	13211	8966	10100	12356.3	13154	11370	13095.7	16369.7	19270	17158	18152.3	6339	5637	4995	4756.5	9161.33	8317.67	10356.5	7072	11949	11276.3	10249	10950.7	8492	8744.5	9095	8815.5	5866.33	6531	6645.33	5155.5	11729.3	9310	11762
Lambda-crystallin homolog OS=Homo sapiens OX=9606 GN=CRYL1 PE=1 SV=3	5.75	35932.5	2878.48	Q9Y2S2	13	73.04	0	CRYL1_HUMAN	HUMAN		44004.7	40640.3	42598.7	44744.3	68085.3	61236.7	60596	57867.7	55455.7	56352.7	55032.7	57499	55346	55949.7	57409	56026	7432.67	10571.3	8734.67	7726	30464.7	30480	31912.3	32236.3	29171.3	30627.3	32590.7	28834.3	51939.7	47770	48293.7	51172	13869.7	14047.7	13482	12380.7	20262	18634.3	19331.7
RAC-alpha serine/threonine-protein kinase OS=Homo sapiens OX=9606 GN=AKT1 PE=1 SV=2	5.68	56085.7	1274.33	P31749	5	16.25	0	AKT1_HUMAN	HUMAN		33859.7	33514.6	33097	30395.6	43891.9	46141.8	39820.6	68572.7	35554	38019.4	37046.9	39536.6	43399.9	38460.6	57107.8	39382.5	8411.98	8038.58	8100.53	8505.47	24030.1	23579.7	24018.2	22026.1	23952.5	26113.8	16701	25641.3	34148.8	29955.6	34672.8	31899.4	3590.42	3751.78	3867.91	4086.77	4786.99	4632.77	5491.27
Ninein OS=Homo sapiens OX=9606 GN=NIN PE=1 SV=4	4.81	245359	1436.12	Q8N4C6	3	4.11	0	NIN_HUMAN	HUMAN		6113	6189	6195	5133	10612	8243	10806		8808				10706	9060	10963	10476	4345	2434	2235	2490	5485	3679	5751	5760				6740	4662	1529	1950	2078	9438	11276	11649	8960.5	3711	5085	5344
PDZ domain-containing protein 2 OS=Homo sapiens OX=9606 GN=PDZD2 PE=1 SV=4	7.07	304151	2049.61	O15018	4	4.26	0	PDZD2_HUMAN	HUMAN		28169	26921.3	22450	26446.7	43911	43392	40077.3	42983	30992	32933.7	31391.3	33348.3	32961	31072.3	31897.3	30333.7	33167	29983	28789	33861	12786	12888	12136.3	14057.7	12359.3	12031.7	13605.3	12182.3	18033.3	17349.3	17895.3	17226.3	8034.5	7266.5	8649.5	7749.5	8109.67	7717	8391
Dihydropyrimidinase-related protein 1 OS=Homo sapiens OX=9606 GN=CRMP1 PE=1 SV=1	6.58	62526.1	3136.98	Q14194	11	49.48	0	DPYL1_HUMAN	HUMAN		17242.9	19005.4	16659.6	16174.3	14880.7	13824	14324.5	14003.5	12508.2	13683.5	13203.9	14173.8	20100	19077.3	18991.7	20180.4	3596.16	2870.5	2792.11	2878.71	16837.3	12765.4	12707.7	12579.7	8053.26	9346.15	11406.8	10879.4	9752.46	10065.8	10285.2	10079	13935.1	16397	14482.8	14734.4	13086.4	13255.1	14269.8
Forkhead-associated domain-containing protein 1 OS=Homo sapiens OX=9606 GN=FHAD1 PE=2 SV=2	6.51	162760	1983.18	B1AJZ9	8	21.95	0	FHAD1_HUMAN	HUMAN		18435	18854	17644.7	15700.7	39105	39505	22592	39418	24926	18716.3	27120.5	26807.5	43731	26366.5	49360	26295.5	13112.7	13374.7	13008	12371.3	10896.3	12211.7	10962.3	11539.7	16633	17497.3	15698.7	17247	12825	12999.3	13232.7	12884.7	10690.7	10450.7	9308	10557	21495.5	19580	14858.7
Neutrophil defensin 3 OS=Homo sapiens OX=9606 GN=DEFA3 PE=1 SV=1	5.63	10587.1	11609	P59666	2	34.04	0	DEF3_HUMAN	HUMAN		74359.5	91208.5	93145	84370.5	66226	122130	77077	128496	72773	83936	87837.5	73928	94514	87685	87183	85762	22531	23325.5	21571	42239	66107	69939.5	64285.5	66693.5	41438	100734	47425.5	80692	18743	23631	16875	17550	76272	37814	89064	84351	72678.5	74701.5	135968
Engulfment and cell motility protein 1 OS=Homo sapiens OX=9606 GN=ELMO1 PE=1 SV=2	5.84	84571	838.498	Q92556	4	7.7	0	ELMO1_HUMAN	HUMAN		5117.67	5073	3843.22	5410.33	2581				3598.5	2997.15	4749	3288.68	2754	2796.5	3138	3528	3122.66	2474.87	2972.83	3006.58	1398.82	1015.22	1205.69	1420.63	1828.9	2110.61	2936.14	1959.33	1598.82	1599.74	1434.2	676.415					1320.15		1224.52
Enoyl-CoA hydratase domain-containing protein 2, mitochondrial OS=Homo sapiens OX=9606 GN=ECHDC2 PE=1 SV=2	8.84	31468.4	1036.08	Q86YB7	5	31.16	0	ECHD2_HUMAN	HUMAN		11526.3	9823.33	11080	11032	8970.33	10043.3	10059.3	9352	6076.33	6842.33	9777	7017	14312	16348	15221.7	14275	6732	4589	4347.5	4615	5801.67	6032.33	6000.67	5841	5499.67	5536	5578.33	4522.67	8515.67	8441	8638	7766.33	4052.33	4258	3854.33	3960	4157	6211.5	3987
Myosin-11 OS=Homo sapiens OX=9606 GN=MYH11 PE=1 SV=3	5.25	228195	2182.68	P35749	37	48.23	0	MYH11_HUMAN	HUMAN		58892.8	46550.6	49283.9	53140.9	70018.2	74273.6	77716.4	77093.9	60179.4	57363.5	57673.4	60130.1	63251.3	64727.7	67363.7	66827.1	39180.6	66965.8	60305.7	52310.2	34369.9	30775.9	33298.5	32112.8	28816.8	25989.5	29092.2	27298.1	53084.7	49924.8	46740	49063.6	12866.7	12634.5	11716.1	13371.7	19823.2	19706	19080.4
E3 UFM1-protein ligase 1 OS=Homo sapiens OX=9606 GN=UFL1 PE=1 SV=2	6.33	90051.6	943.63	O94874	13	29.85	0	UFL1_HUMAN	HUMAN		174285	182123	178392	181762	145544	183643	181980	195140	191243	187551	148112	134421	196807	139782	184782	197995	37173	30354.3	34795.7	37122	95546	91795.7	134624	99966.7	92643.3	130259	131707	131499	187633	140680	150381	141605	14533.7	14229.3	23835.3	13532.3	40233.7	44906	42637.7
Cortactin-binding protein 2 OS=Homo sapiens OX=9606 GN=CTTNBP2 PE=1 SV=1	7.78	183447	1848.83	Q8WZ74	2	9.38	0	CTTB2_HUMAN	HUMAN		3226.5	5606	3864	3118	21564	18623	20718	21084	13714	13634	11639	12362	15625	16829	16225	15362					2817	2877.5	3107	2994.5	2020.5	2480	2559	2129	3926.5	3937.5	4114.5	3888.5		4097	2457	2398			1956
Lysosomal alpha-glucosidase OS=Homo sapiens OX=9606 GN=GAA PE=1 SV=4	5.57	106179	2286.96	P10253	20	37.61	0	LYAG_HUMAN	HUMAN		48752.3	52753.7	45354	46940.7	39535.3	39856.7	41075.3	40040.7	37225.7	36692	31168	33494.3	64699	69841.7	64592.3	64634.7	26119.7	26368.3	24473.3	20720	29852	27113.7	27798.3	27698	33085.3	33587	39372	33723.7	29429.3	32059.7	33043.3	27907.7	39361.7	37747	36167.3	39334	32782.7	34004	35629.7
DNA-directed RNA polymerase I subunit RPA1 OS=Homo sapiens OX=9606 GN=POLR1A PE=1 SV=2	6.6	196808	1742.08	O95602	2	8.72	0	RPA1_HUMAN	HUMAN		165409	180805	174222	175010	346879	432116	458147	404165	420122	434823	432969	191310	398270	446739	453733	361851	40777	44728	46352	42809	129836	126698	135676	123158	126164	145568	143504	121218	375485	179855	164390	313894	29596	12656	29401	26320	33858.5	35723.5	34286
Putative hexokinase HKDC1 OS=Homo sapiens OX=9606 GN=HKDC1 PE=1 SV=3	6.74	103857	1318.95	Q2TB90	5	13.85	0	HKDC1_HUMAN	HUMAN		6160.78	6094.08	6415.33	6263.18	3965.85	4345.89	4467.44	4348.15	4693.33	5075.64	4688.29	4656.22	7854.46	10839.5	10779.5	8253.03	2992.22	2857.26	3558.18	3655.18	1133.72	1231.38	3803.27	1061.44	3389.34	3565.87	3549.35	3411.21	1606.75	3450.8	3897.29	3664.08	4169.37	4085.49	4027.75	4540.74	4536.07	3960.24	4245.05
Inositol 1,4,5-trisphosphate receptor type 3 OS=Homo sapiens OX=9606 GN=ITPR3 PE=1 SV=2	6.02	307016	1712.36	Q14573	16	14.26	0	ITPR3_HUMAN	HUMAN		19671.7	18631.3	20583.3	19022.7	39443.7	30479.7	45764	52134.5	26277	29288.7	26697.7	24661.7	54985	79335	46708.5	45981.5	7432.67	7778	7426.67	7643	11390.3	10760.7	12153	11834.3	10234.3	10797.3	10251	10428	22576	19614	20289.3	20464.7	4862.33	5665	4982.33	5145	5730.33	5127.33	5739.67
Kinesin-like protein KIF1A OS=Homo sapiens OX=9606 GN=KIF1A PE=1 SV=2	5.8	192661	1473.56	Q12756	3	3.61	0	KIF1A_HUMAN	HUMAN		121450	111831	106532	108660	112492	102154	99315	113195	130075	105600	115577	101967	171522	166546	162553	165556	23093	28716.4	46899.5	51736.4	119097	118288	117053	119053	74521.2	69015.5	70878.9	70146.4	45362.5	50702.9	47403.5	50730.2	43864.5	36956	42011.5	44311.5	29405.5	28636	33550
Neurobeachin OS=Homo sapiens OX=9606 GN=NBEA PE=1 SV=3	5.74	330274	956.717	Q8NFP9	3	2.14	0	NBEA_HUMAN	HUMAN		116707	117223	115468	112503	162527	174613	323208	153892	146298	163488	152813	139865	159979	151060	156735	163433	27551	11729.5	31034	18612	70491.6	95292.8	86109.4	91854.1	77301.2	57884	86178.1	73630.9	116129	118617	126795	122571	11402.5	11509.9	12010.5	10194.4	13432.1	14511.1	15520.7
Keratin, type II cytoskeletal 1b OS=Homo sapiens OX=9606 GN=KRT77 PE=2 SV=3	5.63	62186.6	3112.48	Q7Z794	16	55.36	0	K2C1B_HUMAN	HUMAN		18968.1	21985.3	19852.5	21579.2	52148	56522.7	58029.8	58207.5	46119.9	50765.6	47796.3	45464.3	37642.1	35684.6	38889.4	36678.2	28014.2	28911.6	29786.1	27051.7	23349.4	22192.8	21283.1	22983.2	17354.4	15995.9	16941.9	17973	15857	13474.3	17810.3	13757	24463	22551.9	23318.2	25931.1	20374.6	18644.5	19561.9
Microfibrillar-associated protein 5 OS=Homo sapiens OX=9606 GN=MFAP5 PE=1 SV=1	5.54	20067.8	2944.3	Q13361	2	13.29	0	MFAP5_HUMAN	HUMAN		29484	33828	31558	33993	29451.3	31654	43699.5	38611	8245	9281	9751	10136	34678.7	31290.7	27912	32317.3	1455	1795	1430	1746	16396.5	17654.5	17148.5	16008	6349	9776.5	8682.5	8831	14610.5	14962.5	14061	13960	37892.5	33154.5	42032	32864	6017	4813	5483
Homogentisate 1,2-dioxygenase OS=Homo sapiens OX=9606 GN=HGD PE=1 SV=2	6.52	50648.2	632.019	Q93099	5	21.8	0	HGD_HUMAN	HUMAN		9452.67	8151.33	12026.7	8751.33	9095.5	7744.5	8366.5	7468.5	6603.5	6995.33	6338.5	7611	18633.7	17501.5	14060	17900					2417	2127	2388	1836	3076.5	3042.5	3361	3440.5	5397.5	4761	5090.5	5166.5
Transcription elongation factor A protein 1 OS=Homo sapiens OX=9606 GN=TCEA1 PE=1 SV=2	8.45	34425.9	2595.97	P23193	10	59.47	0	TCEA1_HUMAN	HUMAN		100234	94960.4	97745.8	146975	172025	176421	129709	174383	124366	119602	120365	123834	173595	125255	178768	182420	6509.24	6878.95	6703.01	7178.91	48470.6	81834	49370.9	89206.9	107126	63802.7	66515.6	109995	98919.6	146137	104046	103156	5818.33	10410	5576.33	5283.67	12289.7	11224	12950.7
Slit homolog 3 protein OS=Homo sapiens OX=9606 GN=SLIT3 PE=2 SV=3	7.45	173758	1138.52	O75094	2	1.84	0	SLIT3_HUMAN	HUMAN		27374.5	64661	35237.5	29051	54937	68223.5	68167.5	58177	41557	49183	44591	49777.5	103740	134365	130950	132855	11970	12166	12550.5	11854.5	32994.5	32690.5	31305.5	32118.5	22216	18571	20474	21590	8685	8664.5	9144.5	7762.5	65522	25504	28786.5	28253	31032	30948	17304.5
Alstrom syndrome protein 1 OS=Homo sapiens OX=9606 GN=ALMS1 PE=1 SV=4	5.83	463458	1431.67	Q8TCU4	3	6.19	0	ALMS1_HUMAN	HUMAN		23507.7	33227.5	35995	23181	59425	57114.7	56147	58337.7	41089.7	58049.5	42980.7	39559	39751.7	59201	38576.7	40411.7	6649	7293	7040	7037	22813	18520	20318.5	24832.5	17474.5	20699	20465.5	20442	41818	35010.7	38749.3	38835	3235	3629	5515	3504.5	3879	3452	4915
Wiskott-Aldrich syndrome protein family member 2 OS=Homo sapiens OX=9606 GN=WASF2 PE=1 SV=3	5.2	54512.2	1509.2	Q9Y6W5	5	24.9	0	WASF2_HUMAN	HUMAN		137978	125601	134719	135278	214474	224904	151668	150394	148165	151390	159965	149115	159565	157889	226688	154927	46146	12968.3	15781.7	22816.5	108958	98362	101988	104311	107162	104946	106543	102846	132779	135580	135984	135910	21978.3	23230.3	23224.3	22178.3	37300.3	40222.7	40035
Proteasome adapter and scaffold protein ECM29 OS=Homo sapiens OX=9606 GN=ECPAS PE=1 SV=2	6.71	206116	2026.05	Q5VYK3	9	13.06	0	ECM29_HUMAN	HUMAN		29378.3	37387	31497	33551.3	145167	172512	149959	154619	37127	47297.7	43564.3	37466.3	133814	169613	154815	146429	5100	4845.67	4592.67	4799	16300.7	14577.7	14957.3	13063	11896.3	12054.7	12399.3	13190.3	31113	31551.7	28214	27260	3010.67	3635.33	3603	3517.33	3949.67	5182.5	3574.67
Triokinase/FMN cyclase OS=Homo sapiens OX=9606 GN=TKFC PE=1 SV=2	7.27	59289.4	2831.35	Q3LXA3	24	61.91	0	TKFC_HUMAN	HUMAN		28992.7	33801.7	34349.3	34447.3	59622.3	57017.3	59551.7	58192.7	52150	51022	49810	47804.7	42543	42245.3	40474.3	43887.3	35081	31051	32950	32256.7	26267.7	28093.3	27233	28408.3	23347.7	21387.7	22189.7	22053.7	40466.7	39528	41002.3	36028	17886	16642	16861.3	17966.3	17354	16897	19629.3
Nucleolar RNA helicase 2 OS=Homo sapiens OX=9606 GN=DDX21 PE=1 SV=5	9.68	87857.8	984.76	Q9NR30	5	6.26	0	DDX21_HUMAN	HUMAN		91858.3	97949.3	96858.7	95016.3	160084	172688	151320	169745	76382.7	78021.7	69126.3	77103	236553	213599	233577	218409	55957.7	47093.3	49263.7	54110.3	83783	72228.3	78260	76696	70476	56531.7	59307	69389.7	38428.3	35263.7	35614.3	33014	41536	39548.5	36731	36290.5	113032	222036	80862.3
Nestin OS=Homo sapiens OX=9606 GN=NES PE=1 SV=2	4.15	177895	1678.54	P48681	14	18.32	0	NEST_HUMAN	HUMAN		25949.3	27944.7	29300.3	29613.7	39229.7	59415	56240	38256.7	30571.7	34549	34335.7	33237	27546	27994.3	28703.3	29703.3	6097.33	5847.67	5527	5599.33	26728.3	26269.7	26162	26455	23095	23484	23066	21543.3	17720.3	18275.7	16582	17149	34593.7	32996.7	30424.3	25859	32440	29604.3	31054
Olfactomedin-like protein 1 OS=Homo sapiens OX=9606 GN=OLFML1 PE=1 SV=2	8.06	46407.2	1309.74	Q6UWY5	7	19.65	0	OLFL1_HUMAN	HUMAN		17503.7	16914.7	16103	15457.7	7058	9679.33	6510.67	6204.67	5906.67	9133.33	8624	7149.33	13212	14634.3	14815	13475.3	9058	4227.5	8749	5238.5	6277	5702.33	6098.67	5768	6186.67	5506	6303.33	5712.67	3387	2720	3074	3134	3667	3532		4100	3473	2257	2288
CD5 antigen-like OS=Homo sapiens OX=9606 GN=CD5L PE=1 SV=1	5.14	39627.6	1490.73	O43866	9	44.67	0	CD5L_HUMAN	HUMAN		11134.7	10186	10190	10469	5133.67	4142	4511	5061	7438.67	7429.67	6962.33	6909.67	10716.3	10640.7	10261.3	10473.7	3253	2654.67	2641	2810.67	4850	5961	4643.33	4928	6416.33	7101	6000.67	7018.33	1955.5	1969	1836.67	1763.33	5780.33	6689	5433.67	6084.67	27568.7	23711	24805
Protein NDRG1 OS=Homo sapiens OX=9606 GN=NDRG1 PE=1 SV=1	5.41	43291.8	3379.61	Q92597	9	54.31	0	NDRG1_HUMAN	HUMAN		34460.7	35755	35054	35320.3	25868.3	25561.3	23674.3	25384.3	24986.7	25682.7	25077.3	24905.3	30981.3	29474	27663.7	29702	15391.7	14894	14713.7	12093.7	25635.7	23954.3	26050.3	27049	24875	24817.7	23167	24037.7	14416	15749.3	16717.7	16117	16156	15654.3	15286.3	16389.7	17129.7	16425.7	16325.3
Transmembrane protein 263 OS=Homo sapiens OX=9606 GN=TMEM263 PE=1 SV=1	9.85	11748.4	964.673	Q8WUH6	2	30.17	0	TM263_HUMAN	HUMAN		1461	2855	2070	1884	4055	4857	3367	4155					5601.5	5482.5	4289	5601.5													9123.5	8645.5	9244	7862.5			1854
Retinoid-inducible serine carboxypeptidase OS=Homo sapiens OX=9606 GN=SCPEP1 PE=1 SV=1	5.46	51116	7708.53	Q9HB40	12	60.4	0	RISC_HUMAN	HUMAN		38842	33846.3	33776.3	33878	31598	31858.7	28922.7	33622.7	20227	20484.7	21592.3	23347	77519.7	76687.3	76586	77656	9984	9764.67	10104.3	9509.33	17436	14005.3	14075.7	16357.7	15583.3	14542.3	13217	12786.7	12559.7	13289	13790.7	13222.3	18600	19859	20196.7	19687	17942	17549	18941.3
Sorbin and SH3 domain-containing protein 2 OS=Homo sapiens OX=9606 GN=SORBS2 PE=1 SV=3	8.25	125248	2128.42	O94875	19	39.36	0	SRBS2_HUMAN	HUMAN		51250.7	51750	51477.3	54383.3	40144	43556.3	43332.7	42877.7	38488.3	41920.3	39637.7	41354.3	64949	76016.3	68851.7	65163.3	7403.67	8048.67	8345.33	8109.33	23970.3	22007	22495	21593	43645	48392	44268.3	45384.3	32711.3	38082.3	34682.3	29941.3	15266.3	17128.3	16827.3	16350	24043	21803.7	22642.7
Glutamyl aminopeptidase OS=Homo sapiens OX=9606 GN=ENPEP PE=1 SV=3	5.15	109758	1800.2	Q07075	2	6.17	0	AMPE_HUMAN	HUMAN		53671	47767	52351	49952	36867	29108	35089	33537	33071				38335		50389	38942					17724.5	30856	38195	33639	19022	18117		17106	5805	1238	7212.5	5228.5	10693	10583	10100	10100	35709	36050	40382
Protein AHNAK2 OS=Homo sapiens OX=9606 GN=AHNAK2 PE=1 SV=2	5.02	617771	744.438	Q8IVF2	3	1.79	0	AHNK2_HUMAN	HUMAN		9727.45	10548	11036.9	10192.7	11274.3	10054.6	9133.61	10173.8	7005.09	5101.57	5418.24	8779.13	6974.72	13341.8	15331.6	14790.7	4787.19	5445.83	5061.61	5971.25	9670.23	8045.34	8502.77	7403.99	4782.4	5163.9	4843.18	5208.84	2590.53	2637.8	2603.43	2785.39	1093.4	1518.46	1181.44	1384.78	10632.9	12368.8	5502.34
Hypoxia up-regulated protein 1 OS=Homo sapiens OX=9606 GN=HYOU1 PE=1 SV=1	4.97	111564	5076.3	Q9Y4L1	41	68.37	0	HYOU1_HUMAN	HUMAN		74501.7	75878.7	69388.7	74418.3	81659.3	81353	80257	84245.7	75302.7	65658.7	76877	85397.3	74452	72454	74152.7	78246	18744.7	17892.3	20030	20155.3	49996.3	48111.3	48068.7	52046	73998.3	82463	78019.7	70131.3	51129	55748.3	55651.7	47087.3	43004	48078	53216	48348	66329.3	64133	74235.3
Nucleobindin-1 OS=Homo sapiens OX=9606 GN=NUCB1 PE=1 SV=4	4.98	53879.4	1852.89	Q02818	17	62.04	0	NUCB1_HUMAN	HUMAN		31667.7	26166.7	25788.3	27922.3	36967.7	36900.3	36654	36730.7	35467.7	37003	36147.7	37340.7	33431.7	31962.7	32679.3	29316	19238.3	17010	20631.7	17997.7	17013.7	18974.3	17866.3	18483.3	26533	27048.7	26234.3	28011.7	32343	31403.7	31533.3	33881.7	12432	13012	11770	12517.3	23355	21810.3	21878.7
Hematopoietic lineage cell-specific protein OS=Homo sapiens OX=9606 GN=HCLS1 PE=1 SV=3	4.54	54128.2	889.63	P14317	6	31.48	0	HCLS1_HUMAN	HUMAN		18969.3	13937.3	17881.7	19618.3					14487	18380.3	15423	12689.3	4707			2298	6894	5676.67	6758.33	6618	2956	2981.67	3336.33	3248.33	6446.67	6358.33	6750	6148.33			2974.5	2109			1789		4891	4599.33	5070
Inositol 1,4,5-trisphosphate receptor type 1 OS=Homo sapiens OX=9606 GN=ITPR1 PE=1 SV=3	5.63	317351	1664.19	Q14643	9	9.83	0	ITPR1_HUMAN	HUMAN		7280.33	11911.5	8202	11127.5		9919	12480	10153	13234	22797	20741	21187	19369	21154	20839	19057	2742.45	2695.13	2247.27	3076.77	4001	5167	5312.33	4831.33	7585.36	7839.19	5850.46	5425.62	6111.67	16581.7	16097.7	8965	5064.15	5760	4632.41	5364	6124.37	8146	2768.13
Ribonuclease T2 OS=Homo sapiens OX=9606 GN=RNASET2 PE=1 SV=2	6.7	30108.1	1845.89	O00584	6	31.64	0	RNT2_HUMAN	HUMAN		17178.7	17620.7	18358.3	15728.7	13287	15230.3	13881.7	13582	19330.7	17848.3	20225.7	20610.3	28767	35597.3	31344.7	30521.7			2498		8626	7781.67	10166.7	8918.33	10582	11453.7	13739.3	11180.3	12239	11607	11892.7	11226.7	9386.33	9353	10430.7	6516.67	9224	9081	8462.67
Chloride intracellular channel protein 6 OS=Homo sapiens OX=9606 GN=CLIC6 PE=2 SV=3	4.09	73239.7	3795.22	Q96NY7	21	63.21	0	CLIC6_HUMAN	HUMAN		53095.3	44128.7	45688.7	50455.3	85106.3	74979	76116.3	81096.7	70947.7	68286.3	64678	67783.7	67262.7	63361.3	61895.7	69468	20461.7	23249.3	21429.3	21892.8	54311	53909.3	52312.3	50778	48902.7	46535	43738.3	43001	52205.7	54805.7	53585.3	51802	83938.7	94507.7	96275.4	88264.1	48279.7	48062	57785.3
Ras-related protein Rab-6B OS=Homo sapiens OX=9606 GN=RAB6B PE=1 SV=1	5.22	23575.8	1438.48	Q9NRW1	2	15.87	0	RAB6B_HUMAN	HUMAN		6555.05	6332.36	5967.64	6328.7	49913	30819.7	30315.1	31302.8	11248.7	10199.2	11939.1	11991.7	17181.1	20082.3	18578.5	18708.7	1709.37	2029.12	2273.66	2323.25	2104.51	2378.28	2144.25	2226.45	2980	2874.68	2895.91	3105.03	5813	4217.8	3383.58	4174.81
Carboxypeptidase Q OS=Homo sapiens OX=9606 GN=CPQ PE=1 SV=1	5.74	52115.8	19844.2	Q9Y646	18	59.53	0	CBPQ_HUMAN	HUMAN		160534	185886	175916	189862	170266	172552	164791	177165	123628	129907	125845	127318	284862	296105	303726	284019	43472	49560.7	48679	50411.7	127299	124061	140968	123292	113550	107772	118306	108724	122172	129472	125329	129683	130635	133881	128019	140744	70139	67585.7	69196.7
Serum amyloid A-4 protein OS=Homo sapiens OX=9606 GN=SAA4 PE=1 SV=2	9.38	14860.7	455.553	P35542	2	14.62	0	SAA4_HUMAN	HUMAN		4865	8316	4330.5	7197	5184	5517	6923	5971	8555	4746.5	6551	10072	6641	8176	5053	7497	4378.5	3313.5	4518	3225	5771.5	4727	5039	4700.5	4415	4648	5909	5246	2543	2475.5	3341	3706	10831.5	10136	10584.5	11256.5	8562	7360	5727
Thymidine phosphorylase OS=Homo sapiens OX=9606 GN=TYMP PE=1 SV=2	5.21	50354.8	8368.65	P19971	21	75.31	0	TYPH_HUMAN	HUMAN		111507	108505	114502	109458	10276.7	106728	104616	97709.3	114994	135035	120052	121501	103051	105622	98200.3	103647	37435.3	40705.3	38382	36252	57674	64661.3	60353	57907.3	66216	64914	61772	59615.3	101666	90409.3	83713.3	96455.3	12390.3	12246.3	12722.3	11931	33791	32146.7	31985.7
Alpha-actinin-3 OS=Homo sapiens OX=9606 GN=ACTN3 PE=1 SV=2	5.22	103983	2084.69	Q08043	23	51.17	0	ACTN3_HUMAN	HUMAN		21088.2	26653.1	25756.2	20700.6	29954.7	34503	27376.8	31290.6	23079.8	20817	19905.4	19892.8	27098.8	23581.9	24147.5	25153.3	23600	19708.3	22050.7	21773.3	17973	20801.3	22451.6	18593.6	13752	14246.9	13609.1	12326	19202.3	17447.6	19041.3	19316	15967.1	15611.2	14906.8	15853.8	13296.4	14708	24528.4
Nephronectin OS=Homo sapiens OX=9606 GN=NPNT PE=2 SV=3	8.22	64074	1054.65	Q6UXI9	10	31.15	0	NPNT_HUMAN	HUMAN		13826.7	13782	14967	13049	40503.3	37955.3	41552.7	40512.7	13100.7	11368	9318.67	13197.7	36119	32260.7	31602.7	34046	3511.33	4016.5	5468.5	4451	14194.7	11201.7	9498	12404.3	12755.7	11370.3	10248.3	12493	8327.67	8520	8308.33	11173.7	26988	28455.3	27511.7	24906	7143.33	7298.33	6894
Protein unc-45 homolog A OS=Homo sapiens OX=9606 GN=UNC45A PE=1 SV=1	5.7	104332	786.498	Q9H3U1	4	4.77	0	UN45A_HUMAN	HUMAN		167771	153510	170364	155964	277290	517669	255302	253454	171888	285497	290310	271663	177380	296915	273150	179528	60447.7	54294.7	57893.3	63562.3	134289	153280	139662	147269	128427	149788	141796	133466	158590	153317	160087	171943	23601	25920.7	24283.7	23851.3	52908.3	50853	48508.3
ATP-dependent 6-phosphofructokinase, muscle type OS=Homo sapiens OX=9606 GN=PFKM PE=1 SV=2	7.89	86038.1	1213.17	P08237	13	28.72	0	PFKAM_HUMAN	HUMAN		32940	36695.7	31622.7	14122	43161.7	50268.3	43646	51654.3	47608	40094	44986.7	41675.3	45323	41681	40741.3	37860.7	17468.3	13081.7	17630.7	16413	26670.7	23454	25638.3	27331	29302.7	30743.3	30613.7	28161	33771	35686.7	38102.7	33318.7	10954.3	12636.3	13281	12896.3	14068.7	12702	14841
Phosphotriesterase-related protein OS=Homo sapiens OX=9606 GN=PTER PE=1 SV=1	6.06	39531.2	876.17	Q96BW5	3	19.77	0	PTER_HUMAN	HUMAN		8516	10233.5	7753	8362.67	9654	12108	11851	6754	17125	18414	17246	16202	18428	15292	9659.5	14551	2169	2633	2301	2631	8992.67	9824.67	9599	8378.33	6639	7208.67	7172.33	7611.33	9736.67	7724.67	8033	9560.67	9705.33	9106.33	9411.67	8745.33	7428.5	13738	7584
DBF4-type zinc finger-containing protein 2 OS=Homo sapiens OX=9606 GN=ZDBF2 PE=1 SV=3	5.74	268755	1607.45	Q9HCK1	2	2.42	0	ZDBF2_HUMAN	HUMAN		36660.5	44246	34521.5	33389.5	82515.5	82291.5	92507	88445.5	66939.5	67098.5	75653.5	69370.5	76648.5	71465	85494	90481	15201.5	14481	15177.5	16180	31890.5	32092	31961	35249.5	27898.5	25835	29357.5	24629.5	74822.5	64741	62642.5	68822.5	6112.5	5501	6463	6021	7251	8334	8264.5
Keratin, type II cytoskeletal 73 OS=Homo sapiens OX=9606 GN=KRT73 PE=1 SV=1	7	59493.7	1990.96	Q86Y46	5	15.93	0	K2C73_HUMAN	HUMAN		51318.3	47275	45035.6	51763.3	87459.7	93056	83784.7	92327.1	79487.7	84081.4	77147.1	85652.6	74513.5	78662.3	107571	69500.5	8672.25	7227.61	6731.81	8545.95	47845.2	39924.8	46544.8	47049.6	31201.9	25995.6	28312.9	31837.1	86703.4	58287.3	82144.5	73473.1	3241.78	2762.48	3574.49	3032.68	2097.19	2161.49	5447.52
Cleavage and polyadenylation specificity factor subunit 6 OS=Homo sapiens OX=9606 GN=CPSF6 PE=1 SV=2	6.72	59381	499.492	Q16630	2	5.08	0	CPSF6_HUMAN	HUMAN		4631	11078	6219			4505		5132	9266.5	10556.5	10953	9958.5	5992	7454								10931	10217		15036	19850	16233.5	16959		17850			9263	11586	10675	12042	10667	13224	11581
Ankyrin-3 OS=Homo sapiens OX=9606 GN=ANK3 PE=1 SV=3	6.04	482692	1366.57	Q12955	37	22.34	0	ANK3_HUMAN	HUMAN		21832.3	14684	19836.7	20068.7	46986	41601	45809	48474.7	34277	31073.7	36017.7	35790.7	35587.7	33748	34618.3	35617.3	22291.7	18130.3	19281.7	19342.7	16096.3	15406.7	13375.7	13701.7	11247.7	11292	12207.3	12934	31478.7	29788	31129	32890.7	13476.3	13963.3	15406.3	13792.3	9162.33	8143.33	9173.67
Succinyl-CoA:3-ketoacid coenzyme A transferase 1, mitochondrial OS=Homo sapiens OX=9606 GN=OXCT1 PE=1 SV=1	7.22	56614	2177.68	P55809	17	58.46	0	SCOT1_HUMAN	HUMAN		25892.7	25359.3	22076	26483.7	13220.3	12224.7	13220.7	12957.3	18403.3	18873	18909.7	15544	18626	19230.7	18992	20906	6182	6748.67	6662.67	7098.67	11133	13947.7	11739	12492.7	17057	16694.3	18070	17686	11928	12342.3	12083.7	11901.3	13387	13745	13717.7	12501.7	15468	13840.7	14704
28S ribosomal protein S16, mitochondrial OS=Homo sapiens OX=9606 GN=MRPS16 PE=1 SV=1	9.84	15573	595.966	Q9Y3D3	2	18.98	0	RT16_HUMAN	HUMAN		7934	13117	12962	14631	62216	38301	61979	40487	43810		44281	44376	40477	30719	42967	43270	7062.5	8016.5	7852.5	8198.5				8834					9766	16620	9378.5	9402.5
Aldo-keto reductase family 1 member C3 OS=Homo sapiens OX=9606 GN=AKR1C3 PE=1 SV=4	7.91	37252.5	804.221	P42330	5	23.22	0	AK1C3_HUMAN	HUMAN		8132.42	6082.91	6682.05	7667.99	4497.79	3183.94	5062.02	4108.5	2634.35	2155.28	1513.21	1922.64	4371.95	3611.18	3943.79	3715.91	1374.08	1497.53	1706.63	1820.51	3426.54	3284.34	2884.8	2267.68	1941.73	1850.23	1793.79	1506	2380	1965.25	1846.42	1686.12	4952	3753	3515.67	4688.67	3050	2959	3601
Isobutyryl-CoA dehydrogenase, mitochondrial OS=Homo sapiens OX=9606 GN=ACAD8 PE=1 SV=1	7.74	45925.3	787.827	Q9UKU7	5	20.72	0	ACAD8_HUMAN	HUMAN		14083.3	16387.3	16146.7	16779	10568.7	9204.33	10374.3	9459.33	12609.3	11008.7	10927	11086	12540.3	10056.3	10918.3	11573	5051	4923.67	4237.33	6440.5	8409.33	7657	8162.33	7202	11972	10160	8447.67	11145.7	9285.67	10970.7	9783.67	10593.3	6196	5793.67	6609.33	5732	8377.67	10223.7	10056.7
Type II inositol 1,4,5-trisphosphate 5-phosphatase OS=Homo sapiens OX=9606 GN=INPP5B PE=1 SV=4	5.23	114107	1497.48	P32019	2	3.83	0	I5P2_HUMAN	HUMAN		167326	207698	188278	195408	104718	132560	54632.5	116433	77530.5	105102	84450	150913	80646.5	97823.5	79442	81750.5	21521	28685	27107	12781	81009.5	107656	87788	85631	80593	112753	49895.5	44632	45693	57448	51779	48721	28577	37857	30069	25743	56270.5	181307	85159.5
Golgi-specific brefeldin A-resistance guanine nucleotide exchange factor 1 OS=Homo sapiens OX=9606 GN=GBF1 PE=1 SV=2	5.37	208499	1601.42	Q92538	3	2.31	0	GBF1_HUMAN	HUMAN						51850	59323	66706	57747	3062	2807	6542	3702	32020	57732	55197	61007	5043	5344	4811	1172		6401	6304	4314	7944	6506	3824	7109	11908.5	14826.5	14116	12932.5			7603			7103	7159
Vacuolar protein sorting-associated protein 13D OS=Homo sapiens OX=9606 GN=VPS13D PE=1 SV=2	6.13	495680	1326.2	Q5THJ4	5	9.21	0	VP13D_HUMAN	HUMAN		20945.3	18190	17944.3	17728.7	50974.3	48680.3	49566.7	44776.7	41946	36209.3	33906	38904	38930.7	11654.7	41145.3	37162	8809.67	20682	21373	23843	17382	22899.3	24649.7	24288	20822	18374	19628	19505.3	18015	18878.7	19815.7	19048	37399.7	36813	38166.3	34289.7	50716	42331	44183.5
Nicotinate phosphoribosyltransferase OS=Homo sapiens OX=9606 GN=NAPRT PE=1 SV=2	5.37	58148.6	2426.31	Q6XQN6	16	65.24	0	PNCB_HUMAN	HUMAN		28334.7	27460	30264	31361.7	90787	87819	85067.3	66516.7	72864.3	65550.3	60555	87105.3	67738.7	76205.3	59409	66189.7	32118.7	27415	38451.7	37893	30229	41121.7	40803.3	37828.3	37564.7	34411	38677.3	38848.7	46006.3	38108	48649.7	43325	14415	20367.7	16726	21230	30328.3	29138	30610.7
Zinc finger homeobox protein 4 OS=Homo sapiens OX=9606 GN=ZFHX4 PE=1 SV=1	5.91	398407	1006.08	Q86UP3	2	0.5	0	ZFHX4_HUMAN	HUMAN		25860.5	39046	22096	23927	19980	23163	16839	18805	6932	7726	7661	7803	38343	42878	37789	45968	1485	5182	5803.5	5929.5	9275	9010.5	10164.5	10189.5	5982	9958.5	6565.5	7311	13728	16629.5	15432	13494	7070	4766.5	4158	6941	5299.5	4507.5	4402
Ectonucleotide pyrophosphatase/phosphodiesterase family member 1 OS=Homo sapiens OX=9606 GN=ENPP1 PE=1 SV=2	6.73	107092	280.801	P22413	2	3.68	0.0004	ENPP1_HUMAN	HUMAN		6967	10237	16439	11256	14219.5	12697	15160	12369	3186	4988	5735	4540.5	13965.5	13137.5	13663.5	13957.5	2132	2844			7917.5	8046.5	8136	7806.5	3284	3254	3617	3539.5	6133	6097.5	6082.5	6082.5	6197	3952.5	3889	4131
GEM-interacting protein OS=Homo sapiens OX=9606 GN=GMIP PE=1 SV=2	5.38	107652	955.132	Q9P107	2	3.51	0	GMIP_HUMAN	HUMAN		3303.5	4818.5	3953	3691	28083	27515		28917	12968	6867	2038	14121	22587	18102	19210	19251	4521	3315	4134	4024	2704.5	3364	4062	2649	2670.5	3337	2413	2627	4823		5019	3100.5
Myristoylated alanine-rich C-kinase substrate OS=Homo sapiens OX=9606 GN=MARCKS PE=1 SV=4	4.26	31725.8	1126.71	P29966	3	19.58	0	MARCS_HUMAN	HUMAN		5654.67	6726.33	6081.33	7069.33	8290	10479	9618.5	11008	9958.67	10940.7	10352.7	14785.5	13710	11666.5	11824	10786.5	2531	1943	1455		3228	3342.5	2984.5	3458.5	6407.5	5880	5930.5	6842.5	10370.7	8399.33	10410.3	10350.3					3968	6002	4014
Polypyrimidine tract-binding protein 2 OS=Homo sapiens OX=9606 GN=PTBP2 PE=1 SV=1	8.98	57604.9	1078.72	Q9UKA9	2	9.23	0	PTBP2_HUMAN	HUMAN		2241.87	169.713	2316.24	2485.38	2407		2687	2561	258.337	1194.93	338.895	318.246	4283	4002	3786		372.338	490.365	461.621	536.699	285.629	254.406	240.821	220.562	1549.18	255.312	184.81	1429.05	1006.91	327.959	220.085	278.86	155.008	178.487	224.06	272.303	167.712	234.885	1225.67
Thioredoxin domain-containing protein 17 OS=Homo sapiens OX=9606 GN=TXNDC17 PE=1 SV=1	5.23	14226	8785.65	Q9BRA2	7	83.74	0	TXD17_HUMAN	HUMAN		112738	129267	105979	112815	130288	141488	149736	136383	145799	125248	137561	131554	63033.7	129544	65590	119061	18776	21726	21230	21073	114388	120996	107003	128633	71321.7	69799	66012.7	65256	86580	91750.3	96208.3	90200	51782	50677.7	50349	47538.3	30439	31462.3	31863
Hemicentin-2 OS=Homo sapiens OX=9606 GN=HMCN2 PE=2 SV=3	5.48	549563	1027.41	Q8NDA2	3	1.48	0	HMCN2_HUMAN	HUMAN		9050	13182.5	13090.5	6282.5	7388	6929	7558	6945		7854.5	5312	4957		9030	19827		2244	1901	2317	2365	3960	7419	2778	7882.5	4091.5	4554.5	4064	4928	3572	4845	5565	5445	4616	3084	3272	3450	5906.5	4990.5	11021.5
Tripeptidyl-peptidase 1 OS=Homo sapiens OX=9606 GN=TPP1 PE=1 SV=2	6.01	61761.2	6835.98	O14773	9	57.37	0	TPP1_HUMAN	HUMAN		81876.3	74411.3	72684	73304	36576.7	35718.7	41923.3	37656.3	56371.7	54617	53400	56764	89033.3	81832	79351	81150.7	16959.7	20209.7	19013.7	18714.7	43033.3	43398.3	42465.3	38737.3	54885.7	52600	57494	48738.7	45690.3	43726	44209.3	39608.7	60469.3	58884	55714.7	56557	49438.3	47945	52207.7
Arginine--tRNA ligase, cytoplasmic OS=Homo sapiens OX=9606 GN=RARS PE=1 SV=2	6.23	76177.5	1753.91	P54136	22	58.79	0	SYRC_HUMAN	HUMAN		64400.7	67581	68008.3	62209.3	103562	94588	95738	104356	100975	91564.7	92751.7	93420	85413.3	85526.3	83260	88278.7	27210.7	23175	23491.3	24598.3	55517	54560	52930	23624.3	21097	51416.7	20862.3	20790.3	97582	99310.3	95073	107502	19169.7	18385.3	19288.7	19975	16344.3	16052.3	16314
Plasma alpha-L-fucosidase OS=Homo sapiens OX=9606 GN=FUCA2 PE=1 SV=2	5.8	54408.9	597.947	Q9BTY2	2	8.57	0	FUCO2_HUMAN	HUMAN		1992	2083	1688	2488	10246.5	11225.5	11577.5	10731.5					15318	16558.5	6290	14939	3933	3702	3489	2293	4295	3918	2643	3140	1692		1690	1745	1339	1167	1644	1462	11090	6932	11050	10569.5
Ribosyldihydronicotinamide dehydrogenase [quinone] OS=Homo sapiens OX=9606 GN=NQO2 PE=1 SV=5	5.85	26146.7	1994.43	P16083	7	47.62	0	NQO2_HUMAN	HUMAN		14181	13977	13511.5	13252.5	25984	21569	17669	23979	38356	16673	34649	36295	30580.3	29782	30249.3	29217.7	11412.7	10895.7	11379	11862.7	5342	5481	4877	5039					18328.7	18737	16212.7	24156.7
AP-1 complex subunit mu-2 OS=Homo sapiens OX=9606 GN=AP1M2 PE=1 SV=4	8.48	48222.6	879.605	Q9Y6Q5	4	15.84	0	AP1M2_HUMAN	HUMAN		19661	21045	20683.3	18675.7	32228	17077	17471.5	29493	13854.7	13084.3	19257.5	13169.3	15972.7	21128.5	16413.7	25187	8626		9196	10131	17392.7	17790.3	20386	18970.7	10976	11585.7	10597.7	12325.7	9906	10688	10626.3	10514.7	8150.67	7953	7988.67	8344.67	17281.3	15272.3	15025.3
Tubulin alpha-3E chain OS=Homo sapiens OX=9606 GN=TUBA3E PE=1 SV=2	4.83	50600	34500.5	Q6PEY2	20	75.56	0	TBA3E_HUMAN	HUMAN		38750	35405.5	40010.7	36887.3	25068.3	22331.7	23402.8	24348.7	32386.2	32224.2	32580.7	32654	24004.6	21852.6	23093.6	23917.4	18053.6	19737.5	18783.3	16832.1	26772.1	29090.9	24448.8	26644.2	20911.1	22939.7	20489.4	21007.1	22615.6	21284.2	21934.8	20675.1	43055.9	46760.7	46470.2	41904.4	42908.8	44453.6	43183.7
Somatomedin-B and thrombospondin type-1 domain-containing protein OS=Homo sapiens OX=9606 GN=SBSPON PE=1 SV=2	7.33	31036.2	1949.44	Q8IVN8	4	33.33	0	SBSPO_HUMAN	HUMAN		8221	7125.67	7836.67	6897.67	20805	23053.3	22765	23262	7315.33	7848.67	10520.5	7821.33	16484	15708	15141.3	14649.3					4051.5	3973	3728	3192	4029	4636.5	4194.67	3927.67					4474	4844	3437	5815	1913		2034
Alanine--tRNA ligase, cytoplasmic OS=Homo sapiens OX=9606 GN=AARS PE=1 SV=2	5.18	107552	4024.13	P49588	37	69.21	0	SYAC_HUMAN	HUMAN		65671.3	63421	65682	94193.7	74415	75704.7	76780.3	68021.3	80632	79970.7	84362.7	77585.7	77195	75063.7	73862	72733	23091	34835	33132	23045	61511.7	66000.7	62453.7	64984.7	61649	56810	61318	59972.3	76627.3	64195.3	72704.7	75479	33188	30879	31363.3	32711.3	33332.3	33446.3	30084.7
T-complex protein 1 subunit epsilon OS=Homo sapiens OX=9606 GN=CCT5 PE=1 SV=1	5.3	60127.4	3880.47	P48643	21	71.72	0	TCPE_HUMAN	HUMAN		244594	226161	244276	222636	232651	245569	258830	258773	235359	259823	258716	249026	268653	271135	263561	252770	23453.3	22746	22384	21645	172132	186437	182807	182668	160004	178552	173631	148835	267003	264110	272062	256837	37996	42721.7	42943	38720.3	46289	54376.3	52219.7
Threonine--tRNA ligase, cytoplasmic OS=Homo sapiens OX=9606 GN=TARS PE=1 SV=3	6.21	84347.7	1265.94	P26639	14	27.94	0	SYTC_HUMAN	HUMAN		97479.7	95392.3	105494	91226.7	45886.3	41710.7	47720.7	46235.7	54575	54776	55425.3	57185.7	62837.3	60140.7	59948.3	64352.7	44008.7	46265	45475	47560.3	54260	56745	56205.3	52755.7	41191.7	40844.3	42602	39771	27211.3	27349	26034.7	28986.3	19240.3	20243	19894.3	21144.7	49212.7	53838	55918.3
Cullin-5 OS=Homo sapiens OX=9606 GN=CUL5 PE=1 SV=4	7.92	91525.8	458.954	Q93034	5	9.87	0	CUL5_HUMAN	HUMAN		13330	11436.7	11317	11348.3	22408	35785	20419.5	41539	13092	13236	12241.7	13847.7	16120.7	14097	14509	14386.3	5678.5	4544.67	4716.5	4439	7139.67	6553	8178.67	6521.5	9081	8860	7285.67	8871	12927	12201.7	11528	12698.7	3960	4399	3204	4278	7733.33	5413	7917
Lysosomal Pro-X carboxypeptidase OS=Homo sapiens OX=9606 GN=PRCP PE=1 SV=1	6.8	56313.1	979.089	P42785	7	21.17	0	PCP_HUMAN	HUMAN		25664.3	27284	26423	26316.3	13928	13124.3	14289.7	14174	21755.3	23942	22426.3	22702	28780.7	29369.7	29250	31616	10725.7	11112.7	10419.7	11386	18973.7	20885	19935.3	21424.3	20098.7	19475	20459.7	20302	9051	9152.33	10155.3	9668.67	11850.7	13556.7	12473	12588	15201	15012.3	15460.7
AT-rich interactive domain-containing protein 1A OS=Homo sapiens OX=9606 GN=ARID1A PE=1 SV=3	6.23	242958	2052.07	O14497	3	3.98	0	ARI1A_HUMAN	HUMAN		9130.56	9497.4	8415.38	9785.43	8003	11996	8242	10284	4318.73	3583.83	3124.59	3431.52	9357.28	16120	8807.25	9248.89					4026.76	4537.14	5034.79	5656.8	3714.86	4073.06	3839	3949.73	4060.04	4693.42	4439.1	3980.98	3979.29	3030.68	3416.85	3035.94	3600.53	3681.82	3794.31
Fumarylacetoacetate hydrolase domain-containing protein 2A OS=Homo sapiens OX=9606 GN=FAHD2A PE=1 SV=1	8.28	34938.4	934.551	Q96GK7	8	37.26	0	FAH2A_HUMAN	HUMAN		8477.67	8761	9451.33	18032.3	7243	7512	3539.33	5192.33	13576.3	13892	13823.3	12395	19071.7	19241.3	17573.7	18620	2467	5769.67	5291	4373		11725	7537.5	11462	9681	3109	6037.33	4129	5230.33	8266.33	5174.67	3328.67					5473.67	7468.5	7408.5
Calcium/calmodulin-dependent protein kinase type 1 OS=Homo sapiens OX=9606 GN=CAMK1 PE=1 SV=1	4.95	41907.4	550.11	Q14012	3	13.24	0	KCC1A_HUMAN	HUMAN		4970.5	5975.5	6326	6318	6644	3945	4422	6027	6047	7473	6369	6205	7723	3183	5391	6706	2857.33	3409	3912	3020	5216	4844.5	5691	5228.5	4199.5	4056	4756	4662	4620.33	4979.33	4924	4556.33	2201.33	2352	2223	2502	3960	4239	5290
Serine/threonine-protein kinase TAO2 OS=Homo sapiens OX=9606 GN=TAOK2 PE=1 SV=2	6.85	139050	865.926	Q9UL54	2	1.7	0	TAOK2_HUMAN	HUMAN		45125	54118	54625	44943	15410	14513	13037	19450	18621	20108	9457	15317	21095	21458	16432	20060	16141.5	17068	15712	16142	13500.5	13228.5	14783.5	13900.5	6867.5	5191.5	5127	5631.5	1796	1598	2202	2096	3755	3559	6936	4005	15483	13028	10880
ATP-binding cassette sub-family F member 1 OS=Homo sapiens OX=9606 GN=ABCF1 PE=1 SV=2	6.37	96382.1	1110.66	Q8NE71	8	11.95	0	ABCF1_HUMAN	HUMAN		24353.7	25767.7	28038.3	24028.3	71821	80523	79562	77808	29807	26049.7	30360.3	30723.3	50969	48042	50818	51528	18455	18451	19739.3	19832.3	29606.7	30912.7	33504.3	30898.3	28550	26814.3	25551	27645.7	18727.7	20277.7	18623.7	19195.7	47932.3	48285	46021	44822.3	40365.7	40563.3	42930.7
Rap1 GTPase-activating protein 1 OS=Homo sapiens OX=9606 GN=RAP1GAP PE=1 SV=2	5.45	73874.7	1144.92	P47736	3	14.63	0	RPGP1_HUMAN	HUMAN		3078	4232.5	4449.5	3780.5	2205.5		2814.5	2342	2516	2592	3920	2897	4213	4331	4627	5762					1795.5	2621	2592	2695.67	2292	2704	3143.5	2061	1198		1302	1297	3287.5	4789	4153	3255.67
AP-1 complex subunit sigma-1A OS=Homo sapiens OX=9606 GN=AP1S1 PE=1 SV=1	5.44	18961.1	6946.34	P61966	2	12.03	0	AP1S1_HUMAN	HUMAN		5620.5	4486	4129.5	6513.5	5486.5	3233.5	3870.5	4576.5	3264	2960	3032	2959.5	5257.5	5852	5201.5	5803.5	2720.92	2202.35	2508.37	2137.89				1325				366.052	4018	4080	4019	2428.45
Alpha-galactosidase A OS=Homo sapiens OX=9606 GN=GLA PE=1 SV=1	5.21	49508.2	1787.37	P06280	12	37.06	0	AGAL_HUMAN	HUMAN		20802	24066.7	23357.7	20760.7	28146.7	24704	25075.7	26172.3	13511.7	14394.7	13023	13004	33262.7	34400.3	33753	33279.7	16641	16234.3	17740.3	14179	21590.7	20356.3	23032.7	19573.3	12821.3	14633	16149	14783.3	9000.67	11089.7	8669.67	10472.3	22531.3	23543.3	24735.3	26389	12515.3	12230	12987
Calcium-binding protein 39 OS=Homo sapiens OX=9606 GN=CAB39 PE=1 SV=1	6.46	40040.1	1117.05	Q9Y376	8	33.43	0	CAB39_HUMAN	HUMAN		13318.7	14407	13698.3	15128.7	91695	80859	74281	87743	25794	24674.3	21567	28980	35697	60748	24286.7	35926.5	8776	8635.67	9392	9348.67	11919	10721.7	10216	12017	11808.3	11249	11945.3	11243.3	20310.3	19535.3	21097.3	20546.3	6984.67	7073.67	6093.67	6598.33	7271	6462.33	7364.33
Microfibril-associated glycoprotein 4 OS=Homo sapiens OX=9606 GN=MFAP4 PE=1 SV=2	5.24	28990.4	9939.94	P55083	6	84.71	0	MFAP4_HUMAN	HUMAN		139551	137748	134970	127029	69136	70176.7	69877.3	69801	49502	44016.7	44066.3	47559	92462.3	103350	98456	104707	7863.33	8129.67	7381	6755	72348.7	84933	78396.3	75618	63878.3	70009.3	72106	72808	22307.7	7020.67	6842.33	6709.33	6176	5735.67	6194	5693.67	4580	6305.67	5331
LIM and calponin homology domains-containing protein 1 OS=Homo sapiens OX=9606 GN=LIMCH1 PE=1 SV=4	6.05	122894	1177.95	Q9UPQ0	6	10.34	0	LIMC1_HUMAN	HUMAN		24839	20046.7	18210	20510.7	140453	131227	123082	137025	31532.7	32404	31353.7	34291	55895.5	54568	53192	39106	2939	1884	2275	1846	13318.7	12854.3	12870.3	14726	13255.3	14551	16356	15827	30190	27774	28761.7	27973.3	4481.67	4945	4645.33	4518.67	6497	5397	6377.33
Ankyrin-1 OS=Homo sapiens OX=9606 GN=ANK1 PE=1 SV=3	5.59	207463	777.951	P16157	22	19.99	0	ANK1_HUMAN	HUMAN		22436.7	23071.3	23228.3	20793.3	8132.67	7628	8881.67	7866.67	9273	8258.33	8700.67	8487.67	14690.3	13144.7	14306.7	13572.3	4648.67	4861.52	4945.63	4296.44	11216	11326	12024.7	11892	7964.33	6999	7595	6948	4167.99	4083.14	3969.74	4429.81	4805.95	3603.83	3080.85	4274.18	12476.7	12015.3	13516.3
Hemoglobin subunit gamma-2 OS=Homo sapiens OX=9606 GN=HBG2 PE=1 SV=2	6.78	16183.5	10658.8	P69892	10	87.07	0	HBG2_HUMAN	HUMAN		54954	61440	54928.2	60652.4	19634.2	19490.7	19543.5	19071.9	20218.9	21854.2	23729.4	22478.1	21835.3	21484.9	22581.8	22190.4	11781.9	13802.9	12634.3	13941.7	21074.2	20630.3	23158.4	19451	15011.4	17684.4	14613.9	15986.9	4861.9	5133.84	5251.26	5435.3	9789.01	10632.3	10253.7	10588.9	31021.4	28432.2	32595.9
Immunoglobulin lambda-like polypeptide 5 OS=Homo sapiens OX=9606 GN=IGLL5 PE=2 SV=2	9.02	23405.4	88930.7	B9A064	7	50.47	0	IGLL5_HUMAN	HUMAN		69040.3	75125.9	66448.4	70184.8	74849.6	68036.6	66932	75153.1	94923.2	96449	90374.8	99080.2	49758.7	44853.8	48024.1	45602.4	31899.6	30262.6	28540.4	31961.2	65024.6	59434	61563.7	63256.6	69690.1	62718.7	66116.2	63665.1	33004.8	34696	32026	33184	70165.2	76160.4	71561.6	76757.5	79284.1	78627.6	77610.2
GDP-mannose 4,6 dehydratase OS=Homo sapiens OX=9606 GN=GMDS PE=1 SV=1	6.96	42291.9	710.135	O60547	6	20.43	0	GMDS_HUMAN	HUMAN		19523.3	17436	18905.7	18523.7	15131.5	13181.5	10945.5	9737.33	10811	14676.5	16559.5	16713	27957	15319.5	15867.5	18117.5	10331.7	12476	11069.3	10005	16980	14210.7	17942.7	14480	11409.3	9475.33	10435	10767.7	5334	4920	5011	6004	15991.3	8900.67	8817	14189.7	22598.7	21816	23412.3
Kinesin-like protein KIF21B OS=Homo sapiens OX=9606 GN=KIF21B PE=1 SV=2	6.66	184430	3502.73	O75037	8	28.47	0	KI21B_HUMAN	HUMAN		10362.5	10529	6459.67	9987.67	25161	22173.6	21538.8	45815	13318	11825.3	11370	13258.7	20658	35144	13536.3	18721.5	6931.5	13856	11923	7924	5930.33	5367.67	6250	5639.67	7044.67	5819.67	5954.33	6617.33	12183.5	9947	10305	7176	5718	4232.67	4707	5314.33	10209	7183.67	7931.33
Cytoskeleton-associated protein 5 OS=Homo sapiens OX=9606 GN=CKAP5 PE=1 SV=3	7.67	227206	1336.83	Q14008	5	7.92	0	CKAP5_HUMAN	HUMAN		5530.5	5489.5	5501.5	5828	19087	18139	20547	19546	5418.67	6483.5	6037	5854	16086	14439	15241	9397	5477.67	5698	5913.67	5124	6734	6238.67	6138.67	5451.67	4253.67	5055.67	5929	5784	4824.67	4741.67	3887	5595.33	3654.33	3829.5	3680	4346.33	3231	2931.67	4132.67
Hemoglobin subunit delta OS=Homo sapiens OX=9606 GN=HBD PE=1 SV=2	8.24	16169.6	67224.6	P02042	13	95.24	0	HBD_HUMAN	HUMAN		416345	425427	400133	459050	242802	238705	219904	234440	334464	336535	337425	320154	334227	316842	346629	312874	130965	122242	137695	126097	322536	316342	309657	315234	290196	293627	299020	284121	186003	191576	183278	191451	122225	117086	129270	125517	352728	317178	354532
Na(+)/H(+) exchange regulatory cofactor NHE-RF1 OS=Homo sapiens OX=9606 GN=SLC9A3R1 PE=1 SV=4	5.43	39153.6	1230.81	O14745	5	29.33	0	NHRF1_HUMAN	HUMAN		20259.7	19389.3	21310.7	21270.7	10102.3	9679	9677.67	9474.33	15282.3	16946.3	15709	16573	13173.3	12025.3	12279	13275	4414.33	4650.33	4374.67	3945.33	11856.3	11267.7	11925.3	11028	13049	12793.7	13398	12152.7	10801.3	10888.7	10587.7	10689	25569.3	24170.7	23777.3	26286	10593	11129.7	10854.7
Copper transport protein ATOX1 OS=Homo sapiens OX=9606 GN=ATOX1 PE=1 SV=1	7.07	7572.73	2480.49	O00244	3	64.71	0	ATOX1_HUMAN	HUMAN		19855.5	18151.5	16129.5	18430	12900	12590.5	13700	13407	16973.5	17911	19012	17527	27119	27728	19875.5	29076	10651	9020.5	10123.5	10363	10290	11182.5	10294.5	9779.5	9220	10004.5	11197	11823.5	20922.3	16640.3	19646.3	21969.7	10043.5	10606.5	11199	10870	11646	11463.5	13032.5
Myosin light chain kinase, smooth muscle OS=Homo sapiens OX=9606 GN=MYLK PE=1 SV=4	5.77	213453	1382.89	Q15746	2	5.02	0	MYLK_HUMAN	HUMAN		26347	26354	40778	23697		3294	3035	2702	44045.5	46392.5	51275.5	89710	81915	121440	55450	94680	5013	5166	3965	5820		7182		6393	15631	14063	25140	21782	12641	16964	15953	10980.5		2218			3747	4927	4861.5
Synaptic vesicle membrane protein VAT-1 homolog OS=Homo sapiens OX=9606 GN=VAT1 PE=1 SV=2	5.85	42148.5	6195.17	Q99536	16	69.47	0	VAT1_HUMAN	HUMAN		54099	127895	75417.7	50350.7	129489	153527	143272	129239	183843	176861	163305	172976	140125	144304	136856	142397	61942	64477.7	62744.7	69406	107917	155306	149030	68300	101491	99949.3	96192.3	100766	70304	64837	70059.3	68334	37458	37357	36950.3	37294.3	49327.3	47476.3	49451.3
Complement factor H-related protein 5 OS=Homo sapiens OX=9606 GN=CFHR5 PE=1 SV=1	6.73	66472.5	1700.85	Q9BXR6	6	23.37	0	FHR5_HUMAN	HUMAN		14945.8	14292.8	14290.8	13922.2	5380.72	5453.15	8125.26	4701.99	10764.1	11025.7	11641.5	8457.1	3922.86	4213.91	3456.73	4433.7	4592	4041	3234	4454	5121.79	6117.96	5302.26	7194.4	5430.81	6022.35	5942.74	4774.15	3492.51	3896.77	3272.2	3738.5	3360.38	2847.18	2924.81	2677.91	2707.55	5253.08	3568.81
Phosphatidylinositol 4,5-bisphosphate 3-kinase catalytic subunit beta isoform OS=Homo sapiens OX=9606 GN=PIK3CB PE=1 SV=1	6.68	124131	1019.1	P42338	2	2.06	0	PK3CB_HUMAN	HUMAN		9401	12445	9760	9193	7235	7314	8146	7164	10254	10182	11640	9299	8803	7814	8577	9834	2831	1784	2834	2512	9115.5	9340	9541	9944	6670	7135.5	6372	7284	6878	7016.5	7744	7253.5	3705.5	5099	5156	6512	11006	10663	5795.5
Keratin, type II cytoskeletal 72 OS=Homo sapiens OX=9606 GN=KRT72 PE=1 SV=2	6.53	56504.7	2931.64	Q14CN4	9	44.23	0	K2C72_HUMAN	HUMAN		5947.52	5804.45	6286.11	6015.59	5728.53	5417.9	5081.11	5343.5	5091.39	6759.65	6594.81	10238.6	7406.37	7069.71	13036	8001.95	2157.17	2001.29	1230.32	2219.51	2804.98	3156.47	2816.76	3112.93	6070.19	6630.35	6592.29	7384.2	5801.79	5574.68	5616.8	5637.86	6519.74	3427.87	6629.67	6592.48	5411.35	4335.62	3170.37
Fibrinogen beta chain OS=Homo sapiens OX=9606 GN=FGB PE=1 SV=2	8.25	56612.6	31648.5	P02675	33	87.98	0	FIBB_HUMAN	HUMAN		435971	424299	379661	419925	160594	168323	165370	163303	376666	317599	359910	340676	277577	288042	302785	291035	46869	86742	39822.7	94410.3	163626	162775	140574	151758	334024	326160	344395	331418	168391	154410	163646	204374	154085	142779	148980	157333	325452	330497	306198
Histone-lysine N-methyltransferase 2D OS=Homo sapiens OX=9606 GN=KMT2D PE=1 SV=2	5.27	599948	2257.05	O14686	2	4.1	0	KMT2D_HUMAN	HUMAN		5512	2519.93	3219	3868.36	3184.26	2538.79	2429.19	2894.15	3134.67	2290.2	2679	2605.16	4229.87	4127.66	3585.28	2903.28	1287.63	1536.27	1056.78	1279.93	2196.53	2008.65	2542.08	2040.65	2248.99	3022.1	2269.12	1999.93	3437.44	3189.53	3037.89	2868.62
Serine/arginine-rich splicing factor 3 OS=Homo sapiens OX=9606 GN=SRSF3 PE=1 SV=1	12.04	19557.7	1714.19	P84103	4	30.49	0	SRSF3_HUMAN	HUMAN		4768.5	10944	6012	9228	24276	28037.3	29795	22947.7	18240.7	18359.3	17957.7	19989.3	22221.7	24364.7	22782.7	23826	4927	4541	3139	4512	4694	5176	5221	4463	4581.5	6321	7638	7061	19325	22915	23432.7	24014.3	5246	4088	3341.5	6314	11578	11876.7	11815
Integrin alpha-M OS=Homo sapiens OX=9606 GN=ITGAM PE=1 SV=2	6.86	128490	988.679	P11215	5	6.51	0	ITAM_HUMAN	HUMAN		6766.33	5741	6226.67	5849.67	10376	10479	11066	13268	4078.67	5328	4739	4682.33	8137	7062	7979	8143	8143	8279	6802	6318	5064.33	4152	4606.33	5088	4168	3452	2608	4086.5	3291	3374	3480	2955	2073	2358.5	2054	3219	4132	3271	3464.5
Immunoglobulin heavy constant mu OS=Homo sapiens OX=9606 GN=IGHM PE=1 SV=4	6.33	50124.1	10976.7	P01871	22	82.56	0	IGHM_HUMAN	HUMAN		109036	100438	96939.9	104121	37405.5	36806	37416.2	36863.9	65784.7	77102.8	65655.1	64230.2	62278.9	67201.5	70446.2	67716.1	40813.5	46151.2	46732.7	42317.1	55537.4	47550.9	47757.8	46416.1	57747.8	64994.1	60228.1	65532.8	16677.4	16848.3	16758.4	18382.2	72861.5	62787.5	57803.5	62891.6	157405	151371	167676
Myoferlin OS=Homo sapiens OX=9606 GN=MYOF PE=1 SV=1	5.76	236249	1194.77	Q9NZM1	27	25.04	0	MYOF_HUMAN	HUMAN		12578	12678.3	11953	13075.3	54585.3	46446.7	49738.3	50236	34851.3	31343	34475.7	36413.3	41012	39003.7	38625	41420	14428.3	13342.3	14363.3	14336.3	21565	20228.3	20580.3	23111	24093.3	20154.7	22142.7	21904.7	28995	25725.3	26780.3	28511.7	9072.67	9012.67	8380	8688.33	11878.7	9950.33	12616.3
Epididymis-specific alpha-mannosidase OS=Homo sapiens OX=9606 GN=MAN2B2 PE=1 SV=4	6.77	114264	1203.31	Q9Y2E5	10	14.97	0	MA2B2_HUMAN	HUMAN		17180.7	17275	19704.3	17616.3	12011.3	12561	12130.7	11580	5190.5	3587.33	5440	3963.33	30990.7	36362	34500.7	31389	8306.67	8782.33	9827.67	7864	9915.33	8560.33	10349	9757.67	4880.5		3847.33	3022	4616.33	4606	5682	4648.33	16362.3	17298.7	17186	16752.3	5073	4651	4231.33
Inter-alpha-trypsin inhibitor heavy chain H5 OS=Homo sapiens OX=9606 GN=ITIH5 PE=2 SV=2	8.3	105090	1358.98	Q86UX2	17	26.75	0	ITIH5_HUMAN	HUMAN		8742.33	6785	7020	7299.33	12289.3	11278.7	11203.7	11176.7	2824	6878	4396	3353	11465	12594.7	8745.67	12272.3	7813	7042.67	7723	7334	7448.33	6821.33	7159.67	7610.33	2960	5644.67	3711.67	3029	1870	1412	2797	1269	29489.3	32132.3	29174.7	25337	4202.33	6531	5028.67
Complement C1s subcomponent OS=Homo sapiens OX=9606 GN=C1S PE=1 SV=1	4.66	78224.3	895.931	P09871	6	19.91	0	C1S_HUMAN	HUMAN		12881	18168.3	17254.3	17150					8750.33	10374.7	9120.67	10880			3234		1908	2751.5	3779		10762	10661	9922.33	10422.7	2547	6641	7001	6497		1985	3665	3566	6069	6199.5	6485	6828	6261	9683.33	9417.67
Four and a half LIM domains protein 1 OS=Homo sapiens OX=9606 GN=FHL1 PE=1 SV=4	9.01	38030.9	15239.6	Q13642	17	63.78	0	FHL1_HUMAN	HUMAN		194833	204268	190672	190012	179832	152034	161356	174870	154644	155873	147640	154543	228846	209817	216880	214793	16475.3	16590	15752.3	17166	96406.3	90015.3	86250.7	88764.3	153866	149939	158364	156811	220901	199399	210933	195571	65691	60534.3	63276.7	58002.3	81509.7	78633.3	86735
Protein scribble homolog OS=Homo sapiens OX=9606 GN=SCRIB PE=1 SV=4	4.83	175855	1250.59	Q14160	2	4.36	0	SCRIB_HUMAN	HUMAN		40416	34497	16134	18772.5	13730	13022	14039	15299	3990	5809.5	6049.5	5795	27200	20779	23522	24335	6923	6106	6967	6822	16017	15053.5	14579	16104.5	6270	6474	7232.5	6532.5	4399	4089.5	3836	3752.5	4003	4724	3490	4110.5	3977.5	3170	4662
Mimecan OS=Homo sapiens OX=9606 GN=OGN PE=1 SV=1	5.3	34264.4	11432.3	P20774	12	58.05	0	MIME_HUMAN	HUMAN		160268	143093	164865	162965	99931.3	100506	103098	101025	77058.7	79085.3	72520.7	71327.3	127528	133935	132930	135155	16045.7	16848.3	22853	18031.3	107263	130022	128484	109322	86024	91105.3	89266.3	98719.7	72910.3	68945.3	66077.3	68399.7	31140.3	38912	34732.7	34732.3	34486	37939.7	37945.7
A-kinase anchor protein 12 OS=Homo sapiens OX=9606 GN=AKAP12 PE=1 SV=4	4.18	192052	707.118	Q02952	9	12.35	0	AKA12_HUMAN	HUMAN		14047.7	13515	13660.7	15051	17796.7	15462.7	15042.3	15233	10780.3	14246.3	10888	11056	12743	11705.3	14615.7	10924	2235.33	2594	2454.33	3524.67	13017	13178.3	13203.3	12607.3	13003	14316.3	13704.3	14645	7435.33	8108.67	7526.33	6723	14094.3	14172.3	14396.3	13044	10239.7	9422	9700.33
Zinc finger ZZ-type and EF-hand domain-containing protein 1 OS=Homo sapiens OX=9606 GN=ZZEF1 PE=1 SV=6	5.54	335980	1401.28	O43149	2	1.52	0	ZZEF1_HUMAN	HUMAN		2339	2115.5	2255.5	2231.5	8043	7856	6689	8661	2583	2241	2852	2974	4847	5689	5899	6115					1853	2254		1825	2334	1682	2406	1878	1669	1598		2248
Decorin OS=Homo sapiens OX=9606 GN=DCN PE=1 SV=1	8.68	40089	21607.1	P07585	14	71.87	0	PGS2_HUMAN	HUMAN		182692	156293	198385	160008	108388	94737.3	110824	104020	78407	75642	70753.3	81777.7	136449	128264	134014	136571	99409.3	112510	99497.7	89393.7	113825	107045	120534	117931	80234.7	66664.3	76001.7	68408.3	36825.3	39301	34804.3	37392.3	21828.3	25058.3	22732	21219.7	20241.3	22345.7	24964
Hemoglobin subunit gamma-1 OS=Homo sapiens OX=9606 GN=HBG1 PE=1 SV=2	6.78	16197.5	9882.83	P69891	10	88.44	0	HBG1_HUMAN	HUMAN		43432	50629.6	45263.5	49980.6	16179.5	16770.8	16104.8	15716.1	14261.3	15536.2	15549.3	15276.9	17958	17289.5	18608.5	18286	8581.84	9461.73	8522.99	9766.78	19797.8	22637.3	21806.6	20395.9	11975.3	13255.9	11665.8	11130.5	4578.1	4834.16	4944.74	4637.75	2784.6	2632.91	2689.51	2849.49	9297.08	9050.09	9109.81
Piezo-type mechanosensitive ion channel component 2 OS=Homo sapiens OX=9606 GN=PIEZO2 PE=1 SV=2	5.75	320859	1726.8	Q9H5I5	3	2.22	0	PIEZ2_HUMAN	HUMAN		5056.67	5202.67	5297	5501	6817	7516	7249	8948	14445	20927	11994	12892	3741				2014.5	1552		2553	4504.67	4637	4343	4700	8042	6287	5775.33	7527.5	3565	3061	3577	3516	14430	7019.5	13526	13743	11026.5	11825	13289
Cysteine-rich with EGF-like domain protein 2 OS=Homo sapiens OX=9606 GN=CRELD2 PE=1 SV=1	4.3	40358.7	1441.41	Q6UXH1	3	10.48	0	CREL2_HUMAN	HUMAN		7561	8084	8180	7174.67	8127.33	8489	11079.5	12247.5	9770	8171	7005.33	7692.33	9264	9046.33	9985.33	10172.3	2586	2982	2784	2567	4972.33	7017.5	6565	7225.5	7268.5	6378.5	6178.5	7659	9902	9122	9300.5	10420.5	4748.5	4188.5	4444	4992.5	5425	6485	6034
Dynein heavy chain 10, axonemal OS=Homo sapiens OX=9606 GN=DNAH10 PE=1 SV=4	5.52	518035	1964.32	Q8IVF4	9	18.45	0	DYH10_HUMAN	HUMAN		34055.3	39179.7	37954	31018.7	6880.33	66979.7	65732	69577	79908.7	76197.3	71077	79723.3	53253.7	58370.7	56498.7	55526.7	16224.3	15082	15931.3	18644.7	50126.3	43088	51161.7	13044.3	39003.7	30475.3	38449.3	33264.3	11421.3	52814.7	52710.7	58515.7	16947	19253.3	21324.7	21912.7	26370	25063	24324.7
Calponin-1 OS=Homo sapiens OX=9606 GN=CNN1 PE=1 SV=2	9.38	33341.6	1346.14	P51911	5	28.96	0	CNN1_HUMAN	HUMAN		5530.5	6290	6472.5	6041.67	10827	12061	12022.7	12505	4797.93	4941.95	5024.59	4601.98	12313.3	11909	13176	12880.3			1174.95		4242.84	5470.1	5601	4587.49	7988	8517.33	8295.33	8055	3094.59	1766.08	3455.07	3182.89	2075.39	2702.5	2794	1959	2028		2484
Coronin-1A OS=Homo sapiens OX=9606 GN=CORO1A PE=1 SV=4	6.24	51710.7	14110.4	P31146	20	65.94	0	COR1A_HUMAN	HUMAN		107349	115338	109907	101174	33451	30376	31663.3	32405	130756	119174	122062	130873	67681.7	49078	64944.3	68405.3	43980.7	51975	44586.7	42688.7	44814.3	45404.3	44114.3	46779.3	83749.7	76058.7	74054.3	75650.7	24749	10228.7	11016.7	25485.3	15178.3	17674.7	17255	17663.3	69753.3	68371	66507
Rootletin OS=Homo sapiens OX=9606 GN=CROCC PE=1 SV=1	5.28	228923	1825.98	Q5TZA2	10	17.2	0	CROCC_HUMAN	HUMAN		37387.7	26925	36444	35679.3	94932.7	90823	95865.7	95091.3	79022.7	73045.7	76118.7	29438.5	76638	73571.3	78857.3	77933.3	13784.7	13050.3	14079.3	12341.3	28798.7	20659.3	27302	27183	22697	20947.7	27206	22634.3	83825.3	85047.3	80670.3	89037.7	17905.3	18455	16098	15564.7	20924.3	17312.7	20981.3
Probable serine carboxypeptidase CPVL OS=Homo sapiens OX=9606 GN=CPVL PE=1 SV=2	5.25	54449	5470.51	Q9H3G5	15	50	0	CPVL_HUMAN	HUMAN		36566.3	31998.7	30951	29418	57232.3	59326.7	51090.3	57128.3	40937.3	39437	38394.7	37694.3	75829.3	77112.7	77591.7	79032.7	32788.3	33129	33118.7	35685.7	40034	43924	45773.3	46194	31012.7	28099.3	30459	27735.7	40226	38930.7	26464.3	41407.3	83325.3	81482.7	91584.7	87077	22894	21639	23376.3
Serine/threonine-protein kinase ATR OS=Homo sapiens OX=9606 GN=ATR PE=1 SV=3	7.07	304960	1442.07	Q13535	7	10.55	0	ATR_HUMAN	HUMAN		20188	15825.3	23398.5	22406	16868.3	13697	19449	14574.3	14032	13218.3	11604	13400.3	20744.5	21648.5	22128	20480	4077.33	4104	4643	3583.33	16816.3	11305.3	14302.3	13724.7	19481.5	19056.5	14844	22032	11460.7	12551.3	11418.3	11696.7	20060	21301	18607	18745	26423	19734.5	23029.5
Bisphosphoglycerate mutase OS=Homo sapiens OX=9606 GN=BPGM PE=1 SV=2	6.09	30176.3	823.434	P07738	6	33.59	0	PMGE_HUMAN	HUMAN		11213.3	18007.3	14470.7	15298.3	6469.67	7058	6067	7063.33	8155	8779.67	9801.33	8968	8445.67	9763.67	9055	10359	4998	5053	4422.67	4568.33	7858.67	12029.5	13287	8832.33	6875.33	5787	7084.33	6732.67	3638	2113	2950.67	5592	4374	4982	4563	6513	9425	11909.7	12553.7
Flavin reductase (NADPH) OS=Homo sapiens OX=9606 GN=BLVRB PE=1 SV=3	7.49	22233.4	10196	P30043	9	90.78	0	BLVRB_HUMAN	HUMAN		120618	127184	119373	119543	72299.3	71137.3	71444.7	71300	78281	86144	83688	85424.7	80936.3	92277.7	91885	84651	14971.7	15483.7	15619	16061.7	88729.3	85790.3	96635	86268	88089	94866.3	86167.3	97187.7	55153.7	50928	43181.3	37814.3	52881.7	58761.3	56814.7	61530.7	103864	86735.3	91792.7
Aldehyde dehydrogenase X, mitochondrial OS=Homo sapiens OX=9606 GN=ALDH1B1 PE=1 SV=3	6.36	57662.6	1193.63	P30837	3	9.67	0	AL1B1_HUMAN	HUMAN		13694	15668	15822	13264	3767.46	2971.77	3705.78	4556.56	5202.86	5083.76	5355.1	5173.17	2483.61	2820.63	3028.08	2805.46	1160.21	1256.66	1104.32	1063.43	2694.02	2837.1	2587.84	2596.24	3603.62	3389.91	3460.9	3518.35	1747.91	1963.97			1228.51	1655.43	1262.55	1456.91	1808.5	819.109	1862.44
Alpha-crystallin B chain OS=Homo sapiens OX=9606 GN=CRYAB PE=1 SV=2	6.92	20158.9	2768.93	P02511	7	65.14	0	CRYAB_HUMAN	HUMAN		53462.3	53746	54918.3	54099	53435	51013.3	48096.7	52166.7	39971	39208.7	39282	39578.3	47471	47473	45511	44620.7	10183.7	10269.7	11775.3	12463	33783	35907	38882	38131.3	25460.3	29023	29825.3	28529.3	59750.3	56485.7	56303.7	58015.7	31072	31652.3	33439	29004.3	13972.7	13081	13535.3
Keratin, type II cytoskeletal 71 OS=Homo sapiens OX=9606 GN=KRT71 PE=1 SV=3	6.23	57804.9	1702.1	Q3SY84	5	25.05	0	K2C71_HUMAN	HUMAN		508.893	359.098	565.408	416.142	3559.42	4143.61	2808.56	4268.66	730.324	1345.99	1333.31	1323.2	1215.69	560.564	270.164	601.254	152.084	130.844	145.728	157.384	828.772	422.568	837.208	886.575	439.292	400.205	438.832	450.574	341.15	186.587	349.258	310.132
cAMP-dependent protein kinase catalytic subunit beta OS=Homo sapiens OX=9606 GN=PRKACB PE=1 SV=2	9.1	40736.8	796.521	P22694	7	19.37	0	KAPCB_HUMAN	HUMAN		13380.2	16116.4	15713.5	13053.3	13113.8	17011.8	15743.6	16157.6	20925.5	18493.9	18096.8	18225.5	8740.21	3798.51	3735.84	3084.06	9601.61	8443.89	8999.27	7796.97	12744.6	12033.8	11388.1	11599.3	10424.2	9681.64	9328.07	9562.59	3248.35	2864.09	3504.57	2633.32	3173.14	3567.18	2691.98	5196.01	16384.6	14053.7	14264.4
Fibrillin-1 OS=Homo sapiens OX=9606 GN=FBN1 PE=1 SV=3	4.62	332882	389.352	P35555	20	10.34	0.0004	FBN1_HUMAN	HUMAN		8967	9156.33	10095.7	8469.67	28950	31081	30659	27495	3960	2920	4077	2169.5	26528.3	25650.7	27275	27693.7	2074	1735.5	2320	1793	11976.3	12779.3	12868.7	13295.3	5598.33	5310.67	6189.33	5280	10525	9541.33	10950.3	10937.7	15399	19282	15553.7	17784	5396.67	5899	5114
Olfactomedin-like protein 3 OS=Homo sapiens OX=9606 GN=OLFML3 PE=2 SV=1	6.14	46409.5	1665.12	Q9NRN5	8	31.77	0	OLFL3_HUMAN	HUMAN		14391	12621.3	15204	14887.3	6149.33	5448	5357.5	7036.5	6965	5993.33	5604	7094	9001	8768.33	8359	8782	3719	4690	4991.33	4592.67	8014.67	9000	8822	9186	6705.33	6248	6436	6566	3058.67	3053.67	2952.67	2772.33	3412.5	3096	3467.5	3548.5	2151.5	2232	2112
Complement component C6 OS=Homo sapiens OX=9606 GN=C6 PE=1 SV=3	6.34	108436	772.271	P13671	7	12.85	0	CO6_HUMAN	HUMAN		8458.67	8714.33	7418.33	7608.33	8886	10294	9889	8782	7976.67	7664	8544.33	7436.67	5917.33	7326.5	5727	6832					8364	9519.33	8767.33	7478	5554	5515.67	4958	7477	2395.33	2130.67	2052.33	2365	12708	12970	13506	14372	11950.7	11488.3	11979
Aldo-keto reductase family 1 member C1 OS=Homo sapiens OX=9606 GN=AKR1C1 PE=1 SV=1	7.84	37244.6	953.058	Q04828	5	21.36	0	AK1C1_HUMAN	HUMAN		9800.85	6333.78	9877.5	10554.5	5047.33	5191.06	4838.31	4875.17	2334.48	2262.72	2161.57	2605.69	5476.38	4279.16	3830.54	3864.9	2115.42	2305.47	2627.37	2750.74	4424.46	4743.33	4441.2	3991.99	2220.94	1980.77	2254.55	2318.5		2659.5	2842.58	2469.76
Charged multivesicular body protein 4b OS=Homo sapiens OX=9606 GN=CHMP4B PE=1 SV=1	4.57	24950.2	1859.1	Q9H444	3	19.2	0	CHM4B_HUMAN	HUMAN		15281	18319	28910	29830	21195	17224	20318	20211	22500.5	18999.5	19977	22270	17085	20961	18533	20930	4345	4547	4012	5136	17769.5	22560.5	19549	18835.5	17287	23582	17744.3	23043	15093	16165.7	14585	14752.3	23120.5	26542.5	25453.5	25227	25964.5	23729	26840
HLA class I histocompatibility antigen, alpha chain E OS=Homo sapiens OX=9606 GN=HLA-E PE=1 SV=3	5.53	40384.9	1903.46	P13747	3	28.77	0	HLAE_HUMAN	HUMAN		3117	3934.37	4756.87	4703.08					2754.94	2765.65	2483.23	3565.83	3979	3468	6031	5999	2390		4223.72	4296.47		1805.5		1750		1848	2138		2532	2525	3091	1693
Immunoglobulin J chain OS=Homo sapiens OX=9606 GN=JCHAIN PE=1 SV=4	4.91	18554.8	2668.34	P01591	2	39.62	0	IGJ_HUMAN	HUMAN		20255	20037	19859.5	23036.5	12011	11821	12616	11881	34176	35360	33838	32778	15762	12868	14361	14873	7433	6875	6492	8730	11779	13238	13024	13864	21320	21580	25883	20354	5538	5572	4844	5525	12869	14766	12860	13768	20774	39113	26190
2-oxoisovalerate dehydrogenase subunit alpha, mitochondrial OS=Homo sapiens OX=9606 GN=BCKDHA PE=1 SV=2	8.31	50756.2	1206.84	P12694	4	30.79	0	ODBA_HUMAN	HUMAN		8642	6518.33	6584.67	7105.33	3903	3974	5067.5	4550.5	7052	5904.33	7099.5	5265.67	5928	6524	6980	7048.5	2166	2128	1795	1910	5304	4707	5749.67	5542.33	5492.33	5805	6057.67	5369.33	4973	5714	6215.33	4830.67	4812.67	3941.5	4406	5966.67	4311.33	4793	4209
Band 3 anion transport protein OS=Homo sapiens OX=9606 GN=SLC4A1 PE=1 SV=3	4.9	102078	1600.13	P02730	12	22.17	0	B3AT_HUMAN	HUMAN		21588	19952	20528.7	20012.7	8967.67	10562	11564.3	10423.7	6295.33	6187.33	6350.33	6239	11071	10432.3	10882	11971.3	8875.67	9787.67	10116.7	8146.67	10593.3	13612.7	10365.7	9496	6844.67	6094.33	7242	6936	1278.33	1798	2612	2088					16647.3	15838.7	15249.3
Nebulin-related-anchoring protein OS=Homo sapiens OX=9606 GN=NRAP PE=1 SV=2	9.45	198044	2734.83	Q86VF7	3	7.4	0	NRAP_HUMAN	HUMAN		69496	81427	76377	32302.5	35559	42477	42765	26660	37420	26100	33650	40487	57056	60965	57754	61989	14473	11414		13731	57636	56971	62975	31960.5	20369.5	21452	41017	34741	22810	27075	16277.5	25774	13537	14855	14999	13618	9612	7983	9803
Retinal dehydrogenase 1 OS=Homo sapiens OX=9606 GN=ALDH1A1 PE=1 SV=2	6.29	55489.2	13901.5	P00352	30	84.23	0	AL1A1_HUMAN	HUMAN		208904	193631	192913	202233	146118	139202	141990	146451	148571	143385	143007	146390	186040	176543	180686	186858	71817.7	73314.7	76337.7	83347	90837	93902.3	83039.3	102034	140605	130078	127595	127915	201956	196644	204678	210865	80148.7	84163.3	81224	72740.3	87036	92803.7	88295.3
Carbonic anhydrase 1 OS=Homo sapiens OX=9606 GN=CA1 PE=1 SV=2	6.67	28927.3	32109.9	P00915	12	77.78	0	CAH1_HUMAN	HUMAN		336211	313500	328683	327597	226526	211745	226966	216082	235359	236180	237380	257598	218187	222220	241201	236202	101495	97566.3	99590	86179.7	321454	302860	335299	303480	209285	192816	207989	214992	89371.3	90725	90148.7	89776.7	106794	118558	123755	126452	294488	295183	302770
Probable tRNA N6-adenosine threonylcarbamoyltransferase OS=Homo sapiens OX=9606 GN=OSGEP PE=1 SV=1	5.9	36940.2	763.721	Q9NPF4	4	25.07	0	OSGEP_HUMAN	HUMAN		45390.3	27380.7	49280.3	47801.7	34427	30863.5	23193.3	21509	45046.7	48398.7	45561	46747.3	56367	53889.5	57213	51474	11644.7	12593	12868.3	13233.3	22676.3	21856	22597	21411	38513.3	37315.7	39001.7	38112	56727	43531.3	40858	41679.3	24431	27133.3	23926.3	22055.3	28710.7	28268	29547
Coiled-coil domain-containing protein 39 OS=Homo sapiens OX=9606 GN=CCDC39 PE=2 SV=3	6.04	110414	1357.85	Q9UFE4	4	8.82	0	CCD39_HUMAN	HUMAN		3354	2996.5	2767.33	3573.5	13047.5	12784	13155.5	11955	19200	16178	11923	17821	6959	9379	6622	6252.5					6476	4671	5205	6304	3610.5	4557	4022.5	4682.5	5787.5	5487	6111	6004.5	4001	3500	3629	3912
BolA-like protein 2 OS=Homo sapiens OX=9606 GN=BOLA2 PE=1 SV=1	6.08	10287.6	1288.22	Q9H3K6	3	51.16	0	BOLA2_HUMAN	HUMAN		10487.5	10354.5	9864.5	10225					17506.5	19077.5	16669	18104.5			11193	9474	6406.5	5355	7164	5916	10879	9467	11190.5	8983	11356.5	9182	12993	10897.5	10163	11759.5	10491	12513.5	9614.5	8517.5	8135.5	8771	10826	9073.5	8465.5
Heat shock 70 kDa protein 12A OS=Homo sapiens OX=9606 GN=HSPA12A PE=1 SV=2	6.32	75263.6	359.912	O43301	2	4.3	0.0004	HS12A_HUMAN	HUMAN		9250.5	7535.5	8030.5	8647.5	4394	3967	3771	4010	3088	2042	2151	2211	6052	3929	10623.5	5017					3396	3551	3504	3869	3091	3248	3644	2738	1735	2160	2476	1743					1795
Cullin-2 OS=Homo sapiens OX=9606 GN=CUL2 PE=1 SV=2	6.46	87610.6	534.749	Q13617	2	2.95	0	CUL2_HUMAN	HUMAN		5857.5	7252	6121	6632	13332	13850	12629	9865	5769	7167.5	7039	8213.5	6884	14243	15191	7714	7476	9118	9266	8051	6272.5	5612.5	6584.5	6068.5	5645	6343	6573.5	6827	5070	6365.5	5255.5	5671.5	4367	4466	4647.5	3496.5	4344	4444	5374
Lactotransferrin OS=Homo sapiens OX=9606 GN=LTF PE=1 SV=6	8.01	80063.9	7115.6	P02788	30	79.58	0	TRFL_HUMAN	HUMAN		76004	78848.7	75725	70031	23324.4	20944.9	22951.4	22400.5	49430.7	46958.3	44404.8	43980	16353	15087	15620.7	15857.8	11343.3	10435.3	10757	10714.7	29852.3	50832	30938	31228.3	25586.3	30361.7	25337.2	24725.3	9589.43	11094.7	10319.2	10487.5	17340.2	16527	15299.8	15753.7	61510.3	55670	57484.3
Glutathione S-transferase Mu 4 OS=Homo sapiens OX=9606 GN=GSTM4 PE=1 SV=3	5.5	25789.5	3917.55	Q03013	9	53.21	0	GSTM4_HUMAN	HUMAN		22546.6	28269.1	27486.5	22042.8	6364.96	7436.5	5264.61	6132.46	4527.55	4316	4271.87	4252.94	5043.75	4971.8	5009.32	4715.26	9060.58	9433.83	10145.5	10005.1	1160.35	1543.59	1109.91	1177.91	1525.84	1199.94	1781.79	1228.85	731.906	685.449	861.888	779.833
Unconventional myosin-Va OS=Homo sapiens OX=9606 GN=MYO5A PE=1 SV=2	8.52	217116	1818.06	Q9Y4I1	7	11.43	0	MYO5A_HUMAN	HUMAN		50097.5	38172.1	55322.2	53521	119986	103626	99472	63129.4	38627.8	43416.4	44131.4	38900.1	42842.6	36602.1	40106	38062.6	36786.8	28692.1	43522.3	27775.4	49062.5	47319.7	42429.2	43426.2	38133.1	42385.3	37657.7	45596.3	30894.4	25092.3	25269.9	29557.1	40806	42407.7	44300.1	49036.9	58989.5	80702.4	58458.7
mRNA turnover protein 4 homolog OS=Homo sapiens OX=9606 GN=MRTO4 PE=1 SV=2	8.61	27674.6	2027.5	Q9UKD2	5	34.73	0	MRT4_HUMAN	HUMAN		123178	126615	120170	127330	74872	81963	87238	77074	67660	67568	64970	66571.5	101184	91060	101200	92335	71544	54046	62515.7	56111	106823	56898.5	103653	110899	36092	56681.5	54028.5	58764	108078	55049.5	54578	59528	48035.5	26901	26826	30292.3	52012.5	30528.7	33019
Alpha-N-acetylglucosaminidase OS=Homo sapiens OX=9606 GN=NAGLU PE=1 SV=2	6.19	82722	752.077	P54802	4	8.75	0	ANAG_HUMAN	HUMAN		4548.33	5728.67	5396.33	5815	3653	2844	4797.33	4825.67	4349	3967		7555	8172.67	7652.33	6975	8503.33	6425.5	2006	1508	1895	5162	2655.67	5136	4566	2691	2281		7849	3395	3269.33	5381.5	2946	3875	4806.5	4726.5	1907	9661	8888
Fibrinogen gamma chain OS=Homo sapiens OX=9606 GN=FGG PE=1 SV=3	5.24	52139	24478.2	P02679	23	83.22	0	FIBG_HUMAN	HUMAN		349626	336661	329264	344006	196484	191298	198580	198453	228417	229823	240898	237553	147822	145850	149407	146887	39113	37358.3	36730.7	44027.3	163522	170043	179781	161511	286987	320028	296913	294572	50136	49813.7	48517.3	54077.3	153265	168089	173740	166109	356624	340448	358208
Ras GTPase-activating-like protein IQGAP2 OS=Homo sapiens OX=9606 GN=IQGAP2 PE=1 SV=4	5.33	181148	1381.55	Q13576	29	33.65	0	IQGA2_HUMAN	HUMAN		14260.3	14398.3	15994.3	16157.7	7824	8468.67	6413	8438.67	7554.08	8886.56	7483.22	7375.96	23085.3	20270	22953.3	22340.7	12131.7	11915.3	11815	11805.3	7454.67	6568.67	7027	6561.33	7094	9467	8892.67	7431	7879.67	7564.67	8441.67	8181.33	6854.33	7389	8986.33	8036.67	6894	6729	7152.33
Peptidyl-prolyl cis-trans isomerase FKBP10 OS=Homo sapiens OX=9606 GN=FKBP10 PE=1 SV=1	5.24	64758.4	600.126	Q96AY3	4	9.45	0	FKB10_HUMAN	HUMAN		17766	16400.7	16992.3	21368.3	7242	9350	6247.33	6914	9144.67	9360	9020.67	7921	9919	11543.5	9545	10159.3	7339	5969	6352.5	6997	12155	11236.7	10794	10452	7041	7260.33	7031	7624.33	6519.67	6158.67	6311	6605.33	6859	5955.67	6299.33	6225	9603.67	9507.33	9488.67
Caveolae-associated protein 3 OS=Homo sapiens OX=9606 GN=CAVIN3 PE=1 SV=3	6.02	27701.2	329.877	Q969G5	2	7.66	0.0004	CAVN3_HUMAN	HUMAN		7442.5	8611.5	8867	5761.5	6667	8197	6425	6691		6191	7600		6507	6462	5818	6630	1513				7126.5	7758	7087.5	7582.5	5632.5	7314	5784.5	7040.5	1622	2009	1663	1906	5647.5	6527	6578.5	6906	5289.5	7743	2041
Heat shock protein beta-6 OS=Homo sapiens OX=9606 GN=HSPB6 PE=1 SV=2	5.95	17192.6	1422.32	O14558	2	23.12	0	HSPB6_HUMAN	HUMAN		9085.5	7507	8691	7684	7269		5180	5734	5813.5	9048	4138.5	9029	6496.5	3768	6121	6197					5608	4106	4488	6276	7512	4492		3681				1387				1705			2271
HLA class I histocompatibility antigen, B-44 alpha chain OS=Homo sapiens OX=9606 GN=HLA-B PE=1 SV=1	5.63	40823.5	4015	P30481	16	62.71	0	1B44_HUMAN	HUMAN		7669.45	8353.09	8104.44	7377.67	876.007	847.155	824.609	913.207	2941.97	3246.35	3227.53	3323.5	624.276	738.495	587.712	469.688	1190.02	3147.32	2410.03	1419.39	586.373	588.592	598.579	638.071	1573.05	1408.16	1488.32	1460.27	337.362	349.06	387.849	352.122
Ras suppressor protein 1 OS=Homo sapiens OX=9606 GN=RSU1 PE=1 SV=3	9.14	31540.3	2778.01	Q15404	8	49.46	0	RSU1_HUMAN	HUMAN		29259	29618.3	21451	31005.7	10899.7	14518	12715.3	13064	21962.7	21819.7	21366	23872	20919.7	22970.7	23004.7	21485.7	10097	9194	8640.67	8670.33	17938	21656.7	18144.7	19731	21388.3	22631.3	19915	22381.7	19364.7	10586.7	9940.67	16380.7	12935.3	16099.3	14660.7	14133.3	16204.7	16736	18907.7
Huntingtin OS=Homo sapiens OX=9606 GN=HTT PE=1 SV=2	5.76	351596	1472.96	P42858	6	5.89	0	HD_HUMAN	HUMAN		19578.3	23430	22046.7	22976.7	29088	24259	28533	28563	15523.7	18583.5	19682.5	15650.3	12997.5	16799	14494	14524.5	9226	11379	7718	8030.67	17690.3	17751.3	17777.3	16096.3	21074	26397.3	23612	25596.3	7522.33	10824.7	10213	8113.67	59401	47952.7	45921.7	55841.5	34841	37683.5	27668.7
GTPase IMAP family member 1 OS=Homo sapiens OX=9606 GN=GIMAP1 PE=1 SV=1	9.04	34711.3	514.814	Q8WWP7	2	12.09	0	GIMA1_HUMAN	HUMAN		11002.5	12271.5	11869.5	9740.5	4778	4646	5208	5715	8007	7677	8410	9063.5	3790	4893	3634	5844					6663	6406.5	5697	5417	5603	4166	6320	5934	3432	3425	2736	3613	2410	1885	2325	2157	3268.5	3437	4630.5
Collagen alpha-1(VI) chain OS=Homo sapiens OX=9606 GN=COL6A1 PE=1 SV=3	5.09	109670	14873.2	P12109	41	76.46	0	CO6A1_HUMAN	HUMAN		326286	337409	350619	337026	200936	194299	192099	192807	158837	158857	159389	150507	263982	253717	268932	250661	75588.7	78910	72625.7	79492	211909	217434	218352	234997	199064	205552	195778	195794	208990	216612	226054	206278	125906	129855	126429	119950	134633	129747	153186
Baculoviral IAP repeat-containing protein 6 OS=Homo sapiens OX=9606 GN=BIRC6 PE=1 SV=2	5.61	536529	2592.08	Q9NR09	3	3.56	0	BIRC6_HUMAN	HUMAN		8657	6388	7679	7277	15493	22994	21783	15198	5251	4420.5	5885.5	6284	8213	9544	8416	9423	13126.5	11900.5	12526.5	11570	3929	3860	3810	4092.5	3052.5	4928	2636	2986.33	4186	4028.5	3088.67	3383.33	2920.5	3921	3413				3751
ATP synthase subunit d, mitochondrial OS=Homo sapiens OX=9606 GN=ATP5H PE=1 SV=3	5.02	18548.3	13755	O75947	9	87.58	0	ATP5H_HUMAN	HUMAN		86982.7	84104.3	84843.7	83646	94661.3	88146.7	97885.7	87454.7	88888	94513.7	85998.7	95148.3	69149	64647.7	60448.3	60160	14108.7	13753.3	15142	15739.3	52543.7	47197.3	48119	50035.7	99074	88424.7	88036	96552.7	88149.7	84455.7	82497.7	89759.7	43324.7	40522	43973	45862	65205	57336.3	67738
Collagen alpha-2(VI) chain OS=Homo sapiens OX=9606 GN=COL6A2 PE=1 SV=4	5.79	109777	8300.87	P12110	35	72.82	0	CO6A2_HUMAN	HUMAN		246153	253359	252300	252671	172168	161395	161304	152168	117821	121422	115535	122403	211305	196222	202885	228570	51016.3	52421.7	51741.3	47873	203758	201284	156689	154396	169152	158180	172255	174006	150398	151585	164156	149720	86389.7	78797	80405.3	83354.3	114692	124279	125227
Oxygen-regulated protein 1 OS=Homo sapiens OX=9606 GN=RP1 PE=1 SV=1	5.44	243513	1001.03	P56715	3	4.27	0	RP1_HUMAN	HUMAN		14710	13016.3	12356	4925.33	39377	39564	39343.7	42916	37217.3	31956	30210.3	34255.3	7990.5	28704.5	21836	7903	12383	12807	12995	10948	22670.5	20217	19545.5	21539.5	16595.5	14053	14095	15405	22869.3	11687.3	18436.7	20076.7	7081	5406	7206	5718	6999	6987	7299
Regulator of G-protein signaling 10 OS=Homo sapiens OX=9606 GN=RGS10 PE=1 SV=2	5.19	20349.9	691.052	O43665	2	16.18	0	RGS10_HUMAN	HUMAN		7049	7205	7820	7134					5415	4816	6014	3584	2335				5994.5	5155.5	5075	7476	1692	1684	2183.5	2547	4773.5	5089.5	4730	4832	2158	1837	2039	3003	4199	3042	3276.5	3412.5	3312	3719	3204.5
Glutaminase kidney isoform, mitochondrial OS=Homo sapiens OX=9606 GN=GLS PE=1 SV=1	7.6	74316.7	927.922	O94925	7	20.63	0	GLSK_HUMAN	HUMAN		9973	9706.67	9688.67	9955	18043	16706	12685.7	16339	12910.3	11286.3	12980.3	12467	7882	7527	6677	6424.67	4626.33	5937.67	6097.67	5873.33	13074.3	13098.3	12291.7	12844.7	6023	6339	7099	7542.33	8296.67	7662	9570.33	9238.33	10343.3	11068.3	10581	10027.7	7276	6477.5	5398.33
Complement factor H-related protein 1 OS=Homo sapiens OX=9606 GN=CFHR1 PE=1 SV=2	7.19	38791.2	5313.83	Q03591	16	73.03	0	FHR1_HUMAN	HUMAN		56912.5	47892.7	48685.6	53613.4	18158.4	18263.4	19886.5	16560.5	43721.2	39922.9	42568.4	40470.6	10869.2	9832.31	10490.5	10893.7	6102.83	6106.41	5390.51	5605.3	24516.9	23268.3	23899.8	22890	32623.9	32321.6	32805.6	29876.2	10095.3	10611.5	9400.02	10035.2	18562.3	17836.3	17140.9	16858.7	33497.4	34277.5	40970.4
Transcription intermediary factor 1-beta OS=Homo sapiens OX=9606 GN=TRIM28 PE=1 SV=5	5.41	90317.6	3306.52	Q13263	30	70.18	0	TIF1B_HUMAN	HUMAN		88081.7	84397	82371.3	83777.3	85972.7	168369	164548	166967	181041	90083	192476	89490.7	126736	126785	105345	125605	40665.3	31115	46914.3	40249.7	66464	65357.7	60605.3	66053.7	110696	103339	119318	105791	114691	118636	160096	159687	58710	75427.3	51516.7	80108.7	56912.7	51043.7	72954.3
Thyroxine-binding globulin OS=Homo sapiens OX=9606 GN=SERPINA7 PE=1 SV=2	5.85	46666.8	826.496	P05543	9	31.08	0	THBG_HUMAN	HUMAN		4883.33	5460.33	5306.33	5280.67	3986	4535	4701.5	4028	8185.33	8330.33	8547	7940.33	2901.5	3025.5	2805	2733.5	2013	2751	2511	2127	3007.33	3623.67	3226	3324	5497	6769.67	6909	6720.67	1724.5	1823	1903	2210	12678.3	13694.3	12970	12754.3	12549	15944.3	17197.3
Fibrinogen alpha chain OS=Homo sapiens OX=9606 GN=FGA PE=1 SV=2	5.61	95714.5	11692.4	P02671	34	61.55	0	FIBA_HUMAN	HUMAN		211621	213951	212473	209939	119828	133972	139383	126381	149174	155889	152627	144118	86318.7	83598.7	80965.3	91012.3	23980	24200	23655	25214.3	84528.7	88866.3	96091	95204.3	202957	230630	209585	210540	36388.3	35083.7	32848.3	32446	131761	120047	128798	132894	228824	241717	237431
HLA class II histocompatibility antigen, DP beta 1 chain OS=Homo sapiens OX=9606 GN=HLA-DPB1 PE=1 SV=1	8.67	29444.5	1569.85	P04440	3	25.58	0	DPB1_HUMAN	HUMAN		23550.7	30060	25675	25072					8126	7863	7451	7785	2745		2338		9526	14761.5	13000.5	11637.5	7402	7072	7336	7593	4240	4723	4187	4045		3629	3965	2549		1484			5367	5592.5	5527.5
Alpha-2-macroglobulin OS=Homo sapiens OX=9606 GN=A2M PE=1 SV=3	6	164717	13760	P01023	64	65.74	0	A2MG_HUMAN	HUMAN		174946	158322	171163	159363	83417.7	77068.3	83455.3	86034.3	59211.7	61399	59551	59933.7	191035	176781	183904	191843	40992.3	42751	44684	43026.3	151123	156683	156296	150446	68168.3	70191.7	67674.7	73666.7	64589.3	62704	66533.3	63463	134788	131250	135637	148748	132956	119828	130195
Protein S100-A10 OS=Homo sapiens OX=9606 GN=S100A10 PE=1 SV=2	7.25	11317.2	12757.7	P60903	8	68.04	0	S10AA_HUMAN	HUMAN		95497.3	112046	105054	107328	43530.3	49640.3	36634.7	46743	54616	54508.7	52354.7	54429.7	57618.3	62129.3	56793.7	58123.3	30555	31916.3	32749	31957.7	74899	63353	69977.3	71884.7	47789.7	25754.7	48824.3	56425.7	50295	45607.3	49444.3	46142.7	83691.7	81397	79078.3	86586.7	31860.7	37069.7	34890
Lymphocyte-specific protein 1 OS=Homo sapiens OX=9606 GN=LSP1 PE=1 SV=1	4.49	37419.7	8639.55	P33241	9	55.16	0	LSP1_HUMAN	HUMAN		51999.7	45010	53053.7	56277	5548	5726.5	5238.5	6090	50511.3	52469	56274.7	56326.7	4159.33	4229	3818	4168	10630	11033	10325.3	11512	11643.3	12464.3	11482.3	13039	25733	25621	26581.7	27461.7	5441.67	6052.67	5912.67	5225.33	7616.67	7225.33	7189.67	7084.67	22866.3	22905.7	22868
Stromal interaction molecule 1 OS=Homo sapiens OX=9606 GN=STIM1 PE=1 SV=3	6.19	77708.7	1482.2	Q13586	10	26.72	0	STIM1_HUMAN	HUMAN		75416.3	62578.7	70330	74400.3	73224	67099	66791	24803	40363	39426.7	40582	42120.7	19025	17200.7	17496	21336.7	19084.3	15340.7	14970.3	15530.3	30631	24445	27949.3	26093.7	56777	57315.7	63846	58299.3	19035	20897	18734.7	19200.7	27465	22637.7	25476	26204.7	75618.3	82638	79980.7
Complement C1r subcomponent OS=Homo sapiens OX=9606 GN=C1R PE=1 SV=2	5.77	81658.4	825.845	P00736	9	21.42	0	C1R_HUMAN	HUMAN		16729	17345.3	16621.3	18573.7	5816.67	5082.67	4935	5422.67	12531.3	12688	12046	11733.3	4399	5756	4585.33	3988.33	3951	6746	4420	5125	10627	11471	10328	10084.3	6928	6787.67	7074.33	7598.67	4353	1770	1385	1265	4076	4246.33	3343	4761.33	9475	8568	9392
FK506-binding protein 15 OS=Homo sapiens OX=9606 GN=FKBP15 PE=1 SV=2	4.93	134143	477.243	Q5T1M5	2	2.63	0	FKB15_HUMAN	HUMAN		7065	4148.5	3639	4622.5	5220		6534	5808	3767	5306	4674	4756	10057	8983	10942	9620	5704.5	4841	4651.5	5022.5		3413.5	3665	3555	3280	4113	4350		6035		6456			2432		2671	2380	2791	3370
Arachidonate 15-lipoxygenase B OS=Homo sapiens OX=9606 GN=ALOX15B PE=1 SV=3	5.67	76484.3	1299.67	O15296	6	17.6	0	LX15B_HUMAN	HUMAN													6572					3727	6040	5284		9761.67	9872	9961.33	11121.7	4040.67	6740.67	6188.33	3724.33	1965	2083.33	1636.67	1799	4472.5	3752.5	5072	3545	3788.5	10684	8868
PRA1 family protein 2 OS=Homo sapiens OX=9606 GN=PRAF2 PE=1 SV=1	9.41	19600.1	943.454	O60831	2	12.36	0	PRAF2_HUMAN	HUMAN												5637						10423.5	6136	10215	9042.5	7362	8389	5791	3467	6837	6307	6134	9463			3389			2241			7488	8537	8329.5
Ena/VASP-like protein OS=Homo sapiens OX=9606 GN=EVL PE=1 SV=2	9.24	44734	679.858	Q9UI08	5	17.79	0	EVL_HUMAN	HUMAN		11198	13083.7	12347.3	10794.7					11894.7	13395.7	13881.3	12858.3					2088.67	3528.33	3231.67	3050	1314		1826		3798.67	3543.67	3848	3490.67	1362	1417	1486	1223					3192	3046.5	3515.5
Pro-interleukin-16 OS=Homo sapiens OX=9606 GN=IL16 PE=1 SV=4	7.97	143064	823.646	Q14005	7	8.93	0	IL16_HUMAN	HUMAN		13982	14885.7	14299	14327					15589.3	16038	16620.7	18096					5316	5593.33	5516.33	5844.33	1787	2201		1489	4939	4861	4916.67	4975.33	1611	1433	1569						4060.67	3568.67	3895
Proteoglycan 3 OS=Homo sapiens OX=9606 GN=PRG3 PE=1 SV=2	4.5	26203.9	1667.89	Q9Y2Y8	3	18.22	0	PRG3_HUMAN	HUMAN		3727	3806.5	4125.5	3578													29904.3	29243	28782.3	30241.7
Lysine--tRNA ligase OS=Homo sapiens OX=9606 GN=KARS PE=1 SV=3	5.9	68504.4	984.897	Q15046	16	37.86	0	SYK_HUMAN	HUMAN		25270.7	27397.3	24429	25573	24546.7	23772	23750.7	23119.3	21624.7	27221.3	23874.3	25201.3	23465.3	22771.3	27019.3	23840.3	21731.3	20354.3	21663.7	19446.3	22406.3	19038.3	20750.7	20769	18841.7	21919.3	21170	20642	17388	19974.7	20182.3	21412.3	15347.3	15995.7	15585.7	15808.7	17804.3	17960	17478.3
Rho GTPase-activating protein 5 OS=Homo sapiens OX=9606 GN=ARHGAP5 PE=1 SV=2	6.16	173943	543.795	Q13017	2	2.8	0	RHG05_HUMAN	HUMAN		12986		26419	23436	21443	23672	22062			16196						18250			1851		13796			8712.5	4631	1543	4284.5	1548	2357	2123	2615.5	2824
N-acylethanolamine-hydrolyzing acid amidase OS=Homo sapiens OX=9606 GN=NAAA PE=1 SV=3	8.99	40237.2	725.389	Q02083	2	7.8	0	NAAA_HUMAN	HUMAN		5390	5631	5592	5164													11252	12333.5	11638	11598.5													1882			1922
Methylcrotonoyl-CoA carboxylase beta chain, mitochondrial OS=Homo sapiens OX=9606 GN=MCCC2 PE=1 SV=1	7.53	61846.5	1855.52	Q9HCC0	16	61.1	0	MCCB_HUMAN	HUMAN		13911.3	16344	21114.3	15533.3	14265.7	15257.7	16543	16323	17771.7	16585.7	17291	16070	14327	14917.7	13635.7	15263	20474	20026.7	20819.7	19481	18786	18846	18411.3	17183.7	20654	20089.7	19916.3	20184.3	24423.7	24062.7	24956	23378.3	16225	16000.7	15207	15192	19725.3	19836.3	20258.3
Aspartate--tRNA ligase, cytoplasmic OS=Homo sapiens OX=9606 GN=DARS PE=1 SV=2	6.09	57535.5	4337.56	P14868	24	60.08	0	SYDC_HUMAN	HUMAN		30730.7	29190.3	27356	27218	23433.3	22996.3	21861.7	21327.3	34551	31392.7	30850	28267	23907.3	25388.7	22876	22540	31022	27814.7	29116.3	32561	36959	37004.3	32651	37914.7	34526.3	38080.3	29726.7	37227.7	35108	35980.7	38694.3	37691.7	27474.7	30391.7	28896.3	31995	29431.7	29857.3	32340.3
STE20-like serine/threonine-protein kinase OS=Homo sapiens OX=9606 GN=SLK PE=1 SV=1	4.9	143322	730.51	Q9H2G2	3	4.62	0	SLK_HUMAN	HUMAN		4697	4717.67	5374.5	4924	3258	3862		3981	4290.5	4411.67	3737	3900	4668	4076		5005	4949.5	4684.5	4770	4702	6154	5671.5	6356.5	6539.33	5701.67	5744.5	5250.33	5924.67	6362	6568.5	5953.5	6170.5	3313	3140.5	4223.33	3568.5	5200.5	4737.67	4665.5
Programmed cell death protein 6 OS=Homo sapiens OX=9606 GN=PDCD6 PE=1 SV=1	4.97	21925.5	3769.14	O75340	8	75.39	0	PDCD6_HUMAN	HUMAN		12520.3	13789.3	11765.7	13531.7	11881	12157	11392.7	11877.7	14766.3	13145.7	14898.7	15688.3	14379	13268.7	13792.3	13752	14218	14427.7	16030.3	15929.3	13830.7	15567.7	14593.7	15441.3	16064.3	18255	17740.7	15388.7	15985.7	17913	17466.7	15075.3	13226.7	16404.7	16620.7	14759	13781	13704.3	14632.7
Receptor-type tyrosine-protein phosphatase C OS=Homo sapiens OX=9606 GN=PTPRC PE=1 SV=3	5.72	148969	279.787	P08575	2	2.68	0.0004	PTPRC_HUMAN	HUMAN		9117	8371.5	9808.5	9356.5					8838.5	9976.5	11335	10655					6783.5	5836	7032	7679.5		3278			6389	5167	5393	6080.5									5742	4033	4825
Symplekin OS=Homo sapiens OX=9606 GN=SYMPK PE=1 SV=2	5.74	142004	1552.62	Q92797	4	6.59	0	SYMPK_HUMAN	HUMAN		4965	4855.67	4917.33	4490				3012	4013.67	4134.33	3930	4257.33	4909	4434	2914	4946	4607	4716.67	5410.67	4957	5632	4967.33	6324.33	5458.33	5881	5393.33	5594	5617.33	5904.33	5733.67	5131	5364.67	4762.67	4780	4595.33	4661	5629	4965.33	4615.67
14-3-3 protein zeta/delta OS=Homo sapiens OX=9606 GN=YWHAZ PE=1 SV=1	4.53	27916.2	46087.1	P63104	17	80.41	0	1433Z_HUMAN	HUMAN		209409	222992	232710	227773	156761	146134	143028	160551	233303	230845	254758	254054	176564	168949	171086	164792	225234	209698	245344	232448	299798	246780	289310	274553	277048	250729	275998	300216	235361	251390	255279	254112	208449	193661	199301	205235	232117	225674	211376
Peptidyl-prolyl cis-trans isomerase B OS=Homo sapiens OX=9606 GN=PPIB PE=1 SV=2	9.85	23799.6	23437.8	P23284	14	77.78	0	PPIB_HUMAN	HUMAN		157000	158979	148906	146733	108908	107290	107617	107414	150921	152350	164182	156437	129611	128513	130105	136083	163409	147374	148841	153156	158270	158606	151955	155081	185689	185126	184035	188431	193381	192934	193067	186390	109898	108823	111256	107060	136626	145466	155038
L-lactate dehydrogenase B chain OS=Homo sapiens OX=9606 GN=LDHB PE=1 SV=2	5.64	36923.7	30142.4	P07195	19	86.23	0	LDHB_HUMAN	HUMAN		175149	166022	167846	164133	100784	96679	101197	104430	160630	156319	158983	159884	128739	127898	123075	133894	204090	188620	196518	187204	153237	148053	158508	152250	192584	214123	191448	202916	183941	173729	172038	179534	128415	130618	128245	127392	162078	147945	161464
Dynein heavy chain 8, axonemal OS=Homo sapiens OX=9606 GN=DNAH8 PE=1 SV=2	5.89	518315	2508.56	Q96JB1	22	25.79	0	DYH8_HUMAN	HUMAN		35703.9	38241.4	34118.5	35374.9	30880.3	30968.3	25796.3	33305	31393.8	30514.7	33555.3	31220	37176.3	40037	34918.3	37967.3	33228.3	31348	32051.3	31696	29246.2	28012.3	28297	28099.3	28667	27675.3	24665.8	28262.8	22947.3	25254	24049	25536.7	26305	23207	24467.3	24844.7	26774.7	24750.3	28168
Complement decay-accelerating factor OS=Homo sapiens OX=9606 GN=CD55 PE=1 SV=4	7.46	42426.7	513.496	P08174	2	7.09	0	DAF_HUMAN	HUMAN		1808	1496	1630		2540			2923																					6924	6799.5		5905	10761	11887	12573.5	11391
NAD(P) transhydrogenase, mitochondrial OS=Homo sapiens OX=9606 GN=NNT PE=1 SV=3	8.06	114637	1516.87	Q13423	13	22.84	0	NNTM_HUMAN	HUMAN		15921.7	16215	14194.7	14104.3	9555.33	9140.67	9387.33	10107.3	12801	12027	12035	12371.3	9630.67	10254.7	10522	10629.3	13237.7	12693.3	11586	12149	17135.3	15693.7	17019.3	18361	15862.7	15423.3	16189	14704.3	15294.3	15303.3	15060.7	14836	21309.7	25437.3	26525.7	21468.7	13834.7	12882.7	13821
Deaminated glutathione amidase OS=Homo sapiens OX=9606 GN=NIT1 PE=1 SV=2	7.58	36751.9	4540.14	Q86X76	9	62.69	0	NIT1_HUMAN	HUMAN		17313	18114.3	16906.3	21317.3	11282.7	10934	11908.3	11299.7	15997	17514.7	15987.7	17095	15212	14027.3	13661	12414	20414.3	20348.3	20315.7	20467.3	17399.3	20823.7	16692	24207.7	23685	21303	18050.7	19795	16042.7	17063.3	16877.7	15498.3	12627.7	15980	15355.3	13185.3	16716	16492.7	16447
Annexin A4 OS=Homo sapiens OX=9606 GN=ANXA4 PE=1 SV=4	5.73	36110.9	20910.2	P09525	25	84.95	0	ANXA4_HUMAN	HUMAN		110094	121885	133406	109013	76225.3	83233	90791	90561	104277	108608	102451	101365	82618.7	81064.3	85296.3	90013.3	92049.3	101500	96873.7	90310	155184	161362	173233	150821	140666	137254	137551	131946	124987	118528	126861	132337	130612	124208	128290	138161	100747	105669	107259
Oxysterol-binding protein 1 OS=Homo sapiens OX=9606 GN=OSBP PE=1 SV=1	6.91	90276.1	583.255	P22059	6	19.58	0	OSBP1_HUMAN	HUMAN		7834.67	8178	9209.33	10474.7	5436.33	4504	7600	6609	8804	8047.5	8034	8890	6194	7268	5858	6879.5	9526.33	9642.67	9179	8620.33	8536.67	11559.3	8434.33	7876.67	9697.67	9703.33	8305.67	10004.3	13438	9425	9710.67	11679.3	7171	7737.67	7878	8253.67	7249.33	8123	8048
Unconventional myosin-Ib OS=Homo sapiens OX=9606 GN=MYO1B PE=1 SV=3	9.68	133012	1803.37	O43795	12	19.63	0	MYO1B_HUMAN	HUMAN		10666	10240.3	10832	10404	8898.33	8912.67	7612.67	7250.33	8852.33	8997	8540.67	8871	10037.7	10293.7	10605.3	10102.7	8517.11	10436.1	9742.99	10233.7	14878.7	12639.3	14354	13681	11350	11084	11235.7	10787.3	11338	11020	11198	11239.7	10024.3	9273.33	9568.67	9387.67	9634.33	10538.7	10264
GMP synthase [glutamine-hydrolyzing] OS=Homo sapiens OX=9606 GN=GMPS PE=1 SV=1	6.42	77456.9	1122.39	P49915	9	25.54	0	GUAA_HUMAN	HUMAN		7025.33	6542.33	5990.33	7224.33	4603	5014	4682.33	4869	6879.33	7675.33	7860	7161	5798	5030.67	5503.67	6202	5999	6338	5649	6506.67	8114.67	9001.33	8037.33	8984.67	10506	8252.33	8524.67	8069.33	8095.67	7818.33	7400	7836.67	8533.67	7163	7840.67	7407.33	9438.67	10594.7	8852.67
Leucine-rich PPR motif-containing protein, mitochondrial OS=Homo sapiens OX=9606 GN=LRPPRC PE=1 SV=3	5.73	159103	897.782	P42704	21	29.48	0	LPPRC_HUMAN	HUMAN		11141	11435.7	11592.3	10068.3	8338.67	8487.33	9474	8979.67	11338.3	10543	11628.7	11003	6934	8096.67	8267	7416	13297.3	14417.3	14466.7	13246.7	14014.7	11551.3	11822	13582.7	9693.33	12187	9894	10564	10659.3	11428.3	11306	10082.3	8247	8681.33	8316.33	7973.33	10354.7	9634.33	10231.7
U6 snRNA-associated Sm-like protein LSm4 OS=Homo sapiens OX=9606 GN=LSM4 PE=1 SV=1	10.41	15520.8	1610.94	Q9Y4Z0	4	33.09	0	LSM4_HUMAN	HUMAN		14116	15416.3	14483.3	11365	10130	8654	9418	13488	16852.7	17393	16118.7	16222.3	10678.3	12174.5	11739.5	9926.5	15640.5	14784	14341.7	13520.7	15429.3	14296	14792.3	13474.3	20703.7	19990.3	18908.7	20271.3	19679.7	17295	18808	19313	13292.3	10832.3	13874.7	13098.7	16347	16833	17155.7
AP-2 complex subunit mu OS=Homo sapiens OX=9606 GN=AP2M1 PE=1 SV=2	9.88	49996.9	4758.77	Q96CW1	14	61.61	0	AP2M1_HUMAN	HUMAN		34356.7	36530.3	35489	34816	46274.7	43727.7	48059.3	47882.7	42687.3	43548.3	38495.7	47728.3	40441.7	41323.3	38418	41406	42441	46482.7	42930	44286	26828.7	28381	27522.3	27911	23385	24759	22548.3	22455.7	29048	33830.3	33568.7	33762.7	20543.7	20920	18006.7	21006.3	19326.3	14529	15348
AP-1 complex subunit beta-1 OS=Homo sapiens OX=9606 GN=AP1B1 PE=1 SV=2	4.75	105549	1250.7	Q10567	23	41.31	0	AP1B1_HUMAN	HUMAN		13913.9	15792.2	15546.3	15730	7683.37	7818.08	7776.48	7606.83	13789.4	13251.3	15333.2	13986.9	9218.87	8394.51	9191.65	10054.8	12852.6	14085.2	14154	14637.2	14866.7	14531.6	16968.3	14541.1	14867.1	14671.6	14830.9	15660.9	14688.3	15808.9	17282.6	15909.4	11829.2	10609.7	13062.3	11716.1	14835.5	14752.4	15009.4
Protein VAC14 homolog OS=Homo sapiens OX=9606 GN=VAC14 PE=1 SV=1	5.7	88999.3	307.284	Q08AM6	3	6.39	0.0004	VAC14_HUMAN	HUMAN		5414.5	6047	5728	5298	4098	3702.67	4039	3591	4433.5	5717	4852	4853.5	4093		4980	3932	7005.67	6568.67	6798.33	9489	6413.5	5955	6630.5	7302	5914	6471.5	6363	5584.5	4627.5	4331	4736.5	4989.5	6507.5	6859	6331.5	6141		5900	5569
Vesicle-fusing ATPase OS=Homo sapiens OX=9606 GN=NSF PE=1 SV=3	6.52	83107.8	1383.97	P46459	27	54.57	0	NSF_HUMAN	HUMAN		26903.7	22824	31030.3	27760.7	15633.7	18881	19777.7	21232	29099.7	24769.3	28989	26684	14873.7	14035.3	14363	13287	30713	35825	33346	31616	30701.3	25984.3	30809.7	29879	26917.7	25455	29000.3	27888.7	26229.7	26551.7	28744.7	20805	40310.7	36037	41177.3	40722.3	25652	24051	24331
Serine/threonine-protein phosphatase 6 catalytic subunit OS=Homo sapiens OX=9606 GN=PPP6C PE=1 SV=1	5.3	35828.6	667.927	O00743	4	26.89	0	PPP6_HUMAN	HUMAN		5984.67	6236	6459.67	5851.33	2822		2473	2768	3719.33	4464	4309	5578	5059	2858	4845	3677	6603.67	5501	6555.33	6941.33	5889.33	6052.67	5656.67	5930	5612.67	6176	5539.67	5284.33	5907.33	5553	5491	5473.33	4842.33	4955.33	4519	5174	4330.67	3946	4272.67
Hexokinase-1 OS=Homo sapiens OX=9606 GN=HK1 PE=1 SV=3	6.35	103627	3454.86	P19367	43	68.48	0	HXK1_HUMAN	HUMAN		52092.3	54995	53468	48726.7	52555.7	65813.3	65882.3	53262.7	60051	62230	64004	60239.7	50615.7	54455	50829.3	51003.3	36915	38341	37000.7	36017	34054.3	32357	39476	33254.3	36995.3	38659.3	42854.7	39730	55995	66814	72254.7	53062.7	25766.7	24763	26407.3	28716.3	35782.3	37881	40677.7
40S ribosomal protein S30 OS=Homo sapiens OX=9606 GN=FAU PE=1 SV=1	12.56	6647.87	6211.97	P62861	3	45.76	0	RS30_HUMAN	HUMAN		32422	36929	31560	30540	26465	25846	30043	27190	37241	38382	48204	38588	31986	32738	26440	30439	30575.3	37807.7	38788	35756.3	49357	49251	48070	44474	38067	29645	37899	38799	46932	43946	50264	39954	30542	34845	32050	30607	29696	29711	31134
14-3-3 protein beta/alpha OS=Homo sapiens OX=9606 GN=YWHAB PE=1 SV=3	4.59	28196.5	37789.9	P31946	16	81.3	0	1433B_HUMAN	HUMAN		122093	119403	121881	133435	78661.3	73632.7	75706	72952.7	134183	130984	124420	145535	83222.7	83326.3	78775.7	78782.3	100783	103838	103486	110833	145272	137906	136338	145273	166855	147187	168642	161787	129691	138177	141771	148175	111896	108194	104063	113050	129595	131441	128165
Malate dehydrogenase, cytoplasmic OS=Homo sapiens OX=9606 GN=MDH1 PE=1 SV=4	7.17	36654.3	17365.2	P40925	21	80.24	0	MDHC_HUMAN	HUMAN		179016	188291	186929	183388	101816	105401	111731	107048	159910	167625	156272	153280	136233	123254	139509	127699	194595	181061	193066	178823	151763	154235	168528	174941	180459	175453	173217	181034	179550	174514	185775	176827	121723	117072	116930	109618	143290	144940	146445
Liprin-alpha-1 OS=Homo sapiens OX=9606 GN=PPFIA1 PE=1 SV=1	5.86	136349	713.162	Q13136	2	2.66	0	LIPA1_HUMAN	HUMAN		13214	14770	13968	14343							6738						3941.28	4272.63	4180.97	4171.93		11014		9902	8095	9055	7817	10071	6268	5913	5362	5004	22328	24129	21792	19903	16717	18404	16243
Hemoglobin subunit alpha OS=Homo sapiens OX=9606 GN=HBA1 PE=1 SV=2	9.18	15314.6	50914.5	P69905	7	97.18	0	HBA_HUMAN	HUMAN		494186	556170	543142	512580	472649	448444	465534	466240	519751	535108	512053	487705	468680	502566	429979	361403	328534	393181	334630	434178	409652	399219	366631	557697	478613	512876	389658	485568	369783	361435	364619	361362	270916	303729	354374	314478	504562	504336	396843
Glutamine--tRNA ligase OS=Homo sapiens OX=9606 GN=QARS PE=1 SV=1	6.72	88711.3	1120.01	P47897	18	37.29	0	SYQ_HUMAN	HUMAN		14613.3	13907.3	15658.7	14850.7	10838.7	9908.33	10522	10635	11911.7	12208	12783.3	12833	11468	9640.67	8439.67	11771.7	13031	14569.3	11946	12408	16109	18459.7	17096.7	17090.7	15410	11604.3	12459	11463	16228.3	17636.7	17072	16449.7	12247.3	13071.3	13872.3	12464.3	11973	8782	13368
L-lactate dehydrogenase A-like 6A OS=Homo sapiens OX=9606 GN=LDHAL6A PE=2 SV=1	6.55	36849.6	2622.17	Q6ZMR3	3	38.25	0	LDH6A_HUMAN	HUMAN		7665.06	7117.08	7252.21	7577.87	4646.07	4805.65	5259.7	4838.43	7949.32	7763.88	8009.08	7881.17	6077.46	5642.2	6435.69	6843.61	10897.3	10527.7	10213.2	11054.6	7596.73	7745.3	7664.09	7394.75	9068.37	7876.45	8455.17	8596.27	7005.63	6788.43	7192.99	6537.16	10354.4	9550.34	9481.74	10541.1	9490.99	9161.81	9854.95
THO complex subunit 6 homolog OS=Homo sapiens OX=9606 GN=THOC6 PE=1 SV=1	7.17	38105.3	629.206	Q86W42	2	10.26	0	THOC6_HUMAN	HUMAN		4570	4038.5	4048	4538.5					3443.5	3260	3611	3764		2501		2251	5225	3905.5	3450	3976	5764	5606.5	5250.5	5502.5	4556.5	4914	5061.5	4860.5	4415.5	4014.5	4270	4464	3801	4585	4281.5	3932	3703.5	4352	4164
Glycerol-3-phosphate dehydrogenase 1-like protein OS=Homo sapiens OX=9606 GN=GPD1L PE=1 SV=1	6.65	39046.1	3420.6	Q8N335	17	77.49	0	GPD1L_HUMAN	HUMAN		103064	102734	103229	104148	84047.3	77488.3	86921.3	81951	85039.7	88354	88271	91132.7	57513	63655.7	65757.3	63150.3	84108.3	92157.7	87882.7	91814	119986	127140	121575	132638	97230	105997	105187	105782	93809.3	99623.7	99473.7	94285.3	143788	130119	143471	127317	124665	119065	129324
Protein disulfide-isomerase A6 OS=Homo sapiens OX=9606 GN=PDIA6 PE=1 SV=1	4.76	48520.6	21696.8	Q15084	21	70.68	0	PDIA6_HUMAN	HUMAN		194000	207981	203356	211332	123892	129644	126642	126430	190771	178198	185901	178807	157569	145465	145471	148602	140664	149546	147468	148658	224188	228731	210423	216259	257630	251284	252264	267288	231596	238359	244087	236639	165295	162085	165911	166459	183792	180542	181957
Ethanolamine-phosphate cytidylyltransferase OS=Homo sapiens OX=9606 GN=PCYT2 PE=1 SV=1	6.46	44291.8	731.649	Q99447	4	14.4	0	PCY2_HUMAN	HUMAN		4164	4820.5	4691.5	4313	2397	3622	3427	3876	3911	3918	4471	3793	3605	4077	3267	3753	3892	3520.67	3505	3442	5722	6113.33	6120.33	5683	5048	4452	5746.67	4590.67	4369.33	5480.67	5327.33	5391.33	3692.67	5000.67	4607	4362.33	2461	2627	2405
U4/U6 small nuclear ribonucleoprotein Prp31 OS=Homo sapiens OX=9606 GN=PRPF31 PE=1 SV=2	5.49	55684.3	417.168	Q8WWY3	2	11.42	0.0004	PRP31_HUMAN	HUMAN		7506.5	5884.5	7238	5939		8075	9241	10466	9805.5	10159.5	9849	11507.5	6610	7193	6587.5	6469					8758	8273.5	9837.5	9009.5	10550.5	10555.5	12732	10320.5	11181	12743.5	11110.5	13168	6973	6767.5	6890	7196	8866	9177.5	8811.5
40S ribosomal protein S20 OS=Homo sapiens OX=9606 GN=RPS20 PE=1 SV=1	10.44	13486.8	3792.43	P60866	3	52.1	0	RS20_HUMAN	HUMAN		27778.3	24370	29346.7	26521.3	20530.5	21519.5	22808	20737	28819.3	28526.3	33171.7	34876	21135	18998.7	26748.5	18933.3	43959	45646.7	43426	42871.3	26048	29467.3	30082.7	25175.7	28336.7	29818.3	24395	25024	34678	36388.7	32924.3	35398.3	26794.3	26853.3	25763.3	29097.7	21517	21872.7	24567
Catenin delta-1 OS=Homo sapiens OX=9606 GN=CTNND1 PE=1 SV=1	5.91	108740	2911.7	O60716	33	68.9	0	CTND1_HUMAN	HUMAN		31335.7	30408.3	32522.3	31809.3	29955.3	27311.7	27318	27913	33379.3	37252	34385	31183.3	35186	37711.7	35904	34789.7	32826.3	33138.3	36966	33650.3	44977.7	47682.3	49750.3	48862	44725.7	42636.3	42700.3	44709.3	34240	30088.7	30210.7	33636.3	53914.3	50706.3	48291.3	52011.3	38828	40750	38521
CD166 antigen OS=Homo sapiens OX=9606 GN=ALCAM PE=1 SV=2	5.85	65786.7	1786.38	Q13740	12	34.82	0	CD166_HUMAN	HUMAN		30648.3	30924.7	29812	33084.7	21327.3	19032.7	19380.7	13377.7	35062	32056.3	33008.3	34211.3	26980.7	24211.3	26141.7	26490	35603	32275.3	34161.3	32583.3	29247.3	29602.3	29523.7	30456.3	38974.7	36331.3	37526.7	37468.7	36550	31088.7	32148.3	35474	32670.7	33938.7	35760.7	33873.3	27752	24689	26495.3
Annexin A9 OS=Homo sapiens OX=9606 GN=ANXA9 PE=1 SV=3	5.41	38591.7	1267.6	O76027	5	24.93	0	ANXA9_HUMAN	HUMAN		2717	3483.67	2258.67	2344.67					8495.67	7764.67	5759	7992.33					6820.5	9577	10025	7330.5					11854.7	12218.3	12821.7	10579.7									9482.33	8402	9222.67
60S ribosomal protein L38 OS=Homo sapiens OX=9606 GN=RPL38 PE=1 SV=2	10.55	8274.93	9396.4	P63173	3	54.29	0	RL38_HUMAN	HUMAN		21408.7	22370.7	20857.7	20003.3	15813.5	17187.5	13780	10816.3	17815.7	20289.3	18218	17236.7	14330	13536	13537.7	15155.7	21798.7	23836.3	21230	25320.3	19257	20824.7	20024.3	20328	15763.3	16331.7	17512.3	17368.7	28451.3	27674.3	26478	26367	22341.7	20646.3	20883.3	24199.3	18213.7	25289.5	18064
THO complex subunit 4 OS=Homo sapiens OX=9606 GN=ALYREF PE=1 SV=3	11.56	26887.9	9836.31	Q86V81	10	72.76	0	THOC4_HUMAN	HUMAN		39091.3	39917.7	44203.7	43709.7	26315.3	28163	21928	25876	37426.3	38233.3	38531.3	32143	31645.3	31973.7	24855	28593	55409.7	41177.3	45473.7	46927	36837	35277	34223.3	33545.7	36240	39346	37773.3	39750.3	43623.3	45340.3	44913.7	48607.7	34755.3	33649.7	31127	27710	27123.3	27652.3	25904.7
Ataxin-10 OS=Homo sapiens OX=9606 GN=ATXN10 PE=1 SV=1	4.94	54230.2	930.117	Q9UBB4	3	12.42	0	ATX10_HUMAN	HUMAN		6059.33	5670	6351	6097.33	3611	3476	4879	3676	4393	5071.5	3647.67	4126.5	4445.5	3857	6191	5305	7442.67	7398.67	7763.67	8890.33	6201.33	6567	6349.33	5503.67	4957.67	4640.67	4067.67	4342.67	7212.33	6549.67	6429	6512.67	5332.67	5995.33	6233	6462.33	3027.67	4453	3269
Thiopurine S-methyltransferase OS=Homo sapiens OX=9606 GN=TPMT PE=1 SV=1	5.8	28636.6	3627.3	P51580	14	91.02	0	TPMT_HUMAN	HUMAN		24143.7	23574	22943.3	25931.7	16808.7	16739	15837.7	16519.3	19693	20381.3	18346.7	20633.7	23787.3	21736.7	21354	23726.3	24608	36061.3	33495.7	26982.3	22422	20901	21338	19810.7	22426.3	22072.3	22781.7	26320	28766	26630	26597.7	30171.7	12842	13314.3	12553	13386	18650.3	18056.3	19250.3
Phosphatidylethanolamine-binding protein 4 OS=Homo sapiens OX=9606 GN=PEBP4 PE=1 SV=3	6.08	26018.6	668.667	Q96S96	2	9.25	0	PEBP4_HUMAN	HUMAN						2599				12885.5	12903.5	13586.5	14410		7518.5	6056.5					3886			4064	4552	3152	3267	3265		5587	3716	3475
Semenogelin-1 OS=Homo sapiens OX=9606 GN=SEMG1 PE=1 SV=2	9.65	52187.9	1488.99	P04279	10	30.3	0	SEMG1_HUMAN	HUMAN		11357	16948.3	16969.7	16236	27522.1	20932.3	20779.4	24264.4	17144.2	16646.4	15767.5	18757	18829.1	16933.8	19145.3	19018.9	15951.3	16971.3	17887.3	18602.7	13610.1	12340.3	12334.7	13645	14791.3	5060.54	14321.7	16614.5	16131.9	13083.7	11662.9	15964.6	14687	15731.7	15768.3	14641.3	18293.7	17191.3	18410.7
Negative elongation factor B OS=Homo sapiens OX=9606 GN=NELFB PE=1 SV=1	5.7	66324.8	461.569	Q8WX92	2	6.9	0	NELFB_HUMAN	HUMAN		2313.5	1571	1918	1970						2232	1881	1942.5	2494								2404.5	1920.5	2235	2592.5	3090.5	2208	2655.5	2706	3296	3108	2975.5	3032		1755	1765	1618			1684
RNA-binding protein Raly OS=Homo sapiens OX=9606 GN=RALY PE=1 SV=1	9.53	32520.2	3671.54	Q9UKM9	11	79.08	0	RALY_HUMAN	HUMAN		27768	31948.7	30636.7	34861.7	24058	25561	23995	24673	37367.7	34066.7	37764.3	36223.3	27710	26090.3	26295	26203.3	31419	30179.3	33019.7	31417.7	32362.3	36768.3	32981.3	30667	37108.7	41132.7	31543	33564.7	40719	47274	44407.3	41838	42624.3	43439.7	42933.3	42045.3	25173.7	23003.7	27949.3
Plexin-B2 OS=Homo sapiens OX=9606 GN=PLXNB2 PE=1 SV=3	5.8	207865	1029.12	O15031	12	14.04	0	PLXB2_HUMAN	HUMAN		8025.33	6405	7403.33	7527	2970	3606	3189.33	3424.33	5076	4798.67	5300.33	6228.33	4652.67	4236.33	4606	4864.67	6316.33	5728.67	5956.67	6720.67	6477.33	6757	5900.33	6358	6788.67	6569.67	6353	6154	7141.67	7261.67	7106.67	7443.67	7862.33	8439	8830	8130.67	5323	4402	5233.67
Plectin OS=Homo sapiens OX=9606 GN=PLEC PE=1 SV=3	5.63	533787	4249.65	Q15149	196	69.6	0	PLEC_HUMAN	HUMAN		43897	51170	46091.7	43739.3	32255	32043.7	29517.7	31912	33599.3	42434.7	44157.3	40404.3	33037.3	36865.7	35548	34299.3	47557.3	52647	48424.7	46023	64613	62175.7	60346.7	64558.7	44941	46986.7	49333.3	45947	36807	32192.3	39232.7	34350.3	37782.3	39521.7	36477.7	35699	44338.3	41601.3	42715
Profilin-2 OS=Homo sapiens OX=9606 GN=PFN2 PE=1 SV=3	6.78	15388.4	11413.2	P35080	11	77.14	0	PROF2_HUMAN	HUMAN		43390	53267.3	48153.7	41959.3	26801.7	30022.7	29667.7	26870.3	47493	51338	45073.7	51765	33328	35768.7	39395.3	36977.3	49198	42737	44439.7	45681	43875.3	42390.7	41641.7	38288	68248.7	65160.7	72662.7	70930.7	47764	55769	54939.3	55277.7	36789.3	42097.3	40369	38658.7	56407.3	53790.7	61548
Nuclear factor NF-kappa-B p105 subunit OS=Homo sapiens OX=9606 GN=NFKB1 PE=1 SV=2	5.05	105983	384.661	P19838	3	5.27	0.0004	NFKB1_HUMAN	HUMAN		7378.67	6374	7817.67	7865	4876	2759	7314	4703.33	7150.33	6882.33	8319	7521.33	5178.33	3977.67	3848.33	3951	7807.33	7635.67	7763.67	8108.33	8053.33	8828.33	9036	8857.33	7962.33	8333	8995	8002.67	7070.5	6038	5670	5866	6114	5775	6546.67	6571.33	8128.67	8238.33	7714.33
Protein-glutamate O-methyltransferase OS=Homo sapiens OX=9606 GN=ARMT1 PE=1 SV=1	5.38	51571.6	586.214	Q9H993	5	21.09	0	ARMT1_HUMAN	HUMAN		7113.33	6153.67	7043	6826.33	6110	4213.5	4302.5	4382	6007.67	5627.33	5809	6978.5	5249.67	6593	6607.5	6820.5	6058.33	6235	4289	5956.67	5756	7835	8368	8307.67	7585.33	8073.67	7762	7800.33	8131.33	8333.33	8575.33	8824.67	6483.67	5793.67	6045.33	5603.33	6680	5689.67	5800.67
Rab-like protein 3 OS=Homo sapiens OX=9606 GN=RABL3 PE=1 SV=1	6.7	26593.9	1302.56	Q5HYI8	2	17.37	0	RABL3_HUMAN	HUMAN		4605.5	4688	4552	4699			2657	2218	3893	3876	3762.5	3906	4104	3166	2803	2999	5830	4638	4010	6165	4278.5	3714	4403	4525	5691	5420.5	5369.5	5911.5	4432.5	3973	3939.5	3565.5	3727	3600.5	5653	4479	5009.5	3446.5	4355
Rho GTPase-activating protein 1 OS=Homo sapiens OX=9606 GN=ARHGAP1 PE=1 SV=1	5.82	50492.8	3092.05	Q07960	21	71.75	0	RHG01_HUMAN	HUMAN		60954	51484.7	55530	53997	60688.3	50850.3	59134.7	51334.7	42245	40132.7	40224	41379	45693	45710.7	51294.3	46571.7	52943.3	43075	43626.7	49010.7	43229	43486.7	42222.3	46737.3	34653.7	36166.3	36675.7	37157.3	45074	39842.3	45243.7	43571.7	27237.3	28354.3	31486.7	28092.7	26212	23533	24812
Catalase OS=Homo sapiens OX=9606 GN=CAT PE=1 SV=3	6.97	59984.4	7953.9	P04040	32	71.73	0	CATA_HUMAN	HUMAN		113796	131691	125227	116531	72824.7	76074	81582	71509.7	96140.7	93506.3	94319	97085.7	86180	97006.3	92521.7	91066.7	92884	100515	92475.3	88795	132855	125330	143366	132871	109729	115482	109470	101533	140506	131762	135993	122257	94209	107283	101803	103796	124549	132608	135595
Nucleoside diphosphate kinase B OS=Homo sapiens OX=9606 GN=NME2 PE=1 SV=1	8.76	17412.1	13840.1	P22392	12	90.79	0	NDKB_HUMAN	HUMAN		73734.6	70554.2	72314.3	68969.8	45059.5	46238.4	47425.4	49038.7	62962.8	67379.9	71109.6	75820.4	51453.5	49823.6	47710.5	48854.2	87611.6	82924.8	84803.9	85892.2	69750.7	73563.5	70578.9	74533.2	72866.2	72816.9	77346.9	69477.3	57828.5	56016.4	60314.5	58429.6	64778.4	61843.4	62951.3	61812.5	61657.1	60718.3	66862
GTP-binding nuclear protein Ran OS=Homo sapiens OX=9606 GN=RAN PE=1 SV=3	7.31	24594.2	10945.6	P62826	8	57.87	0	RAN_HUMAN	HUMAN		100596	107301	107846	104549	61633	60125	58047.3	54344.7	97044.3	103537	104267	106701	69654	69081.3	64470	70915	127908	121794	115779	105890	89350.3	96281.7	95205.7	84355	119106	111946	108584	116113	87794.3	99759.7	92468.7	98908	77610.3	69285	71703	72227	92477.3	89323.3	90955.7
Eukaryotic translation initiation factor 4 gamma 1 OS=Homo sapiens OX=9606 GN=EIF4G1 PE=1 SV=4	5.07	176233	1921.88	Q04637	11	10.69	0	IF4G1_HUMAN	HUMAN		17161.7	15934	15250.3	17425.3	10229.3	9968.67	9045.33	9720.67	11909	11344.3	10929	13736.3	7353.67	8666	7218.33	7398	16160.7	17530.3	15343.3	16302.7	15391	17601.3	15863.3	16800.7	14193.7	17541	15844	16448	12574.3	10666	8387	12947.7	18398	19010.3	17029	17489.3	17765	15833.3	13978.7
X-ray repair cross-complementing protein 5 OS=Homo sapiens OX=9606 GN=XRCC5 PE=1 SV=3	5.44	83275	9994.11	P13010	44	87.02	0	XRCC5_HUMAN	HUMAN		93709.7	86731	96964.7	93522	55179.3	50450.3	52542	49965	75765.7	78978.7	71618	72432.3	70128.3	62058.7	63825.7	62587.3	55221.3	69031	69181.7	66832.3	113816	95418.3	111372	101133	90353.3	79451	92548	81671.3	107469	99655.3	107477	104255	70872	78352.7	69409.7	73102.7	65678.7	63458.7	66601.7
Ras-related protein Rab-2B OS=Homo sapiens OX=9606 GN=RAB2B PE=1 SV=1	7.85	24442.5	2166.52	Q8WUD1	9	56.94	0	RAB2B_HUMAN	HUMAN		2407.98	2398.77	2290.02	2383.12	1901.44	2082.52	2037.87	2098.48	2545.96	2578.57	2596.12	2440.19	1168.95	2004.31	1364.91	1577.2	2874	2847.49	2750.82	2867.95	2657.74	2679.52	2882.73	2712.32	2351.51	2184.76	2299.89	2203.27	2385.03	2202.02	2275.6	2285.04	1984.72	2041.62	1711.83	1802.95	2298.14	2361.67	2723.64
Myosin-6 OS=Homo sapiens OX=9606 GN=MYH6 PE=1 SV=5	5.44	224534	881.108	P13533	2	3.97	0	MYH6_HUMAN	HUMAN							4513			2667	3025	2891	3368		3924	4531				289.824										1448
COP9 signalosome complex subunit 5 OS=Homo sapiens OX=9606 GN=COPS5 PE=1 SV=4	6.09	37807	1358.51	Q92905	8	32.34	0	CSN5_HUMAN	HUMAN		10585.3	9323.33	9013	9394.67	5871.5	5899.33	5163	3708	8639	8923.33	8451.33	8463	5538.33	8240.67	7162.33	7510	7164.67	7978.33	7618	8124	9154	9122	9220.67	10141.3	11549.3	10124.3	12189.3	11122	10325	9288	9312.33	9063	7718.33	8087	8309.67	7740	10511.7	9153.33	9127
Pyridoxal-dependent decarboxylase domain-containing protein 1 OS=Homo sapiens OX=9606 GN=PDXDC1 PE=1 SV=2	5.09	87619.5	495.245	Q6P996	4	7.74	0	PDXD1_HUMAN	HUMAN		4869	3300.33	4885	2705.67	3269	3071	2575	2921	3315	2774	3341	3340.5	4342	4186	4072	3128	4407.33	4177	4616.33	4045.33	3787	4045	3999.33	3837.67	3488.33	3620.33	3757	3717	6458.33	5541	5551	6031.67	3972	3120.33	3783.5	3633	2568.67	4406	2901.5
Carnitine O-palmitoyltransferase 2, mitochondrial OS=Homo sapiens OX=9606 GN=CPT2 PE=1 SV=2	8.16	74290.4	1269.72	P23786	7	24.62	0	CPT2_HUMAN	HUMAN		7016.33	6253	6926.33	6596.33	6566	12112	6717.5	6967.5	8090	7905.33	7614.33	7541	6253.33	10484	9574	6931	10313	10538.3	9735	10253.7	6520.67	7472.67	6960	7416	9241	10430.7	10269.3	9312.33	10316.3	11330	10789	11295	4941.33	5235.33	5730.33	4390.67	7048	7125	8070.67
Sodium/potassium-transporting ATPase subunit alpha-2 OS=Homo sapiens OX=9606 GN=ATP1A2 PE=1 SV=1	5.32	113577	1122.76	P50993	14	17.75	0	AT1A2_HUMAN	HUMAN		22487.1	25247.2	26692.4	23518.8	16585.6	16115.8	16140.8	15253.3	24645.5	27896	25607.3	27578.6	19706.8	17914.7	19037.7	19472	19719.8	18241	19122.2	17368.4	30101.1	32833.8	32608.6	28147.3	35737.7	36464.2	36476.7	35748.8	23935.1	26815.7	27230.8	25752.9	28523.9	28042.3	27185.9	28939.9	28682.5	32674.9	32993.8
Serine/threonine-protein kinase OSR1 OS=Homo sapiens OX=9606 GN=OXSR1 PE=1 SV=1	5.99	58307.4	1359.37	O95747	8	24.1	0	OXSR1_HUMAN	HUMAN		11362	11234.3	11661.7	10704	6963.67	6124.67	7763.33	6401.33	9661.67	9249.33	8820	9821	8502.33	8400	9064	9630.67	9909.67	9584.67	9683	9271	13331	12786.7	13613.3	12910.3	11213.7	11661	11561.3	11444	9262	9748.67	9306.33	9349	12063.7	11913.7	11481.3	12895.7	11442	10176.3	11239.3
EH domain-containing protein 2 OS=Homo sapiens OX=9606 GN=EHD2 PE=1 SV=2	6	61332.6	4255.64	Q9NZN4	31	84.9	0	EHD2_HUMAN	HUMAN		52639.7	47294	47180.3	49282.3	63905	43680	47377.7	54824.3	43813.7	36179	41544.7	41768	51156	44190.7	47741.3	53966.3	27348.3	31493.3	33683	19470.7	58782.7	50178.3	51491	51102.7	34141	34617.7	30980.3	34222.3	46946	36054	32249	38606.7	55805.7	54171.3	36889.3	53984.3	30324.7	25289.3	28562.7
Methionine adenosyltransferase 2 subunit beta OS=Homo sapiens OX=9606 GN=MAT2B PE=1 SV=1	6.99	37894	1194.61	Q9NZL9	8	35.03	0	MAT2B_HUMAN	HUMAN		9350.33	11340	9583.33	10521	8421.33	8211.33	9135	11223.5	11731.7	12486.3	10530.7	11255.7	10189.7	10991	10747.7	10524.3	10156	10779	10139.7	10648.3	11732.3	11562.3	10227	10213.7	13134	13862	14030.7	14571.7	14066.3	12734.3	11211	11932	8165	10799.7	10753.7	10238.7	9674.67	9075.33	9708.33
Ryanodine receptor 2 OS=Homo sapiens OX=9606 GN=RYR2 PE=1 SV=3	5.66	569701	2525.62	Q92736	20	30.36	0	RYR2_HUMAN	HUMAN		14900	11188.7	11731.7	10724	11252.6	12780	10973.6	11253	8050.89	8387.46	8262.99	8335.53	8119.44	9526.55	9116.95	8375.02	9313.33	8973.67	9219	9253	10527.7	11547.7	8098.33	8116	7295	7893.67	7275	8469.67	6696.4	6061.01	6535.83	6146.78	6177.33	6645	6785	6909.33	10213.5	10687	10995
Protein furry homolog-like OS=Homo sapiens OX=9606 GN=FRYL PE=1 SV=2	5.23	342393	1023.74	O94915	3	3.02	0	FRYL_HUMAN	HUMAN		4666	3183.5		4023																	1625			208.329	1649	1435
Elongation factor Tu, mitochondrial OS=Homo sapiens OX=9606 GN=TUFM PE=1 SV=2	7.37	49883.8	9053.64	P49411	20	85.4	0	EFTU_HUMAN	HUMAN		90419.3	103790	95219.3	98898.7	51153.7	51695	51631.7	52129.3	78770	80367.7	81354.3	78009.7	53088.3	56396	53562	53485.7	84528	88229.3	88023.3	85817.3	91192.3	78602.3	85569	85148.7	90533.3	94244.3	95768.3	94447.3	79773	80728.7	80044	81167.7	65727	61688.3	63463.3	61915	77982	76573.3	71016.3
WD repeat-containing protein 82 OS=Homo sapiens OX=9606 GN=WDR82 PE=1 SV=1	7.6	35478.3	1149.51	Q6UXN9	5	32.59	0	WDR82_HUMAN	HUMAN		5205	6129	4852	4502.33				5123	6179	3886.67	5709.33	5174.33	3488.33	3155	3498.33	4353.67	8230.33	8319	5735	6250.5	5787.33	5444	5348.67	5529.67	8389.33	6313.33	5851	5956.67	5305.67	4778.33	4647	4752	6543	4643	5364.33	5179.67	7476	5545.33	5759.67
Cytochrome c oxidase subunit 4 isoform 1, mitochondrial OS=Homo sapiens OX=9606 GN=COX4I1 PE=1 SV=1	9.91	19633.8	11144.2	P13073	11	69.82	0	COX41_HUMAN	HUMAN		62111.7	63022	62424.3	62943	34265	36279.3	38151	32919	52057.7	52345	55461	55318.3	46279	46942.3	48137	51668	62153	67189.7	68715	62471.7	55115.3	57155	57858.7	53339	59194.3	65490.7	64378	65771.3	47681.7	51278	56285.3	55231.3	35036.7	34899.3	28218	32870	33126	58528.7	36672
6-phosphogluconolactonase OS=Homo sapiens OX=9606 GN=PGLS PE=1 SV=2	5.64	27832	6829.19	O95336	12	71.71	0	6PGL_HUMAN	HUMAN		41504.3	39778.3	40452	41074	33065.7	33259.3	30713.7	31974	39248.7	42160.7	42146.7	38462	36833	35617.7	37564	36024.3	32455.3	28557.3	30813.3	33579.3	45355.7	48847.7	47359.7	50427.7	47468.3	49993	47891.7	46775.3	47980	53387.3	46897.7	53535	33337	35845	31198.7	35316.7	38359	36078.3	38929.3
Dolichyl-diphosphooligosaccharide--protein glycosyltransferase subunit 2 OS=Homo sapiens OX=9606 GN=RPN2 PE=1 SV=3	5.36	69398.1	6723.65	P04844	17	63.71	0	RPN2_HUMAN	HUMAN		59361	60935.3	62903.3	59966.3	56568.3	56335	52126.3	55193.7	70968	70195	76740.3	73547.3	54694.7	52434.7	51114.3	53096.7	44321	45834.3	40396.7	38419.7	81782.7	82850.3	81670	83974.7	87336	95619.7	93165.3	94323.7	101396	98743.7	103652	99435.7	59388	61709	60403.7	56377.3	74091.7	78243.3	72826.3
IST1 homolog OS=Homo sapiens OX=9606 GN=IST1 PE=1 SV=1	5.04	39921.7	793.723	P53990	7	31.87	0	IST1_HUMAN	HUMAN		11472	10558	13049.7	11352.7	9903.33	7862.67	7692.5	9540.33	12858	12009.7	11451.7	11329	7870.33	7307.67	9078.67	8423	10144.3	10463.3	10828.7	10689.7	12727	11572.3	11269	12473	15059	13443.3	14403	10059	12434.7	11483.7	12224.3	12193	9695.67	9088.67	9484	10410.3	10003	10185.7	10059.3
Vesicle-associated membrane protein-associated protein A OS=Homo sapiens OX=9606 GN=VAPA PE=1 SV=3	8.9	28121.4	1764.42	Q9P0L0	6	52.61	0	VAPA_HUMAN	HUMAN		8023.91	9601.19	9301.97	8190.38	8327.16	8391.83	7163.87	7840.83	13183.4	14702.3	15059.7	13949.1	9014.16	9564.89	8468.11	7941.82	10550.7	12328.3	11402.7	9106.61	15951.9	15337.7	14330.2	13432.4	16154.1	14658	15857.7	15926.2	7733.08	13448.4	13704.4	7564.91	12014	10796	12273	12314.4	14609.3	14854	15661
39S ribosomal protein L12, mitochondrial OS=Homo sapiens OX=9606 GN=MRPL12 PE=1 SV=2	9.24	21576.3	977.692	P52815	3	29.8	0	RM12_HUMAN	HUMAN		8530.33	8106	8363.67	7908.33	4812	4014	3690.67	4389.67	7976	9049.67	7775.33	8088.33	5987.33	4410.67	4759.33	4870.67	9225	7976	8539	8552	5658.33	6435.33	6479.33	6140.67	10377	9540	9620	10122.7	8633.33	8751.67	8233.67	8181.33	7775.33	7477.67	7256.67	7462.67	9237.33	10146	8749
ATP-dependent DNA helicase Q1 OS=Homo sapiens OX=9606 GN=RECQL PE=1 SV=3	7.79	74484	997.626	P46063	11	32.05	0	RECQ1_HUMAN	HUMAN		15996.3	16963.3	17457.3	16902.3	7027.67	8393.33	8856	8184.33	14816.7	13331.3	14534.7	13520	9215.33	9724.33	10210.7	9434.67	12868.7	15474.3	14771	13961.7	15261.7	16442	17199.3	16821	16099.3	15850.7	17207.7	16096.3	14366.3	14653.7	12951	12831	14084.3	14785	18244.7	15370	13802.7	13229.3	13449
Granzyme K OS=Homo sapiens OX=9606 GN=GZMK PE=1 SV=1	9.72	29395.7	569.627	P49863	2	17.42	0	GRAK_HUMAN	HUMAN		17297	19788	21241	21241					7430	9463	9940	8464					9103.5	8081.5	8658	8646					4333	4654	4952	4762									2294		2942
Splicing factor 3A subunit 2 OS=Homo sapiens OX=9606 GN=SF3A2 PE=1 SV=2	10	49369.7	682.943	Q15428	4	14.66	0	SF3A2_HUMAN	HUMAN		5868.33	10237	9293.67	4900	5729.33	6401	5458	5627.67	9041.67	8884.33	9999.67	9097	6190.33	7217.67	6699	5027.33	6022	6310.67	6276.33	6394	8633	10952.3	9768	9918	12111	12026.3	11675	11767	9531	9167.67	10598	9629.67	10032.3	9360.33	9381.67	9036.67	9571.67	9440	9536.33
Biglycan OS=Homo sapiens OX=9606 GN=BGN PE=1 SV=2	7.27	42053.3	15058.8	P21810	18	69.29	0	PGS1_HUMAN	HUMAN		194141	196087	203473	198973	109182	109814	104450	105945	96139.7	92970	94721.3	97516.3	122157	113294	111386	115567	200137	185255	179924	179941	217074	198434	206975	234275	142880	137631	140339	148061	146376	140416	131954	135817	106731	108902	108311	107653	81759.7	83883.7	82907.3
Endoplasmin OS=Homo sapiens OX=9606 GN=HSP90B1 PE=1 SV=1	4.56	92754.2	30545.6	P14625	60	88.54	0	ENPL_HUMAN	HUMAN		382835	397718	405373	380489	224069	220530	219780	230262	326630	315812	310039	313947	275030	267885	279259	274407	313858	336335	349397	327259	304044	292967	267654	296530	416853	448051	470880	429808	437133	399641	435621	438152	230683	226653	231817	227180	353080	387565	384568
Endoplasmic reticulum aminopeptidase 2 OS=Homo sapiens OX=9606 GN=ERAP2 PE=1 SV=2	6.24	111146	615.485	Q6P179	8	13.75	0	ERAP2_HUMAN	HUMAN						2770.5	2842	2932		10016.3	9917.67	9255.67	10027									11681.3	9536.33	10002.3	10000.3	13889.7	13438.7	13306.3	12845					6778	6657.67	7927	6683.33	8528.67	8308	10073.3
Heme-binding protein 1 OS=Homo sapiens OX=9606 GN=HEBP1 PE=1 SV=1	5.53	21211.2	10277.5	Q9NRV9	12	82.01	0	HEBP1_HUMAN	HUMAN		54872.7	52776.7	48229.3	59475.3	39682.7	42149.7	37148	38665.3	42042	46536	43323.3	48033.7	48760	52460	50106	48209	25888.3	27148	26308	26449.7	32342	31548.3	29420	33140.3	48238	46329	44908.7	45111.7	50108.3	48330.3	49801.7	45948.7	44199	41074.3	39744.7	40691.3	39241.7	39141	34901.7
Acyl-coenzyme A thioesterase 1 OS=Homo sapiens OX=9606 GN=ACOT1 PE=1 SV=1	6.98	46676.6	1549.45	Q86TX2	4	13.54	0	ACOT1_HUMAN	HUMAN		5577.33	4801.67	4144.33	4633.67	4630.5	4494	5795	6321	4720.67	5083	4787.33	6152.33	4920	4811	4874.5	4885	6911	6918	8105.67	6832.33	4315	4757	4246.33	4692.33	5769	6213.33	7146.67	6991.33	5579	5810.67	5808.33	5922	3796.33	4393.67	4592	4431.33	7467	4343	5630.33
Glyoxylate reductase/hydroxypyruvate reductase OS=Homo sapiens OX=9606 GN=GRHPR PE=1 SV=1	7.14	36067.5	7763.3	Q9UBQ7	13	68.6	0	GRHPR_HUMAN	HUMAN		48970.7	44868.3	46573	45100	34199	31847.3	33376	32186.3	60305.7	61291.3	59869.7	58759.3	40966	40184.7	39631.7	43092.7	48781.3	48468.7	49191	49659	52351.7	55666.7	50483	51010.3	77763.7	71831.7	72209.3	71577	50155.7	50191.7	48676.3	50728	37710.3	39215.7	34038	37013	65737.7	69901.3	68581.3
Advanced glycosylation end product-specific receptor OS=Homo sapiens OX=9606 GN=AGER PE=1 SV=1	5.75	43144.9	586.303	Q15109	4	21.29	0	RAGE_HUMAN	HUMAN		1526		1957	1693				2246													3794			3053			2908						13263.3	12214.7	11695.7	12513
Transmembrane emp24 domain-containing protein 7 OS=Homo sapiens OX=9606 GN=TMED7 PE=1 SV=2	6.49	25513.8	3816.91	Q9Y3B3	6	52.68	0	TMED7_HUMAN	HUMAN		22724.7	25762	23434.7	24283.7	15052	15545.7	14379.7	15937	24341.7	20871	21538	20607.7	18668.3	21683.7	18536	20717.3	22956	28107.3	23809	23620.3	17984.7	19245	18882.3	21086	22985	24277	24633.7	24825	28469.7	30185	26147.7	27554	10642	10637.7	9850.67	10260.3	20427	21249	23385
NEDD8-conjugating enzyme Ubc12 OS=Homo sapiens OX=9606 GN=UBE2M PE=1 SV=1	7.71	21185.1	1446.74	P61081	3	10.38	0	UBC12_HUMAN	HUMAN		9370	4709.5	4403	5562	6870.33		9284	4388.5	5641.5	5954.5	5996	6136	4999	3431.5	3807	4883	5069	5787	5142.5	5144	8646	7055.33	7169.67	6910.67	9610	8532.33	9152.33	10050.7	8051.5	7342	7978.33	8339.67	6277.33	7507.33	7530.33	6133.5	7705.33	7229.67	7541.33
Transaldolase OS=Homo sapiens OX=9606 GN=TALDO1 PE=1 SV=2	6.37	37711.3	13587.6	P37837	20	78.34	0	TALDO_HUMAN	HUMAN		118150	112933	110042	106725	89139.7	82460.3	83539.7	90353	122186	121871	114378	124283	89287	85695.3	88299	99565	88941.7	87997.7	85410	87634	137306	131843	134578	144504	146326	147155	146779	147663	123710	119884	120400	126300	111759	113005	112951	111041	129308	124130	127725
Tensin-3 OS=Homo sapiens OX=9606 GN=TNS3 PE=1 SV=2	6.34	156463	1126.49	Q68CZ2	4	4.08	0	TENS3_HUMAN	HUMAN		6526.27	6589.38	6748.19	6609.15	6769.67	7156.15	7013	7549.59	7009.69	5062.15	4740.32	5017.61	9937.61	9086.61	9249.27	9162.65	3799.56	6163	3437.96	4924	6903.6	6985.77	6722.9	6409.95	5949.45	6630.62	6344.51	6158.11	5239.62	5393.56	5556.75	5221.57	3196.8	2781.28	3093.78	3012.78	4632.43	855.31	4363.11
Sorcin OS=Homo sapiens OX=9606 GN=SRI PE=1 SV=1	5.16	21961.6	6247.98	P30626	9	60.61	0	SORCN_HUMAN	HUMAN		45431.7	48516.7	49715	47247.7	42046.3	40113	40865	41292	49495.3	49759.7	46072	49822.3	40224.7	35615	39742	39483.3	30667.3	37871.3	36649	35507	54395.7	56035.3	59666.7	54407.7	61040.7	67829	66732.7	63754	55702	60290	62282.7	54157	54829.3	51719	55006	52331.3	58137.7	58373.7	57027.3
Poly(rC)-binding protein 1 OS=Homo sapiens OX=9606 GN=PCBP1 PE=1 SV=2	6.71	38011.1	25423.8	Q15365	19	92.42	0	PCBP1_HUMAN	HUMAN		104694	116054	102761	102560	61355.3	61060.4	64395	62919.7	116112	114668	106086	120617	71759.3	74732.7	70756.3	71011.7	74691.5	71796.7	69885.6	73296	116091	110398	112410	118185	133489	132497	131778	127919	154413	151906	140376	148480	87822.7	87469	87479.6	94996.4	101409	99778.9	109701
Putative heat shock protein HSP 90-beta-3 OS=Homo sapiens OX=9606 GN=HSP90AB3P PE=5 SV=1	4.51	68667.1	9703.4	Q58FF7	28	56.62	0	H90B3_HUMAN	HUMAN		10542.6	10872.3	10480.8	10049.6	7113.96	7034.7	6105.37	6632.95	9976.75	9906.95	9864.27	10095.1	11248	9258.14	9693.13	9325.21	6130.9	5767.63	6184.18	6216.72	7110.49	7312.35	6867.05	8071.48	10389.7	10094.3	9662.73	10560.3	6738.09	6551.86	6640.75	6429.68	10771.5	11100.2	11277.6	11331.4	13033.8	13039	13703.3
Microtubule-associated protein 1S OS=Homo sapiens OX=9606 GN=MAP1S PE=1 SV=2	6.92	113181	741.711	Q66K74	10	13.98	0	MAP1S_HUMAN	HUMAN		9051.67	14194.3	10973.7	8059.67	8072.67	8594.67	8272.67	9476.67	9396.33	15124	15471.3	15603.7	13522	12528	7771	7815.33	15458	16173	16574	14616	13337.3	14071.7	14214.7	13831	12680	13791	14258.7	13792.3	9536.33	10346	11708	11901.7	9936.33	9803	8965	10069.3	10686	10535.3	9244
Alpha-enolase OS=Homo sapiens OX=9606 GN=ENO1 PE=1 SV=2	7.17	47511.2	51434.2	P06733	28	94.47	0	ENOA_HUMAN	HUMAN		372514	357587	379055	371318	222395	212846	207516	211262	308691	317484	313611	307806	249509	261164	258771	259506	246235	235396	237248	246244	368664	384797	396436	403580	395219	378388	397211	347949	439803	416172	426884	422132	304349	289473	283499	291899	290928	322061	300507
Actin, cytoplasmic 1 OS=Homo sapiens OX=9606 GN=ACTB PE=1 SV=1	5.14	42079	48587.3	P60709	27	81.87	0	ACTB_HUMAN	HUMAN		605183	791905	719017	745047	522991	515393	491755	540984	721537	737564	745109	689899	609277	548366	580263	585563	773067	693199	735448	679573	687148	668215	702018	777743	939288	1.00211e+06	776945	868795	567377	755503	562515	766960	644856	640546	703085	642012	672522	855475	649858
UDP-glucose 6-dehydrogenase OS=Homo sapiens OX=9606 GN=UGDH PE=1 SV=1	6.76	55708.5	1262.29	O60701	14	56.07	0	UGDH_HUMAN	HUMAN		18963.3	18255.7	19781.7	20030.7	9042.33	9002	8183	8623.33	10131.7	9500.33	9269	8795.67	12076	12508.7	11818	13092.3	17694	16955.7	16240	16758	20973.3	20548	20531.3	15925.7	13198.3	13731.7	10921	13013.7	16906	14953.7	16040	15521	11640.3	13220.3	14481.7	14020.3	9863.33	8265.67	9654.33
Prohibitin-2 OS=Homo sapiens OX=9606 GN=PHB2 PE=1 SV=2	10.19	33296.4	9710.37	Q99623	22	84.95	0	PHB2_HUMAN	HUMAN		79508.7	72369	75727	69951.7	30678.7	32490.7	33541.3	36135	68521	73207.7	74169	61652.7	44824.3	41056	41983.7	41556.3	71406.3	68392.3	66718.7	70686.3	64572.7	56748	62979.3	59879.3	70809.3	93202	88927.7	73904.3	68457.7	69816.3	66867.7	64648	72399	65283	68985.7	73420.7	81043	79312.3	76189.7
Tubulin alpha-3C chain OS=Homo sapiens OX=9606 GN=TUBA3C PE=1 SV=1	4.8	50644	36234.1	P0DPH7	23	80	0	TBA3C_HUMAN	HUMAN		75032.5	69161.1	78312	71632.5	40183.8	52318.5	51542	43174.9	62871	62603.2	63797.2	66500.9	46664.5	42216	48943.8	45861.7	58548.4	61018.7	59585.9	54278	82959.6	92128.2	77594.4	82024.3	67090.9	73822.9	66240.9	67856.3	67675.8	65837.8	67633.5	64329.3	38480.5	41922.4	41526.8	37609.2	38327.4	40829	38548
E3 ubiquitin-protein ligase KCMF1 OS=Homo sapiens OX=9606 GN=KCMF1 PE=1 SV=2	5.3	42629.8	960.447	Q9P0J7	2	8.14	0	KCMF1_HUMAN	HUMAN		3283.5	3151.5	3723	4617					3494	2705	3425	3390			2881	3351					5244	4603	5367	5751	3203.5	3035	3536.5	3551.5	4415.5	4406	4945	4228	4959	5373	5001	4972	3280		4629
Farnesyl pyrophosphate synthase OS=Homo sapiens OX=9606 GN=FDPS PE=1 SV=4	5.76	48788.8	548.283	P14324	4	10.02	0	FPPS_HUMAN	HUMAN		10417.5	10996	8665.67	10679.7	10386.5	8954.67	10707.5	10159.5	12667	15290	14727.5	13212	10103.5	10064	10644.5	10547	16568.7	17846.7	17754.7	17988	13403.5	14693.7	13787	12159.7	16247	16891	14905.7	15937.7	8778	8925.5	9466	8367	12520.5	9444	10537.5	11649.5	21683.5	23755	24731
Eukaryotic translation initiation factor 1A, X-chromosomal OS=Homo sapiens OX=9606 GN=EIF1AX PE=1 SV=2	4.88	16574.5	3256.22	P47813	8	69.44	0	IF1AX_HUMAN	HUMAN		20052	22092.3	20757.7	19979	16085.3	17716.3	18464.3	19067.7	26954.7	27310.3	29868.7	27859.7	15487.7	14545	16694.3	14643	11975.8	11833.9	12830.2	11735.2	16490.9	19244.3	15520.5	17589.6	19543.9	23085.9	19337.6	19509.1	17797.2	15310.5	12330.9	12687.8	22828.7	23765.7	21281	19665.7	18870.7	22589.7	22993.7
Tubulin alpha-8 chain OS=Homo sapiens OX=9606 GN=TUBA8 PE=1 SV=1	4.76	50778	27339.9	Q9NY65	18	80.18	0	TBA8_HUMAN	HUMAN		6192.62	5358.4	5760.1	5801.37	3240.99	3302.72	2828.5	3282.44	4970.07	4922	4741.86	4753.15	3800.13	3134.39	3566.99	3820.43	4038.6	4628.1	3969.87	4305.64	6548.02	6390.67	5735.08	6979.89	5136.32	5589.98	4865.74	5252.05	5806.58	5474.38	5535.38	5266.44	34129.3	37099.7	36822.8	32656	34580.5	33094.5	35491.8
Arf-GAP with coiled-coil, ANK repeat and PH domain-containing protein 2 OS=Homo sapiens OX=9606 GN=ACAP2 PE=1 SV=3	6.36	88998.2	661.346	Q15057	2	6.43	0	ACAP2_HUMAN	HUMAN		3404	3373	3503	3124					2154	2344							3375.5	4068.5	3247.5	3330.5	3441	3037	3555	3639	3418.5	3769	3707	3325	3379	4023	4328	3514	3546	2819	3495	2400		2602	2248.5
Glutathione S-transferase omega-1 OS=Homo sapiens OX=9606 GN=GSTO1 PE=1 SV=2	6.22	27851	5472.8	P78417	12	66.39	0	GSTO1_HUMAN	HUMAN		65771.7	59278.3	61699	63591.3	46222	44052.3	45795.7	47168	33884.3	35559.3	36089	33676.7	49139	47940.3	45803.3	50378.3	62394.7	66977.3	64173.7	68365	67610.3	60487	63134.3	69381	42440.3	42540.7	37379.7	39497.7	63765	63383.7	65286.7	62206.7	53633.3	51402.7	49238.3	54492	38729	33796	33459
Peptidyl-prolyl cis-trans isomerase H OS=Homo sapiens OX=9606 GN=PPIH PE=1 SV=1	8.12	19493.3	2742.29	O43447	2	58.19	0	PPIH_HUMAN	HUMAN		4362.5	4599.5	3808	3557					4246	4571	4187	5019		3666		3190	5657	4633	5364	5204	4743	3589.67	5376	3881.33	5353	5160.5	5298.5	5491	4117	4510	4127.67	4708.33	4981	3752.33	3946.33	4217.67	3997	4260.5	3672
3-hydroxyacyl-CoA dehydrogenase type-2 OS=Homo sapiens OX=9606 GN=HSD17B10 PE=1 SV=3	7.84	27151.2	23247.3	Q99714	13	87.36	0	HCD2_HUMAN	HUMAN		75863.3	79752.3	76914	81852.3	45572.7	43772.7	42622.3	43306	67684.7	63702	64224.7	63850	49017.3	47101	44266.3	47263.3	28426.3	26704.7	29474.7	25027	46918	47185	41035.3	46785.3	61444.7	59757	59096	67283.7	43566.3	44977	43063.3	45946.7	39363.3	45853.7	38466	39526.7	57667.7	53177.7	55597.3
TOM1-like protein 2 OS=Homo sapiens OX=9606 GN=TOM1L2 PE=1 SV=1	4.49	55898.7	636.429	Q6ZVM7	2	12.43	0	TM1L2_HUMAN	HUMAN		6679.5	5736	6258.5	5583.5	10401	8916	12050	6842.5	7111	6652.5	6274.5	7198.5	9303	9655	10293	8642		2734			9614	9717.5	9185.5	9931.5	11276.5	11181.5	10174	12840	10851	12144.5	12172	12758.5	8422.5	8513.5	8472.5	9489.5	11239.5	10949.5	9609.5
RNA-binding protein 10 OS=Homo sapiens OX=9606 GN=RBM10 PE=1 SV=3	5.59	103875	348.25	P98175	2	4.52	0.0004	RBM10_HUMAN	HUMAN		4089	3547	3267	4259					3584	3498.5	3469	4252	2880	2924	2655	2919					3422.5	3307.5	3080	3158	4191	4407.5	4449	4738	5072	4852.5	5661.5	5446.5	3390	3571	3599.5	3104	3568.5	4892	4882
Cullin-associated NEDD8-dissociated protein 2 OS=Homo sapiens OX=9606 GN=CAND2 PE=1 SV=3	5.32	136739	2008.85	O75155	4	8.25	0	CAND2_HUMAN	HUMAN		1069.77	1637.07	1759.16	1079.37	1488.87	1748.12	1265.7	1672.39	1446.2	1575.29	1569.68	1385.08	1761.07	1691.97	2270.68	1304.7	1468.56	1390.94	1226.5	1161.89	1538.63	1538.98	1218.68	1510.12	1017.8	1033.93	1074.32	1035.66	978.083	1490.54	1499.35	1442.57	1367.33	2203.09	1538.02	1549.25	1369.46	1857.51	1430.32
Persulfide dioxygenase ETHE1, mitochondrial OS=Homo sapiens OX=9606 GN=ETHE1 PE=1 SV=2	6.38	28386.2	2708.25	O95571	9	61.42	0	ETHE1_HUMAN	HUMAN		27436.3	33306.7	35520	31449.3	25015	25934.5	18186	15452.7	26230.3	19905.7	23870	23735.3	23351	25845.5	26243	18907	22040.7	19339.7	21330.3	20154.3	45403.3	39718	37388.7	35022	43034.7	36335	32806	38647	26258.3	34346.3	29175	29419	28190.7	33243.3	24034.3	27832	52693.7	46193	55044.7
Acyl-coenzyme A thioesterase 13 OS=Homo sapiens OX=9606 GN=ACOT13 PE=1 SV=1	9.63	15074.6	1377.41	Q9NPJ3	4	52.86	0	ACO13_HUMAN	HUMAN		10893.3	13447	10412.3	10411.7	6657.67	7870.5	8701.5	7771.5	10316.3	9596.33	10087	9812.67	7272.67	6838.33	7523.67	8116	9187.5	8895.33	10306	9301.5	13358.7	11907.3	12657	12076.7	11382.3	11074.7	10395.7	10728.7	9890	10062.7	10354	9204.33	11831.3	12522	11709.7	12658	9474.67	9833	10229
Cytochrome c oxidase subunit 7A-related protein, mitochondrial OS=Homo sapiens OX=9606 GN=COX7A2L PE=1 SV=2	9.7	12671.7	1148.97	O14548	2	19.3	0	COX7R_HUMAN	HUMAN		8052	11664	10621	9034					8820		8657	8374					6045.5	6248.5	4168	4091.5	6256		6149		8346	9396	8000	9729	7484				7330	6751	7066	6838	9476	9338	9601
Dynein light chain roadblock-type 1 OS=Homo sapiens OX=9606 GN=DYNLRB1 PE=1 SV=3	7.66	10921.6	5024.92	Q9NP97	3	57.29	0	DLRB1_HUMAN	HUMAN		16713	16131.3	15160.7	16038.3	13328.3	10571.7	11830.7	15438	18147.7	19899.7	17927	19174.7	16009.7	15920.7	15398.3	15825	20567.3	7724	24117.7	20568.3	17371.3	17435	19916.3	18108	23585.3	24161	24237.7	23778.7	17095.3	17310.3	16212.7	16420.3	22136.3	23585	22278.3	24328.3	18127	18054.3	17321.7
Nucleoside diphosphate kinase A OS=Homo sapiens OX=9606 GN=NME1 PE=1 SV=1	5.77	17319.8	6433.49	P15531	10	84.21	0	NDKA_HUMAN	HUMAN		17075.3	17637.8	16855.4	17101.2	13712.8	12212.6	12411.3	14060.3	17818.6	19503.5	19023.2	21887.1	12886.2	12491.8	13028.5	12627.8	21533.7	18208.7	21673.1	21272.1	17003	17830.5	17738.1	18065.5	19116.7	18873.2	20451.6	17712.5	15126.7	15937.9	16274.8	15007.1	20488.3	20235	21342.4	20567.6	20830.9	22170.4	22848.7
Protein AMBP OS=Homo sapiens OX=9606 GN=AMBP PE=1 SV=1	5.87	39912	5736.19	P02760	11	52.27	0	AMBP_HUMAN	HUMAN		24209.3	25212.3	22766.7	23605.7	21523	22039.3	21629.3	23429.3	22296.7	21849.3	20431	20468.7	17085	15071.3	16134.3	15111.7	8750.33	9805.67	8665	8717.33	20939.7	21091.3	19558.7	19392.3	21102	23957	22381.3	25375.3	12479.7	11768.3	12008	11182.3	31709.7	31946.3	33057.3	32728.7	56294.7	52985.3	65020.3
Peroxiredoxin-5, mitochondrial OS=Homo sapiens OX=9606 GN=PRDX5 PE=1 SV=4	8.98	22314.6	42316.7	P30044	13	94.86	0	PRDX5_HUMAN	HUMAN		246364	232215	239853	237277	186312	185708	182944	173975	194609	205147	197758	177083	213213	206974	208902	222184	150646	151535	152520	151965	283476	268178	318169	262066	253369	259557	255626	319210	315854	299332	328094	309029	265363	246377	209106	194073	198222	180890	198956
Inorganic pyrophosphatase 2, mitochondrial OS=Homo sapiens OX=9606 GN=PPA2 PE=1 SV=2	7.14	38433.5	16352.6	Q9H2U2	15	84.73	0	IPYR2_HUMAN	HUMAN		56930.3	55896	55370.3	49960.3	66613	59344.3	67224	67159.3	60651.3	70248	86089	78356.3	59522.3	80539.3	85850	59327.7	37276.7	35737.7	38910	38785.3	40817.3	43496.3	49065	50712	68144	62686	64499	60348.7	68384.3	72809	69661.7	65434.7	35674.7	32351.7	37777.7	33871.3	62013.3	59562	59523.7
Alpha-adducin OS=Homo sapiens OX=9606 GN=ADD1 PE=1 SV=2	5.48	81354.5	1576.6	P35611	14	43.42	0	ADDA_HUMAN	HUMAN		42207.3	35966	35473.7	34098.7	21226	22124.7	21751	21969	21535.7	20518	21131.7	20206.3	27048.3	28496.7	25041.7	25648.3	14689.3	14715.3	16178.3	16329.7	21763.7	20263	21854.3	23913.3	22273.3	21933.7	25741.7	21825.7	22815.7	23608.3	25305	25987.3	18512.3	22510	22667.7	21894	16707.7	19797.7	16445
Bleomycin hydrolase OS=Homo sapiens OX=9606 GN=BLMH PE=1 SV=1	5.82	53189.7	357.47	Q13867	2	6.81	0.0004	BLMH_HUMAN	HUMAN		10319.5	12170.5	10891	10182	7315.5	5767.5	6219	6083.5	10212.5	9488.5	8295	8244.5	7352	5198	8644.5	8095.5	8741.5	9500.5	8321.5	13828	10322	10531	11647.5	10160.5	8518	10108.5	9589.5	9800	9623	9908.5	10048.5	9961.5	6226.5	6471.5	6881	7680	9061.5	7357	7561
Keratin, type I cuticular Ha6 OS=Homo sapiens OX=9606 GN=KRT36 PE=2 SV=1	4.7	53387.7	1271.27	O76013	4	7.28	0	KRT36_HUMAN	HUMAN		12034.6	11425.2	12181.3	12074.8	6431.81	5725.12	6875.65	7481.24	7792.97	8003.77	7118.06	8862.63	10893.6	9249.97	9867.86	10295.5	6120.74	5058.56	4566.53	4543.25	8046.66	7015.01	9116.96	9459.78	10166.3	7409.1	9335.23	9286.92	5206.28	7429.59	6561.73	5818.8	8361.49	7543.29	6748.43	8106.95	6021.97	5578.96	5513.04
Flotillin-2 OS=Homo sapiens OX=9606 GN=FLOT2 PE=1 SV=2	5	47463.4	616.363	Q14254	5	20.79	0	FLOT2_HUMAN	HUMAN		5591	10552	5341.5	7781	8624	8554	7879	9095	7343	8154.67	9214.67	7721	7444	7380	7018	7701	6587.67	7496	8300	7979	10724.5	10369.5	6066	10561	11418	11403.3	12207.3	12233.3	8834	7897.33	10584.7	8332.33	5041.5	4197.33	4661	5120.33	10147.3	9427.33	10431
S-methyl-5'-thioadenosine phosphorylase OS=Homo sapiens OX=9606 GN=MTAP PE=1 SV=2	6.81	31749.3	2832.14	Q13126	12	72.79	0	MTAP_HUMAN	HUMAN		19110.3	14841.3	15447	15588	11722.3	11761.7	11820.3	11307.3	19744	18644.7	19370.7	18070	12795.3	14112	14281.7	14241.7	10534.3	10709.7	11031	10933.3	21948	21444.7	22759.3	20721.3	19421	21539.3	22650	20432	23592.7	23362.7	22011.7	24354.3	13144	13734	13032	13060.3	15201.7	17106.7	14778.7
Vimentin OS=Homo sapiens OX=9606 GN=VIM PE=1 SV=4	4.86	53708.8	59744.9	P08670	43	97	0	VIME_HUMAN	HUMAN		651348	572963	627162	585194	348412	337662	307119	340756	511489	521085	539275	532253	398875	383200	398945	396022	404389	323788	364015	377998	621000	612464	630781	689216	645600	658901	676002	648884	679191	677440	630127	693979	415227	437953	446694	423285	508629	478300	493311
Prohibitin OS=Homo sapiens OX=9606 GN=PHB PE=1 SV=1	5.43	29861.1	13902.4	P35232	15	94.49	0	PHB_HUMAN	HUMAN		70424	70371.7	70366	78256.7	41604.7	49642.3	45970.3	47592	69340.7	69850.3	70274.3	65267.3	56948.7	58148.7	56950.3	54529.7	53515.3	59639	61076.3	54368.7	59039	56718.3	68285.7	61913.7	76633.7	85371.3	81762.7	82524.7	106070	104780	115621	109187	52580.3	59735.3	57775	58450.3	80282	78725	81883.7
Actin filament-associated protein 1-like 2 OS=Homo sapiens OX=9606 GN=AFAP1L2 PE=1 SV=1	5.04	92212.2	771.438	Q8N4X5	9	18.58	0	AF1L2_HUMAN	HUMAN		8995.33	8503.33	8803.33	7565.67	8238	9478.67	8948.67	9794	8023.67	8259.67	7731	7928	9199	9668	7339	9961.33	2255.5	2755	2122.5	2897	7789.33	7756.67	8092.33	8209	9440.33	9858	9829.33	10470	6591.67	6349.33	6064.67	6417	12677	12629.7	12655.7	12801.7	8043.33	7276.67	7994.33
Heat shock protein 105 kDa OS=Homo sapiens OX=9606 GN=HSPH1 PE=1 SV=1	5.1	97777.6	1952.42	Q92598	25	56.53	0	HS105_HUMAN	HUMAN		10539.1	15490.9	14601.3	14970.7	11685.9	12953.8	11760.9	14104.5	15524.2	14193.6	14617	13809	10450.1	11081.9	9320.22	9601.26	12965	12651.3	12496.3	12247.7	15844.5	14194.8	14605.2	14668.1	14263.5	14946.1	14529.7	14962.2	15694.5	14883.1	17318	15736	16779.2	17596.9	16103.7	16576.1	16462.5	15763.8	16335.4
Diphosphoinositol polyphosphate phosphohydrolase 1 OS=Homo sapiens OX=9606 GN=NUDT3 PE=1 SV=1	5.95	19642.1	2337.52	O95989	2	16.28	0	NUDT3_HUMAN	HUMAN		6255	5108	4080.5	5084	3821			3911	8414	5065.5		7829	4456			6025	8558.5	3286	4438	6807.5	8365	6622	7179	6729	8723.5	8493	9342.5	8121	6791	6221	6977.5	7258.5	8828	6265	7133.5	10935	12076	9853	5984.5
Trifunctional purine biosynthetic protein adenosine-3 OS=Homo sapiens OX=9606 GN=GART PE=1 SV=1	6.25	109022	924.066	P22102	8	12.97	0	PUR2_HUMAN	HUMAN		16188.3	13809.3	15755.7	14147.3	9141.33	8914	8522.33	8308.67	12766.7	11098	12768.7	12422.7	7014	6654	7222	6813	9106.33	9453.33	9213.67	9920.67	17260.3	16426.7	18721.7	16993	15038.7	13867.7	15457	15986.3	11869	14750.3	13127.3	12778.3	15308.7	15426.7	15834.7	15522	12192.3	11535	11226
Serine/threonine-protein kinase PAK 2 OS=Homo sapiens OX=9606 GN=PAK2 PE=1 SV=3	5.59	58327.9	1391.09	Q13177	11	37.98	0	PAK2_HUMAN	HUMAN		15306	16524.3	16886.3	16786.2	7253.84	7157.24	6511.4	6177.38	15354.3	15688	16754.3	14845.3	8630.91	7963.78	8452.74	7747.25	11365.3	13383.7	13689	12164.3	18289.3	16946.3	15079	15417	17634.4	18785	15280.7	17626.3	13866.6	13272.6	15450.4	13322.4	9975.67	10228.7	11457.3	9367	12508	15063	14548.3
Heat shock 70 kDa protein 1A OS=Homo sapiens OX=9606 GN=HSPA1A PE=1 SV=1	5.32	70337.5	28849.8	P0DMV8	38	83.62	0	HS71A_HUMAN	HUMAN		252412	240749	248744	238780	168670	170723	175935	173189	207687	203843	226529	220067	179232	181592	173466	190924	129034	136362	138881	123186	316029	266870	282815	280811	270000	312120	298939	319945	330460	301931	325130	318590	211762	238015	223892	235115	210158	212086	241681
HLA class II histocompatibility antigen, DQ alpha 1 chain OS=Homo sapiens OX=9606 GN=HLA-DQA1 PE=1 SV=1	5.34	28090.1	1453.4	P01909	2	12.2	0	DQA1_HUMAN	HUMAN		12863.5	11772	12484.5	15649					14442	14418	24947	12962.5					11108	9867.5	10233.5	8164.5					10958	13848	13198	11585	1525	1533							12561	11080	12640
Glyceraldehyde-3-phosphate dehydrogenase OS=Homo sapiens OX=9606 GN=GAPDH PE=1 SV=3	8.7	36224.4	62408.1	P04406	21	95.22	0	G3P_HUMAN	HUMAN		604848	594474	601162	605385	364838	372655	378703	375620	526160	546660	553484	555065	457722	465563	453638	453674	401889	390386	390439	401704	628985	634435	684170	676345	697064	688405	676736	709427	632120	637904	631292	630634	446459	461855	446932	466723	566218	531663	575145
Dynamin-3 OS=Homo sapiens OX=9606 GN=DNM3 PE=1 SV=4	8.46	98145.5	306.471	Q9UQ16	6	10.13	0.0004	DYN3_HUMAN	HUMAN		2987.09	3757.41	3344.19	4579.57	2775.72	2461.58	2702.13	1932	4168.91	3931.5	3551.88	3973.09	3042.56	3885.58	2508.75	2335.35	2335.13	3270.25	2795.56	2949.73	4752.65	4388.84	4706.23	4290.44	4786.76	3991.44	4063.21	4416.48	4448.46	3909.41	3991.8	4071.79	3466.13	4178.15	3705.19	3723.25	3620.64	3300.09	3342.38
Dysferlin OS=Homo sapiens OX=9606 GN=DYSF PE=1 SV=1	5.3	239405	1428.78	O75923	5	5.72	0	DYSF_HUMAN	HUMAN		6663	3287	4186	3098	6112.81	4312.73	4719.12	5849.48	4229.47	4030.36	3042.71	3051.29	3506.33	3612.37	3404	4352	4485.83	4853.86	5216.12	4880.93	6062	7121	6889	8655.33	5133.33	4709.73	5236	4803	4280.6	4590.29	4357.29	3991.05	3334.24	6674.24	4968.51	4876.16	4736.33	4467	5606.33
OCIA domain-containing protein 1 OS=Homo sapiens OX=9606 GN=OCIAD1 PE=1 SV=1	7.31	27797.3	4820.6	Q9NX40	10	59.18	0	OCAD1_HUMAN	HUMAN		18280	17176.7	15439.3	16107.7	8737	8530.33	8063.33	8205.67	16751.7	16213.7	15857.3	15031.3	9833.67	10417.3	11128.3	10571.3	12568.7	12568.3	12350.7	12398	11329	13128.3	13836.3	14761	18673.3	21847.7	22751.7	21715.3	19288.3	18790	20569.3	17976.3	11143.3	12113.3	11287.7	11432	18074	18833.7	17856.3
60S ribosomal protein L27 OS=Homo sapiens OX=9606 GN=RPL27 PE=1 SV=2	10.98	15797.8	13611.5	P61353	6	70.59	0	RL27_HUMAN	HUMAN		94413	89062.7	97188.3	91362	53184.3	50091.3	50110	49644	71036.3	79361.7	78659.7	72434.7	66603.3	60254.3	63649	60434.7	128543	133657	137130	122239	83876	82967	85225.3	86143.7	74875.7	79521	83353	81911.3	69239.3	67189.7	64274	64012	64833.7	68462.7	65287.3	65750.3	89181	75896.7	78298.7
Immunoglobulin heavy variable 1-46 OS=Homo sapiens OX=9606 GN=IGHV1-46 PE=1 SV=2	9.18	13103.8	1480.27	P01743	3	28.21	0	HV146_HUMAN	HUMAN		5879.09	9327.53	8367.89	7210.83	4552.71	6494.54	6519.65	4471.73	7340.94	7932.18	7466.34	7618.87	5839.64	6219.52	6031.56	6071.89	9084.6	9095.5	8967.67	8938.4	7521.49	8575.9	7894	7778.21	9576.85	9931.68	9740.99	9511.69	3744.67	5234.8	5365.84	11657.9	19109.1	18832.9	19594.3	20152.5	26394	24221.4	25370.2
Glycogen debranching enzyme OS=Homo sapiens OX=9606 GN=AGL PE=1 SV=3	6.3	176931	1041.86	P35573	19	21.87	0	GDE_HUMAN	HUMAN		7359.33	7091	7545.33	7478.33	12768	13579.3	13608.7	12857.3	9938.67	10702.7	11054	11235.3	11744.3	12130.7	12536	12573.3	11290.3	12361	12554	12962.3	13203.3	13907.3	14130.3	13094.3	9988.33	10450.7	9425.33	9068	18623.3	20628	19360	18856	8387.33	7447	7261.33	7032.33	9248.67	8755.33	8567.33
Glutaredoxin-related protein 5, mitochondrial OS=Homo sapiens OX=9606 GN=GLRX5 PE=1 SV=2	6.35	16741.9	565.469	Q86SX6	2	21.02	0	GLRX5_HUMAN	HUMAN		8668	8815	10437	9796						4766.5	5535.5										6221	5893	5968	6489	5019.5	5350.5	5442	5500.5	7309	6545.5	6888.5	2883	4720	4829.5	5560	5308.5	6369	6703	3993.5
Histone H1.0 OS=Homo sapiens OX=9606 GN=H1F0 PE=1 SV=3	11.32	20863	18580.3	P07305	6	46.91	0	H10_HUMAN	HUMAN		197750	185638	196853	202561	146846	139765	133698	135661	129526	136324	139750	137543	165287	174560	175141	176488	336220	289259	297242	330597	210890	192081	182388	210367	130128	128047	132104	133558	196842	187135	189556	198574	132993	136578	140206	128486	116220	103946	119290
DCC-interacting protein 13-alpha OS=Homo sapiens OX=9606 GN=APPL1 PE=1 SV=1	5.11	80347.9	769.91	Q9UKG1	5	11.99	0	DP13A_HUMAN	HUMAN		13272.7	11329	11231.7	11759.7	5703.33	5487.67	4978	5962	7320.33	7467	6881	7287	7223.33	8923.67	6612	7242.33	7938.67	8296	8033.67	8841.67	10817	11456.7	9891	11074.7	7782.67	8141	8848	8542.33	13983	12732.3	14309	14196.3	7640.33	8901	7689.67	8081.33	8009.33	6411.33	7321.33
Protein NOXP20 OS=Homo sapiens OX=9606 GN=FAM114A1 PE=1 SV=2	4.42	61084	356.234	Q8IWE2	2	5.15	0.0004	NXP20_HUMAN	HUMAN		6462	5756	6562	6301	3937	3811	3352	3561			6316	6705	5910	3256	3965	4647			5488	4032	8863	8302	8814.5	7671	7502	7319	8302	5612.5	5135	4091	5025	5896	6077.5	5774	5750	7210	4922.5	7869	6632
Isochorismatase domain-containing protein 2 OS=Homo sapiens OX=9606 GN=ISOC2 PE=1 SV=1	7.75	22622.4	1922.49	Q96AB3	6	78.54	0	ISOC2_HUMAN	HUMAN		22012.3	22469	20326.7	19756.3	9677.67	9455.33	8985.67	8748.67	16950.3	16165.3	14880.7	17312.7	16061	16185.7	15516.7	16229.7	13236.5	13975	9959.67	10341.7	11630.7	11658.7	13246	11805.3	13392.7	12742.3	13177.7	12968	13885	13541	13555.7	13580.7	12086.3	12068.3	11109.7	12373.3	12222	12447.7	11972.3
Keratin, type I cytoskeletal 14 OS=Homo sapiens OX=9606 GN=KRT14 PE=1 SV=4	4.9	51903.7	4395.25	P02533	18	73.94	0	K1C14_HUMAN	HUMAN		197256	172352	183122	180246	153385	131603	135376	129576	144181	159308	150354	152671	86878.8	75383.5	80126.9	88504.7	166618	154829	147505	151747	262886	237911	218969	211226	187238	176298	202162	208452	107818	143631	108814	142974	270314	276728	278510	262908	237815	233393	215280
DNA fragmentation factor subunit alpha OS=Homo sapiens OX=9606 GN=DFFA PE=1 SV=1	4.48	36921.1	728.402	O00273	2	9.97	0	DFFA_HUMAN	HUMAN		4993	5687	5317.5	4906.5	5841	6210	6772	5181.5	7960	7936.5	8987.5	8309	5800	4972	6629.5	6457	4686.5	4085.5	4517.5	4374.5	8658	8030	8281	8821.5	9020	9159	9761.5	9012	10644	10203	10580.5	9442	10923.5	9835.5	11118	10706.5	7840.5	8549	8967.5
Dipeptidyl peptidase 2 OS=Homo sapiens OX=9606 GN=DPP7 PE=1 SV=3	5.87	54797.7	2107.98	Q9UHL4	14	49.8	0	DPP2_HUMAN	HUMAN		27234.7	27428	27172.7	26841	12340	11580	12844	12090.7	17885.7	15055.7	19342.7	17992.7	17513	13863.7	14819.7	16363.7	30320.7	29372	31595.3	31088	19438.7	18683.3	18174.3	20035.7	22088.7	21709.7	21381	22107.3	20904.7	19402	19932	21211	29917	27963	29565	28453.7	21765.7	22932.3	22310
Sorting nexin-2 OS=Homo sapiens OX=9606 GN=SNX2 PE=1 SV=2	4.85	58585.3	1898.23	O60749	12	44.7	0	SNX2_HUMAN	HUMAN		22418.7	28261.7	25550	23542	22177.7	13769.7	12345	13263.7	23056.3	24388	25163.3	23838.3	22090.3	23693.7	22025	14939.3	25533.7	26514	26381	25612	23516	23577.3	25221	23458.7	23659.7	25228.7	24360	24866	23062	25883.3	24310.7	21340	24410	25036.7	23194.3	24984.3	19452.3	21809.3	20449.3
Ubiquitin carboxyl-terminal hydrolase 5 OS=Homo sapiens OX=9606 GN=USP5 PE=1 SV=2	4.72	96698.9	2169.61	P45974	24	62.7	0	UBP5_HUMAN	HUMAN		33333.3	30795.3	32347.3	34325.3	19089.7	17979	19200.3	18916	26316.3	28455.7	27396.7	29009.3	19919.3	21006.7	19897	20956.7	20230.3	18166.7	18311.7	21110.7	33685.3	29430.7	33445.7	32712.3	35998.3	35696.7	37901.3	36776.3	35538.3	35953	35053.7	33411.7	23082.3	22953.7	23588	23624.7	29039	31209.3	32839.3
UPF0160 protein MYG1, mitochondrial OS=Homo sapiens OX=9606 GN=C12orf10 PE=1 SV=2	6.19	42791.5	554.883	Q9HB07	2	11.44	0	MYG1_HUMAN	HUMAN					12817	8155	7448	7369		12277	12630	10198	14379	11243	8683	9038		11588	10839	10528	9475		11760			10999		14581	13614	17415	16044	15257	15647	9443	8958	8153.5	6635	11441	10911	10241
WD repeat-containing protein 18 OS=Homo sapiens OX=9606 GN=WDR18 PE=1 SV=2	6.22	48089.6	459.443	Q9BV38	2	9.49	0	WDR18_HUMAN	HUMAN		8358	6083.5	7563	5846					7694.5	6219	7253	9247	4476.5	4948	6635	6746	6929	6516	7113		8890	9304	6611	6499.5	7755	7364.5	12016	7674	9160.5	8264	10109.5	9345.5	11277	10415	5710.5	9177	5745.5	9117	6473
MICOS complex subunit MIC19 OS=Homo sapiens OX=9606 GN=CHCHD3 PE=1 SV=1	8.37	26437.5	1872.46	Q9NX63	7	44.49	0	MIC19_HUMAN	HUMAN		19034	20798.7	18866	19312.3	10358.7	9801.33	11326.7	11512	16676.7	17094.7	16697	19327.7	14363.3	12286	12067.3	12163.3	13137.7	11956.3	12303.3	12237.3	16476.3	16555	16903	18209.3	22286.7	20277.3	22804	21340.3	23825.3	25423	27582.3	25921.7	16846.3	15494.7	16901.7	16814.3	17342.3	16120	17925.3
PHD finger-like domain-containing protein 5A OS=Homo sapiens OX=9606 GN=PHF5A PE=1 SV=1	8.36	13146.8	4685.33	Q7RTV0	6	70	0	PHF5A_HUMAN	HUMAN		6150.33	7587.33	6373.67	5878	7989.5	9777	6789.5	6285.5	10813	11831	10865.7	12396.5	7083	6965.67	7520.5	7434.67	8802	10078.7	8230.67	9003	8020	9085.67	8949.33	9177.33	10125.3	9691.33	9265.67	8809.67	13936.3	14343	11579.3	12011	7924	8681.67	8704.67	11140.5	6908	6731	6997.33
Peripherin OS=Homo sapiens OX=9606 GN=PRPH PE=1 SV=2	5.21	53765	5139.28	P41219	6	33.4	0	PERI_HUMAN	HUMAN		8484.2	8495.66	8934.17	9118.13	7896.89	5083.83	7348.04	5054.18	11044.1	10185.6	9292.54	12114.6	6848.61	4834.64	6747.82	5953.39	13561.4	12911.7	13512.4	13787	9908.18	9899.31	9682.9	9814.59	9638.76	9044.59	9874.46	9786.31	6065.26	6901.37	6905.38	8842.28	11233.8	9449.34	10098.1	10839.3	8867.4	9785.93	9892.11
Heat shock cognate 71 kDa protein OS=Homo sapiens OX=9606 GN=HSPA8 PE=1 SV=1	5.2	71126.3	28995.6	P11142	37	79.1	0	HSP7C_HUMAN	HUMAN		196678	217583	220380	199179	159115	166762	134702	166772	213036	223272	214189	208157	168289	145857	145546	178306	117862	118557	119530	111664	264989	271391	283933	276997	283655	315405	285877	283760	243892	245515	261690	267039	227859	220704	229633	209225	213507	243090	238330
HLA class I histocompatibility antigen, B-45 alpha chain OS=Homo sapiens OX=9606 GN=HLA-B PE=1 SV=1	6.01	40699.3	4069.83	P30483	15	73.2	0	1B45_HUMAN	HUMAN		14014.1	19499.6	15626.6	14795.5	8064.65	7637.67	6468.28	8742.78	16981.1	17865.9	18926	18085.1	8587.8	10263.3	8031.42	9848.15	12431.1	13745.7	15517.9	14614.9	19363.2	16428	17391.3	17047.8	20387.7	21467	21985.7	23533.2	12602.6	11639.3	13609.2	12878.9	10420.2	12842.8	12738	13951.8	18403.2	19801.5	18766.8
Proteasomal ubiquitin receptor ADRM1 OS=Homo sapiens OX=9606 GN=ADRM1 PE=1 SV=2	4.76	42438.5	961.726	Q16186	5	16.71	0	ADRM1_HUMAN	HUMAN		11469.7	11113.7	11165.7	10569	9369.5	7295.5	7627.5	7642.5	14575	15697	17794.5	17282.5	8940.5	8287.5	7932.5	7749	12860.3	12440.3	11617	12297.7	11900	10634.7	11324.3	11593.7	15075.7	14040.7	13088.7	15380.3	15788	17063.7	15297	15377.7	14973.7	15633.7	15957.3	15744	15378.3	12762.7	14307
Prostaglandin E synthase 3 OS=Homo sapiens OX=9606 GN=PTGES3 PE=1 SV=1	4.12	18982.6	8611.35	Q15185	6	60.62	0	TEBP_HUMAN	HUMAN		71881.7	74437.3	71741	72232	47010	48269.3	49657	47700.3	84365	90632	76245.3	84216	47860.7	50658.3	54104.3	50366	47322.7	45492.7	41825.3	44865.7	89644	78583	81522.7	85148.3	100822	106513	99075.7	99972.3	86303	102226	93969.7	103992	70070.7	64699.7	68334.3	68122.3	78710	70745.3	74665.7
COP9 signalosome complex subunit 1 OS=Homo sapiens OX=9606 GN=GPS1 PE=1 SV=4	6.3	56107	701.996	Q13098	6	24.24	0	CSN1_HUMAN	HUMAN		11501.3	9459.67	10048	9336	5625.33	4767	4147.5	5262.33	6223	5890.67	5950	5761.33	6113	6941	6833.5	6587.33	10431	10064	10202.3	11407.3	7215.67	6080.67	6755.33	6526	8662.67	7232	7771.33	7142.67	8798.33	10127	9481.33	9262.33	6393	6626.33	6217	6469.33	6131.67	5454	5210
Phosphatidylinositol 4-phosphate 3-kinase C2 domain-containing subunit gamma OS=Homo sapiens OX=9606 GN=PIK3C2G PE=1 SV=3	6.46	167540	2261.89	O75747	7	15.5	0	P3C2G_HUMAN	HUMAN		14746.7	16174.7	13296.7	12516.7	7230.67	8048.67	7923.33	12272.5	18342.7	17503.7	15592	12415.7	15686.7	11441.3	11665	9698	23231	16289	20403	22818	10177.3	14688.7	12470	17467.5	15956.3	13968.7	13388	16279	13260	13392	15534.3	15266.7	5824	3639.67	5135.33	7306	18776.5	13642.5	12523
COP9 signalosome complex subunit 4 OS=Homo sapiens OX=9606 GN=COPS4 PE=1 SV=1	5.47	46554	2584.26	Q9BT78	14	66.5	0	CSN4_HUMAN	HUMAN		15352	14939.3	18023.3	15497.3	11133.3	9857.67	11058.3	11369.3	13655	16868.7	15704	13071.3	11536.3	11937.7	11034.7	12373	9670.33	9236.67	8529.67	8759.33	18473.3	18264.7	15947.3	16664.3	20451	20911	23826.7	22136.7	19753.7	19642.3	18219	19203.3	14878.7	14676.7	15988	15011.3	16575.3	16191.7	19221.7
Coatomer subunit zeta-1 OS=Homo sapiens OX=9606 GN=COPZ1 PE=1 SV=1	4.5	20255.3	635.657	P61923	3	28.25	0	COPZ1_HUMAN	HUMAN		4613	4157	2830.5	4239	2635	2767		3141	4195	3582	4391	2899	2873	3145	3246	2924	5279	4902	5082	4492	3367.5	2891.5	3122	3369	4001	4635	4772	2806.5	4597	4666.67	3699.5	4295	2507	3005	3262	2362	3686	3505	2671
1-phosphatidylinositol 4,5-bisphosphate phosphodiesterase delta-1 OS=Homo sapiens OX=9606 GN=PLCD1 PE=1 SV=2	6.22	86406.5	498.309	P51178	3	6.35	0	PLCD1_HUMAN	HUMAN		4068.33	3784	4126.5	3599.67					2855.5	3163	4011	3799	2665.5	3689	3373	2239	2516	3002	2548.5	2421.5	6142	4872.5	5832	4585.5	4275	5054.5	5637	6697	4454.33	4679.67	4247.67	4699.33	3310	4736	3046	4889	5013.5	4782	5766
Histone-lysine N-methyltransferase 2A OS=Homo sapiens OX=9606 GN=KMT2A PE=1 SV=5	9.34	436327	692.102	Q03164	3	0.66	0	KMT2A_HUMAN	HUMAN		11583	11567.5	11189.5	11026	6666	9457	6009.5	6777.5	7960	7852.33	9706.5	11131	7134.5	6402.5	8422	6294	8453	8827.5	8165	8209	9996.67	9090.33	12059.5	12737	9736.67	9549.67	9914.33	10184.7	14684	13072	10708.3	12478.5	7093.33	10060.5	7937.33	7475	7862.67	7145.67	8814
Alpha-actinin-4 OS=Homo sapiens OX=9606 GN=ACTN4 PE=1 SV=2	5.12	105310	14534.1	O43707	62	87.82	0	ACTN4_HUMAN	HUMAN		163290	155204	161045	159873	101173	102426	95493.7	98641.7	136491	152746	139750	131924	135432	129480	129527	128010	98137.3	102816	105883	95864.7	169227	191181	180371	187613	189789	182838	189519	187980	176155	155442	171260	167449	135702	135462	133707	131019	133020	125139	134006
Laminin subunit gamma-1 OS=Homo sapiens OX=9606 GN=LAMC1 PE=1 SV=3	4.83	183306	8839.63	P11047	78	79.18	0	LAMC1_HUMAN	HUMAN		108380	108081	103175	103917	83189	78589.7	84569.7	79061.7	83536	82609.3	86215.7	88563.7	96448	94140	93475.7	95215	49749.3	47968.3	47683.7	49640	128708	130926	129779	137242	161971	143442	156032	147883	145576	133081	149202	148367	124328	137279	124165	132298	106295	109079	107492
Ubiquitin-conjugating enzyme E2 variant 2 OS=Homo sapiens OX=9606 GN=UBE2V2 PE=1 SV=4	8.58	16419.8	2408.59	Q15819	4	61.38	0	UB2V2_HUMAN	HUMAN		16470.2	10585.1	14000.3	13507.1	9847.56	9256.99	9414.68	8999.9	10296.8	9426.02	11344	10100.4	10359.3	8250.83	9119.91	9479.84	6671.94	7647.7	6960.49	7506.5	6268.68	7020.97	5985.45	6573.4	9491.89	9264.53	9491.28	10051.1	11510.9	11336.8	12171.9	11915	4304.7	4620.97	4052.91	4079.32	6349.4	5567.69	6786.13
AP-2 complex subunit alpha-2 OS=Homo sapiens OX=9606 GN=AP2A2 PE=1 SV=2	6.53	104873	1146.08	O94973	24	38.98	0	AP2A2_HUMAN	HUMAN		11272.2	13218.3	12568.8	10893.5	5531.65	5175.08	6725.3	5397.03	8745.56	9370.26	9331.7	9064.74	7734.66	6154.31	6594.54	6637.28	8711.58	10272.4	9402.99	9145.08	11746.8	13936.3	14485.4	11035.4	12031.1	11017.1	9392.13	12080.7	8823.78	9064.76	7976.6	7585.7	7274.2	8340.56	8703.09	7164.82	8837.21	8332.96	8801.69
Voltage-dependent anion-selective channel protein 2 OS=Homo sapiens OX=9606 GN=VDAC2 PE=1 SV=2	7.47	32079.8	22316.8	P45880	17	95.24	0	VDAC2_HUMAN	HUMAN		118994	110849	122108	130171	57076	58566	58247.7	57336	109454	101982	110638	104952	74449.3	77629.3	76470	75974	60438	61068.3	66037.7	67675	121521	136917	118099	126491	138876	143059	139105	148057	126117	127995	130617	135712	94576	94310.3	93445.7	97257.7	108302	114872	109580
Sodium/potassium-transporting ATPase subunit beta-1 OS=Homo sapiens OX=9606 GN=ATP1B1 PE=1 SV=1	8.65	35460.5	2770.73	P05026	12	47.19	0	AT1B1_HUMAN	HUMAN		38383	39327	39047	42057	24626.3	28468.3	26480.3	27735	37808.7	33213.3	40380.3	36086	35003.3	39136.3	34308.3	35670.7	27043.7	27716	24179	23300.7	51063.7	47883.3	51153	48478.3	45090.7	53210.3	50124.3	45685	42014.7	42536	43968.7	48723.3	46177	50800	49570.7	49588.7	44042.3	43613	42365
Calpain small subunit 1 OS=Homo sapiens OX=9606 GN=CAPNS1 PE=1 SV=1	4.87	28486.9	17675	P04632	12	76.49	0	CPNS1_HUMAN	HUMAN		64749.7	68163.3	67171.3	69811.3	50824.7	51983.7	53120.7	50147.3	79728	80356.7	76924.3	76361	65561.3	61197.3	59577.3	61812.7	53088	57744.3	47848.7	51887.3	93529.3	102860	87022.3	82301.3	75419	80033	82016	74788.7	83802.3	82223.7	83751.7	82333.7	88735.7	98482.7	92450.3	88515.7	83804.7	82172.7	80623
TSC22 domain family protein 2 OS=Homo sapiens OX=9606 GN=TSC22D2 PE=1 SV=3	4.71	79627.5	482.566	O75157	3	2.44	0	T22D2_HUMAN	HUMAN										7531.33	6492.67	6843.33	7141.33													9374	9600	9185	9901.5	19219	18751.3	18844.3	20291.7		1671			10369	11553.5	11431
Glucose-6-phosphate isomerase OS=Homo sapiens OX=9606 GN=GPI PE=1 SV=4	8.46	63375.4	11641.6	P06744	25	78.85	0	G6PI_HUMAN	HUMAN		128644	138684	130193	139921	79518.7	69754.7	73907.3	68897.3	122029	106589	113138	118678	88924	78333.7	84750	78011.3	113508	112169	107546	128446	131184	131361	126798	141618	133541	136901	135813	133151	103986	90983.7	96259	97635.7	98331	107851	102583	103020	116128	106068	114191
T-complex protein 1 subunit eta OS=Homo sapiens OX=9606 GN=CCT7 PE=1 SV=2	7.52	59880	5701.5	Q99832	22	76.98	0	TCPH_HUMAN	HUMAN		55170.7	54001	52277.7	58933	36684.3	34723	33854	35646.3	52325.3	54087.3	48745.7	51899.3	27385.7	25620.3	28055	29122	28784.7	36211.7	34092	32333	72423	69382.7	72254	69008	62792.3	56813.3	57982.3	59892.3	50744	51915	54091.3	51979.7	68354.7	69004.7	71094	73791	59060.3	57441.7	57124.7
Cancer-related nucleoside-triphosphatase OS=Homo sapiens OX=9606 GN=NTPCR PE=1 SV=1	9.96	20941.2	1525.24	Q9BSD7	3	24.21	0	NTPCR_HUMAN	HUMAN						3435	3513	2767						4062	3930	4274	4224			9818	9542									4472.5	6550	4104.5	4310	6961		9357	7093
cAMP-dependent protein kinase type II-alpha regulatory subunit OS=Homo sapiens OX=9606 GN=PRKAR2A PE=1 SV=2	4.77	45860.6	3874.94	P13861	17	76.24	0	KAP2_HUMAN	HUMAN		30013	29384	29040	28764	29223.7	30626	28654.3	29902	38937.7	40109.7	37380	42311.7	35226	33931	34205.3	35804	17751.3	17901	20013.7	18489.7	47831.3	48847.7	44167.7	47897	47711.3	53605.3	55284	56865.3	48980.3	49810.3	54129	52965.7	39769.3	40512.3	39528.3	37358.3	42519.7	39670.3	42134.3
Phosphoglucomutase-2 OS=Homo sapiens OX=9606 GN=PGM2 PE=1 SV=4	6.27	68796.7	3240.17	Q96G03	28	63.4	0	PGM2_HUMAN	HUMAN		55325.3	55990.7	53483.3	56694.7	33050.3	31876.3	30448	28331.7	52562	55955.7	56163.7	59015.7	41402.7	42694.3	37887.7	39939	37046.7	39335.7	35257	35561.3	73549	64117.3	70316.3	65839.7	55703.7	64472.3	63230.3	62170.3	54040	55474.3	63634.7	52468.3	46126.3	53317.7	48694	46836.3	51871.3	58467	52938.7
Pulmonary surfactant-associated protein B OS=Homo sapiens OX=9606 GN=SFTPB PE=1 SV=3	5.13	43542.9	934.135	P07988	2	10.76	0	PSPB_HUMAN	HUMAN		1946	1775	1762.5	1793					3133		3326	2687						3065	2574	3244	10502	11085	10467	10013.5	1571								3359	3692		3276		2433	3036
Heat shock 70 kDa protein 4 OS=Homo sapiens OX=9606 GN=HSPA4 PE=1 SV=4	4.91	95186.5	7213.83	P34932	43	87.38	0	HSP74_HUMAN	HUMAN		42833.1	49682.1	42795.2	42426.7	42128.9	44265.1	43813.1	45755.6	56878.8	49435.1	51411.4	60969.7	38763.1	41233.3	37774.1	37856.9	35484	34005.7	32197.3	32803.7	54174	55241.7	51934.3	57460	64002.7	63007.7	67383	63481.7	63987	64137.7	63240.3	65932	47327.3	46892	48333.3	51575.7	49194.3	42891	46918.7
2-oxoisovalerate dehydrogenase subunit beta, mitochondrial OS=Homo sapiens OX=9606 GN=BCKDHB PE=1 SV=2	5.85	43806.9	694.31	P21953	4	13.52	0	ODBB_HUMAN	HUMAN		9995.5	9071.33	9992.67	9517	7960	6425	6976.33	7688	7587.33	5000	5193		8310.67	7735.67	6872.5	7767	7523	9163	8352	7447	9465	8534	9102	9553	8155.5	9989	6876.5	8180.67	11756.5	11055.3	7632.5	11974	9343.67	9037	8618	12217	6630.67	5990.67	6391.33
ATP synthase subunit alpha, mitochondrial OS=Homo sapiens OX=9606 GN=ATP5F1A PE=1 SV=1	9.43	59864.8	26993.2	P25705	30	80.83	0	ATPA_HUMAN	HUMAN		238443	251686	249126	226775	127849	130671	132350	136204	209513	199965	221714	222816	163113	170399	157586	165944	163387	132539	137115	139784	224210	249817	237173	255823	283917	269756	286961	304520	244737	241447	247616	266216	170097	194912	179766	177389	210320	207319	244676
Cadherin-23 OS=Homo sapiens OX=9606 GN=CDH23 PE=1 SV=2	4.31	370293	1516.72	Q9H251	2	1.61	0	CAD23_HUMAN	HUMAN		3218	2785	3424	3103.5													4615	4588	5117	4455	3437	3883	3225	4127	3375	3544	3739	3538	3444.5	3818	3333	3433					2492		2460
Selenocysteine lyase OS=Homo sapiens OX=9606 GN=SCLY PE=1 SV=4	6.67	48434	996.292	Q96I15	7	27.64	0	SCLY_HUMAN	HUMAN		4043	4697	4533.67	5029			2698	2256	6620.33	6403.67	6922	6541.67	5205.5	4218.5	5196	4724.5	5024	4819	4751	4517	4490	4555.33	4902.67	5281.33	8831.67	9721.67	10290	7893.33	6692.67	6753.33	7499	6793.33	1938				4822.67	5210.67	5853.33
Coatomer subunit beta OS=Homo sapiens OX=9606 GN=COPB1 PE=1 SV=3	5.64	108283	2236.01	P53618	30	50.58	0	COPB_HUMAN	HUMAN		33591.7	32545	30447.7	32052.3	25583.3	35266.3	22288.3	25036	36449.3	39762.7	32708	34674.3	39578	26795	29008.3	35893.7	38162	33912.7	35393	36756	34300.7	37084	34033.7	36754	30313.7	31088.3	36576	32588.3	39321.3	33483.3	38830.3	37879	28920.3	31698.3	28673.7	30864	32277	29000	31016.3
Importin subunit alpha-7 OS=Homo sapiens OX=9606 GN=KPNA6 PE=1 SV=1	4.7	60771	1072.67	O60684	6	17.35	0	IMA7_HUMAN	HUMAN		39977.6	40729.7	37118.3	36920.7	20893.3	23045	19995.3	19004.7	38864.3	42609	41496.7	43446.7	26979.7	27614.7	26182.6	24558	50798.1	46584	48740.4	49750.7	30568.3	31966	30651.5	32718.1	39236.2	35373.5	35184.5	37129.9	37306.7	36777.3	35132.7	37616.5	24723.7	27922.7	26100.7	26362.7	31552.7	32826	28825.7
Histone H2A type 2-B OS=Homo sapiens OX=9606 GN=HIST2H2AB PE=1 SV=3	11.31	13995.3	68499.8	Q8IUE6	7	43.85	0	H2A2B_HUMAN	HUMAN		228019	232480	294759	188751	124728	169399	187524	196998	264778	207213	292626	189739	206154	213804	243124	245331	181736	161942	253850	243654	158710	161780	179796	168793	153658	230626	207043	169833	190964	159525	127863	204756	238534	264514	259168	270670	310199	271183	303614
Copine-3 OS=Homo sapiens OX=9606 GN=CPNE3 PE=1 SV=1	5.47	60986.1	2449.78	O75131	19	60.89	0	CPNE3_HUMAN	HUMAN		25134.7	27901.7	26098.3	27792	16736	17758.7	20445.3	19514.3	22792.3	24283	25125.3	25471	18364.3	23336.7	24112	19769.7	25526.3	25138	25309.3	24126.7	34987	33304.3	32598	37839.7	25792	23195.7	21362.7	31453	20937.7	21467.7	22346	21020.7	33163	35542	33880.3	32978.3	21190.7	17181.7	19697.3
ATP synthase F(0) complex subunit B1, mitochondrial OS=Homo sapiens OX=9606 GN=ATP5F1 PE=1 SV=2	9.66	28965.7	5137.35	P24539	15	71.09	0	AT5F1_HUMAN	HUMAN		35051.3	34877.3	36291.3	33101	17172	21691	17919	16958.7	31504.3	32274	32677	32474.7	28360.7	27927	27366.3	27197.7	44163.3	46981.7	44923.7	49246.7	26466.3	30011.7	26936.3	29730	37862.3	33303	31151	35014.3	29868.7	30209.7	27715	25361.3	21554.7	24580.7	21239.3	22991	33339	30809.7	33676.7
DNA polymerase alpha catalytic subunit OS=Homo sapiens OX=9606 GN=POLA1 PE=1 SV=2	5.49	167681	1065.4	P09884	2	4.17	0	DPOLA_HUMAN	HUMAN		3252	2735	3107	2653													1721				92274	95869		88185
Gamma-adducin OS=Homo sapiens OX=9606 GN=ADD3 PE=1 SV=1	5.88	79496.9	1204.62	Q9UEY8	14	35.69	0	ADDG_HUMAN	HUMAN		33163.3	31547.7	22796.7	30851.7	16451	14222.7	15799.3	15481.7	16306	17785.7	16033	16677	20007.3	21887.3	20986	21646	17785.3	16810	17338.3	18624.3	20379.3	18808.3	20151	19691.7	16872	15292	16653.7	16219.3	13830.3	14798.3	13817	13906.3	18437.7	16770.7	13874	17256.3	13973.3	11816	12380.7
Ribokinase OS=Homo sapiens OX=9606 GN=RBKS PE=1 SV=1	4.75	34599.3	1157.35	Q9H477	5	25.16	0	RBSK_HUMAN	HUMAN		7200.33	7422	6913	7459.33	8946.5	7194.67	8632	9839	5893	5707	5940.33	5779.33	7810.33	7474.33	8428.67	8569.67	6739	6791	7683	6566.67	8572.67	8995.67	7931.33	8042.33	8791.67	7655.67	8704.33	7814	10643.3	10517.3	10871.3	10461.7	6956.67	7394.67	6920.67	6875.33	7882.33	7946.67	7701
Histone H1.4 OS=Homo sapiens OX=9606 GN=HIST1H1E PE=1 SV=2	11.52	21865.3	25993.5	P10412	11	52.05	0	H14_HUMAN	HUMAN		205281	192738	193390	192485	88903.6	84526	83879.5	89971.6	170396	170500	165190	173390	111525	104253	105536	102081	225395	231846	235008	223897	148597	150788	143875	150605	162090	164584	167448	167632	149109	150822	146905	151575	128838	119142	122288	128427	159279	159915	142085
Interferon regulatory factor 2-binding protein 2 OS=Homo sapiens OX=9606 GN=IRF2BP2 PE=1 SV=2	8.73	61766.1	774.959	Q7Z5L9	5	16.87	0	I2BP2_HUMAN	HUMAN		7549	8035.67	7171.33	7728	2645	4315	4092.33	4209.5	6314.67	5824.67	5884.33	5503	5478	5708.33	5508	5289.33	4776			4628	5496	6168	4007.33	4771.67	8106.33	9067.33	7754.33	7979.33	9230.33	10519.7	9334.33	10993.7	5427.67	4154.5	4131	4268	5005.33	4214.33	5247
Tropomodulin-1 OS=Homo sapiens OX=9606 GN=TMOD1 PE=1 SV=1	4.83	40683.3	569.714	P28289	5	24.51	0	TMOD1_HUMAN	HUMAN		6568.67	7019	6457.67	7181.67	4898	5281.33	5091.67	4957	2049.04	2822	3185.67	3648.33	6753.33	6762.67	7125.67	7196					3676.67	3500.67	3819.67	3338.33	3834	2945	3504	3304.33	5138	5373.67	5713.67	5505.33	401.854	581.196	507.085	602.781	2133.72	3012	2436.33
Lon protease homolog, mitochondrial OS=Homo sapiens OX=9606 GN=LONP1 PE=1 SV=2	5.96	107003	623.036	P36776	10	18.35	0	LONM_HUMAN	HUMAN		10026.7	10851.3	8815.67	8472	9733.67	8765	8182.67	9096.33	13722	12024.7	13791.7	13384.3	8280	10692	10584.7	6205.67	8639.33	10263.3	9867.67	10676.3	11301.7	13463.7	13345.7	12967.3	14047.3	16661.7	13579.7	15482.7	10106.3	10970.7	9858.67	10454	9899.67	10133.3	9713.67	9016.67	14524.7	13659.7	12556.7
Immunoglobulin heavy variable 3-30-3 OS=Homo sapiens OX=9606 GN=IGHV3-30-3 PE=3 SV=1	9.19	13159.9	10534.8	P0DP02	4	65.81	0	HVC33_HUMAN	HUMAN																																		3759.83	3794.21	3748.33	3697.13	4632.49	4490.26	4764.21
Calcitonin OS=Homo sapiens OX=9606 GN=CALCA PE=1 SV=3	5.73	15581.5	5681.99	P01258	3	36.88	0	CALC_HUMAN	HUMAN														41480.7	41946	40123	37985.3
Napsin-A OS=Homo sapiens OX=9606 GN=NAPSA PE=1 SV=1	6.15	45728.7	5264.4	O96009	4	27.62	0	NAPSA_HUMAN	HUMAN									2355										6845		5866	44406	36698.3	32981.7	37044.3									26415.7	27470.3	28964.7	26276
Proline-rich protein 15 OS=Homo sapiens OX=9606 GN=PRR15 PE=2 SV=1	10.14	13715.2	1749.32	Q8IV56	2	25.58	0	PRR15_HUMAN	HUMAN																						3408	2290.5	2711	1858					21678	20786	22387.5	21032.5
von Willebrand factor A domain-containing protein 8 OS=Homo sapiens OX=9606 GN=VWA8 PE=1 SV=2	7.01	215851	1593.25	A3KMH1	2	4.83	0	VWA8_HUMAN	HUMAN																		2641.5	4608	3352	2868	1671	1563		1408									2303	2085	2257	2221
Transmembrane protein KIAA1109 OS=Homo sapiens OX=9606 GN=KIAA1109 PE=1 SV=2	6.11	559703	1568.81	Q2LD37	2	2.2	0	K1109_HUMAN	HUMAN																												1216	1348
Liprin-alpha-3 OS=Homo sapiens OX=9606 GN=PPFIA3 PE=1 SV=3	5.39	134067	1432.75	O75145	2	3.1	0	LIPA3_HUMAN	HUMAN																		1461.72	663.739	829.06	1139.15
Rho GTPase-activating protein 4 OS=Homo sapiens OX=9606 GN=ARHGAP4 PE=1 SV=2	5.91	105881	1325.58	P98171	2	3.49	0	RHG04_HUMAN	HUMAN																		2226.5	1987.5	1661	1920
Metastasis-associated protein MTA1 OS=Homo sapiens OX=9606 GN=MTA1 PE=1 SV=2	9.5	81470.6	1099.19	Q13330	2	4.62	0	MTA1_HUMAN	HUMAN																		7182	6395.5	6666	7123.5									1939	1988	1735	2125
Cerebellin-1 OS=Homo sapiens OX=9606 GN=CBLN1 PE=1 SV=1	7.17	21211.3	982.339	P23435	3	22.8	0	CBLN1_HUMAN	HUMAN																				2441										13415.5	13541	14167	10847.7
Tapasin OS=Homo sapiens OX=9606 GN=TAPBP PE=1 SV=1	6.73	47968	965.754	O15533	2	4.46	0	TPSN_HUMAN	HUMAN					1630													11132.5	9642.5	9380.5	9230.5
C-type lectin domain family 4 member K OS=Homo sapiens OX=9606 GN=CD207 PE=1 SV=2	8.36	37010.2	774.794	Q9UJ71	4	17.07	0	CLC4K_HUMAN	HUMAN																		5051.33	5278	7173	5501.67
Intraflagellar transport protein 27 homolog OS=Homo sapiens OX=9606 GN=IFT27 PE=1 SV=1	5.11	20765.6	704.757	Q9BW83	2	19.89	0	IFT27_HUMAN	HUMAN																		4763	3843	3904	5103		3002				1466	2281						4812.5	4677.5	4557	4660.5	2883	2413	2247
Caspase-14 OS=Homo sapiens OX=9606 GN=CASP14 PE=1 SV=2	5.29	27964.7	670.663	P31944	2	10.33	0	CASPE_HUMAN	HUMAN																		21127.5	18382.5	20324	19939.5
Heme oxygenase 1 OS=Homo sapiens OX=9606 GN=HMOX1 PE=1 SV=1	8.79	32818.7	634.56	P09601	3	13.54	0	HMOX1_HUMAN	HUMAN																		3344	2524	2791.33	2478																	5677.67	5570.33	5647.33
28S ribosomal protein S21, mitochondrial OS=Homo sapiens OX=9606 GN=MRPS21 PE=1 SV=3	10.22	10916.7	615.244	P82921	2	21.84	0	RT21_HUMAN	HUMAN																		5473	5936	4522.5	5535.5																3225
Trafficking protein particle complex subunit 1 OS=Homo sapiens OX=9606 GN=TRAPPC1 PE=1 SV=1	9.43	16945.7	549.734	Q9Y5R8	2	12.41	0	TPPC1_HUMAN	HUMAN																		5295.5	4872.5	5989	5523.5					1482					1609	1593	1187
von Willebrand factor A domain-containing protein 2 OS=Homo sapiens OX=9606 GN=VWA2 PE=1 SV=1	7.88	83552.1	495.368	Q5GFL6	7	15.76	0	VWA2_HUMAN	HUMAN																						1879	1635	1963.5	1726									10115	9601	10051.3	9134
MKI67 FHA domain-interacting nucleolar phosphoprotein OS=Homo sapiens OX=9606 GN=NIFK PE=1 SV=1	10.29	34393.3	495.196	Q9BYG3	2	10.58	0	MK67I_HUMAN	HUMAN																		8821	7894	7897.5	8499.5
Ankycorbin OS=Homo sapiens OX=9606 GN=RAI14 PE=1 SV=2	5.8	110669	397.783	Q9P0K7	2	3.16	0.0004	RAI14_HUMAN	HUMAN					1305																	5365.5	5368	5330	5284.5		3498.5	3966						5619	5526	5369	5191
Fructosamine-3-kinase OS=Homo sapiens OX=9606 GN=FN3K PE=1 SV=1	7.35	35399.4	873.841	Q9H479	2	11.97	0	FN3K_HUMAN	HUMAN		5182	5133	5318	5656				2522	3983	4000	3963	3813	4662	4664	4521	4173	18783	20551	20140	10674	4549	4624	4176	4651	5223	5633	5060	5260		4820		5241	4116	4347	4818	3899	5596	5392	5646
Vascular endothelial growth factor receptor 3 OS=Homo sapiens OX=9606 GN=FLT4 PE=1 SV=3	5.86	154868	1766.8	P35916	3	4.84	0	VGFR3_HUMAN	HUMAN		1981.92	3239.1	3389.32	3434.54					2878		2021.67		1707.27				1646.22	476.78	1610.46	2282.96	402.82	2697.34	2825.17	389.401	2300.78	2580.76	2822.05	2190.49	1943.6	1675.23	1542.03	1763.92	1797.73		684.53	680.017	1761.53	1591.2	585.451
28S ribosomal protein S7, mitochondrial OS=Homo sapiens OX=9606 GN=MRPS7 PE=1 SV=2	10.38	28248.2	492.879	Q9Y2R9	2	9.92	0	RT07_HUMAN	HUMAN		4350	4476	5280	3762						2145	2496	3655					8439.5	7579	7228.5	7887				2715	4454	4444	5165	4275							2932	1829	4472	2603	3621
Heterogeneous nuclear ribonucleoprotein M OS=Homo sapiens OX=9606 GN=HNRNPM PE=1 SV=3	9	77801.1	7952.33	P52272	49	93.7	0	HNRPM_HUMAN	HUMAN		83791.3	101321	85550.7	83636.7	55011.7	54161	51881	53097	91393.7	97201.3	95051.3	92027.7	65192.7	65078.7	69236.3	65900.7	37757	43663.3	42314.3	43372.7	100715	98431	105867	98246.7	124559	125416	118954	132801	127872	121163	123412	124038	70238.3	70606.3	69343	75864.7	74785	90924.7	87819.7
Biotinidase OS=Homo sapiens OX=9606 GN=BTD PE=1 SV=2	5.79	62045.5	882.893	P43251	6	17.86	0	BTD_HUMAN	HUMAN		11520.7	10255.3	10711.3	10228.3	24005.3	20393.7	22483.7	22351.7	15576	16591.7	14856	14460.3	9326	8482	8457	8623	4541	3856	3601.33	4921.5	11332	9970.33	10830.3	10544.7	11050.7	11502	11080.7	11262.7	15617	16683.3	14723	14171.3	8834	8532	9159.33	9154	9619.67	10762.7	9617
Calponin-3 OS=Homo sapiens OX=9606 GN=CNN3 PE=1 SV=1	5.62	36584.9	7374.99	Q15417	15	93.92	0	CNN3_HUMAN	HUMAN		30793.1	31511.9	33487.3	29860.8	17588.6	17851.4	15465.4	18310.3	21400.9	24255.5	23180.8	22618.4	25261.6	23305.7	23594.5	24770.3	18238	17005.3	17539.3	17195	27241.7	29396.7	29439	30916.3	29048	31221	29174.3	27403.7	48684.3	50243.3	50001	52973.3	15915.7	16011	17198	17146.6	21516.7	19762	20911.3
D-glutamate cyclase, mitochondrial OS=Homo sapiens OX=9606 GN=DGLUCY PE=1 SV=2	6.33	67406.2	464.337	Q7Z3D6	3	7.31	0	GLUCM_HUMAN	HUMAN		12067	12566.5	12683.5	12211.5				3169					4009	2410	4033	2808	5833	4848.67	4795.33	5486.33	3343	3769.5	4772	5163			1399		2149	2528.5		2713.5	1637	1882	2222	1868
Protein disulfide-isomerase OS=Homo sapiens OX=9606 GN=P4HB PE=1 SV=3	4.56	57515.6	14988.7	P07237	41	90.75	0	PDIA1_HUMAN	HUMAN		164438	152729	154320	164377	94530.3	103183	91584	98603.3	130809	137218	140757	143858	101837	107657	119091	109379	97616.7	100111	95768	97273.3	169410	168909	168901	160256	161009	179661	169971	166363	149841	156306	159192	185380	108029	108121	109246	110514	149231	134356	149862
Epidermal growth factor receptor substrate 15 OS=Homo sapiens OX=9606 GN=EPS15 PE=1 SV=2	4.33	99283.1	1604.62	P42566	3	4.69	0	EPS15_HUMAN	HUMAN		3160.5	3530.5	3789.5	3391	13394			14442	3920	3807	4711	4644	10901	2909	22739	19996					3665.5	3511	2936	3011.5	3900.5	4312	4434	4058.5	4200	2975.5	3842.5	3455	4555	4116	3084	3191	3199	3752	3224.5
Heterogeneous nuclear ribonucleoprotein H OS=Homo sapiens OX=9606 GN=HNRNPH1 PE=1 SV=4	5.85	49514.7	15878.6	P31943	21	71.94	0	HNRH1_HUMAN	HUMAN		107750	105300	110236	113694	64098	60352.1	60682.9	59928.6	109021	98869.3	98262.1	111354	72051.1	68060.6	68448.2	77128	51060.2	50137.5	50703	60894.8	131918	119046	114154	112324	142334	126339	143681	149372	129105	126137	124911	129930	100921	98385.3	102669	102211	115229	103125	109818
40S ribosomal protein S28 OS=Homo sapiens OX=9606 GN=RPS28 PE=1 SV=1	11.15	7898.07	3770.9	P62857	5	68.12	0	RS28_HUMAN	HUMAN		16927.3	14515.3	17421	15785	10502	9868.5	9519.5	7388.33	16072.3	16807.3	17114.3	14356.7	15141.7	14384.7	15729.3	16236.7	18218.7	19919.3	19269.3	18583.3	12134.3	11706.3	12968	12352.3	13055	13803.7	13280.3	13008	32245	35547	32899.3	34173.7	18379.7	18221	18341.3	16892.3	17180	16510	16901
Actin-related protein 2/3 complex subunit 1B OS=Homo sapiens OX=9606 GN=ARPC1B PE=1 SV=3	8.3	41748.2	11967	O15143	19	92.74	0	ARC1B_HUMAN	HUMAN		52113	61930.3	58599.7	42384.3	13916.7	12855.7	10907	13133	48836.7	50449.3	51289.3	53582	15490.7	14992	15235.3	14721	92556	92258.3	98814	118724	43293.3	40722.7	47847.7	41493.3	46263	44845	46587	47392.7	23207.7	25832.3	24709.3	23344.3	28607.7	28582.3	27283	25473	32687.7	31653.3	34240
Aminopeptidase N OS=Homo sapiens OX=9606 GN=ANPEP PE=1 SV=4	5.15	109939	332.005	P15144	2	1.96	0.0004	AMPN_HUMAN	HUMAN		5699	5834	5995.5	6170	5195	4691	4758	4539					3327		2753	3336	3144	4079	3279	3580	4736	5132.5	5144.5	5092	2887	2747	3323	3197			1347			1717
HLA class II histocompatibility antigen, DQ alpha 2 chain OS=Homo sapiens OX=9606 GN=HLA-DQA2 PE=1 SV=2	4.59	28261.2	1772.5	P01906	2	11.37	0	DQA2_HUMAN	HUMAN		11169.8	12103.4	11388.5	12470.6	2065.3	1856.63	1834.13	1957.22	9922.84	9962.29	9349.26	10292.7	2808.16	2787.34	2985.81	2613.02	6487.02	5171.86	4994.38	5316.66	3549.12	3933.87	3377.93	4131.98	4606.23	5166.65	4795.42	4573.46	1693.59	1686.86	1807.3	1792.3	2456.67	2642.82	2588.47	2246.87	4258.85	5735.75	4743.66
Coatomer subunit epsilon OS=Homo sapiens OX=9606 GN=COPE PE=1 SV=3	4.79	34710.2	5201.52	O14579	13	88.64	0	COPE_HUMAN	HUMAN		30228.7	28568	32580.3	31152	14604.3	13576	13228.3	14513.7	23875	23615.3	26226.3	25895	15396.7	14490.7	15871	13391.3	13180.7	12139.7	11510.7	11618.3	30229	29899	32632.7	33552.3	32107	33184.3	28365.7	32934.3	40940.3	35653	35790.7	34801.7	20416	23382.3	21209	23815.3	28599.3	28948.3	28824.7
Dr1-associated corepressor OS=Homo sapiens OX=9606 GN=DRAP1 PE=1 SV=3	4.85	22463.9	410.486	Q14919	2	10.73	0.0004	NC2A_HUMAN	HUMAN		1708	1997	2014	2364					3020	2863.5	2477.5	3614					1792				2182		2734.5	2815	4282.5	3751.5	4609.5	4367	2835	3373.5	4006	3632.5		1879	1845	1781.5	3153	2520	1966
Vesicle-associated membrane protein-associated protein B/C OS=Homo sapiens OX=9606 GN=VAPB PE=1 SV=3	7.12	27456.6	1027.66	O95292	6	38.27	0	VAPB_HUMAN	HUMAN		5676.09	5077.14	4675.7	4812.96	6315.17	5494.26	5908.13	6020.84	5432.28	5584.71	5572.28	5617.41	5394.51	5515.78	5707.89	6196.18	7186.48	7651.84	7975.42	8158.72	5822.14	6754.97	6448.51	6464.9	6056.59	5825.65	5842.95	5746.75	4248.92	5327.92	4950.28	5259.42	7742.67	8116	8026.67	7867.64	5766.33	6009.66	6514.14
Dehydrogenase/reductase SDR family member 1 OS=Homo sapiens OX=9606 GN=DHRS1 PE=1 SV=1	7.74	34479.4	3381.3	Q96LJ7	6	30.03	0	DHRS1_HUMAN	HUMAN		4420.5	5351.5	5275.5	4677	5239.5	6694	6349	4873.5	5901	7626.5	7131	6290.5			3658		21646.7	28155.3	21031	25035.3	6185	7053	6901	8785	7501	6662	8853	5593.33	3565		3643	4316	5598	3741	3688.5	6045	7189	6973.33	7561
Cytidine deaminase OS=Homo sapiens OX=9606 GN=CDA PE=1 SV=2	6.69	16698	1854.43	P32320	2	41.78	0	CDD_HUMAN	HUMAN		5082.5	4224.5	4276.5	4382.5		4581	3069	3672	5597.5	6422	5980.5	5103.5					2478	2274	2813.5	2410	11040	12148.5	11437.5	13020	9130	10823	9770.5	9552.5	5209.5	5416.5	5634	6176	7567.5	8452.5	8068	8563	10288.5	8604	9999
Thyroglobulin OS=Homo sapiens OX=9606 GN=TG PE=1 SV=5	5.26	311805	45827.9	P01266	133	81.03	0	THYG_HUMAN	HUMAN		1.90791e+06	1.56262e+06	1.59973e+06	2.14627e+06	1636767	1.67206e+06	1.44236e+06	1.64642e+06	1351124	1500184	1.43127e+06	1.35202e+06	1464318	1.61153e+06	1374492	1382653	713186	614611	709132	708918	1.59969e+06	1.39199e+06	1417511	1425721	1.40141e+06	1.70729e+06	1.51237e+06	1.41239e+06	1.51321e+06	1.57804e+06	1809197	1.53564e+06	449222	433646	426973	428858	621537	661795	693606
Nidogen-1 OS=Homo sapiens OX=9606 GN=NID1 PE=1 SV=3	4.95	139229	2080.93	P14543	39	55.65	0	NID1_HUMAN	HUMAN		50932	44843	44620.7	51996	61481.3	60133.3	64448.7	66692.7	38717	38485.3	37612.7	43201.7	65704	61953.3	65628.3	64901.3	12841	10883.3	11777.7	10896.3	54894.3	56804	59520.3	55564.3	45434	49563.3	47875.3	48275.3	51731	55648.3	44710.3	50901	29498.3	31485.3	30959	29177.3	23861.7	23065.3	22918.3
RNA-binding protein Musashi homolog 2 OS=Homo sapiens OX=9606 GN=MSI2 PE=1 SV=1	8.69	35367.9	1412.12	Q96DH6	3	20.12	0	MSI2H_HUMAN	HUMAN		18103	10918	18302	19283	7258.5	11948	6490.5	10937	9380.5	10888.5	10246	9684	7702	6720.5	8675	12389	13660	13067	12525	14146	13968	13455.5	13974.5	13576.5	14489.5	14367.5	14517	15355.5	11787.5	14135.5	11831.5	11955.5	21395.5	14930.7	19261.5	19973.5	13072.5	13272.5	13214
Phosphomevalonate kinase OS=Homo sapiens OX=9606 GN=PMVK PE=1 SV=3	5.41	22166	1265.53	Q15126	2	17.19	0	PMVK_HUMAN	HUMAN		2160	2366	2876						2767	2460	1960	2143	2866	2838		2457	1955	7660	12290	13338	2871	2450	3342	2430	3222	3118	3171	4044	4910	5353	4640	4354				1715	2070		2185
Prefoldin subunit 3 OS=Homo sapiens OX=9606 GN=VBP1 PE=1 SV=3	6.97	22829.1	628.894	P61758	3	18.27	0	PFD3_HUMAN	HUMAN		5978	6433	5532.33	5386.5	3805.5	4811	4524	3608.5	6078.33	6552	5748.5	4161	4098.33	4571	4172.5	4949.5	4733	5778	3282	2670	5248.33	5670.67	4819.67	5564.67	6575	7089.33	7452	7110.33	7940.5	7209.33	8598.33	8346.67	3360.67	2949.33	3677.67	3967.67	3945.33	4154.5	4476.33
von Willebrand factor OS=Homo sapiens OX=9606 GN=VWF PE=1 SV=4	5.14	322609	795.108	P04275	5	2.77	0	VWF_HUMAN	HUMAN		41406	44693	43878	38526	59766.3	88015.5	93729	57874.7	50483.3	53639.3	53476.3	48629	77745	63937	64639.3	61859.3	5849	5982.33	6130.67	5729.33	20497.7	21355	26678.5	19857	22239	23598.3	21417.7	22393	79882	102731	101909	99022	5207.67	6168.67	5865.33	5506	8943.67	9529.33	9668.33
Alpha-endosulfine OS=Homo sapiens OX=9606 GN=ENSA PE=1 SV=1	7.54	13389	1020.85	O43768	2	14.88	0	ENSA_HUMAN	HUMAN		3841	2725	3706	3880	6244	4114	4490	5782	4499	4512.5	4603.5	6417	7804	5644.5	6325	6793	1655					3878	3777	4184	5462	4928	5437		18438	16464.5	17062	17638.5						2839	3533
Actin-related protein 2/3 complex subunit 3 OS=Homo sapiens OX=9606 GN=ARPC3 PE=1 SV=3	8.8	20774.8	5584.03	O15145	7	60.67	0	ARPC3_HUMAN	HUMAN		39359.3	39789.3	40230.7	43128.3	16126.3	17134.3	16583.3	13706	43625.7	48734.7	50847	42840.3	18681.7	19187.7	17952	16652.3	51647.3	52032.3	50593.3	55010.7	33323	35628	38213	37623.7	45048	52514.7	53087.3	46276	24532.3	24194.7	25069.3	23717.3	28550.3	28400	26840	25441.7	26909.7	27070	27015.3
tRNA (cytosine(34)-C(5))-methyltransferase OS=Homo sapiens OX=9606 GN=NSUN2 PE=1 SV=2	6.32	87269.3	384.052	Q08J23	4	9.39	0.0004	NSUN2_HUMAN	HUMAN		4790	5089.33	4601.5	4632					3974	4223.5	4582	4029				2613	5224	4070	4135.33	4763.5	5036.33	4085.67	5338	4972	6339.33	6021.5	6208	5480	4436	4262	4665.67	4616.67	3093	3441.33	3092.33	3068.33	4622	4160.5	4767.67
Aspartyl/asparaginyl beta-hydroxylase OS=Homo sapiens OX=9606 GN=ASPH PE=1 SV=3	4.73	86318.9	2246.92	Q12797	14	31.4	0	ASPH_HUMAN	HUMAN		11407.3	15889	11742.3	11252.7	12271	14417	15372.3	14795.7	8387.33	7414.33	8438.33	8193.33	8657	8543.67	9655.67	8701.67	20621	19523.7	19024.3	19899	21389.3	10084.7	11023	11344.3	8331	8678.33	8762.33	8809	13378.3	14777.7	15285.3	13832.7	12004.3	12808	13414.3	12685	6504.33	6842	7422.67
Ras-related protein Rab-21 OS=Homo sapiens OX=9606 GN=RAB21 PE=1 SV=3	7.91	24746.8	860.819	Q9UL25	4	19.56	0	RAB21_HUMAN	HUMAN		3603	3912	3518.67	3967.67	3004	9115.5	2556	9507	4634	5199.67	5230.33	5518.5					2363	6446	3738.5	2462.5	13796.7	13909	13653.3	13667.3	16126.3	8223.67	8114.67	8181.67	4898.5	5818	5221	4803.67	4601.33	4425.67	4323.33	4364.67	6777.67	7080	7322
Magnesium-dependent phosphatase 1 OS=Homo sapiens OX=9606 GN=MDP1 PE=1 SV=1	5.94	20165.9	701.498	Q86V88	2	14.77	0	MGDP1_HUMAN	HUMAN		7477	3411	2963.5	4691	2187			2212	3620	3724	3535	3738	2437	2246	2698	2761	7434	7549	7871	7936	3864	2679	3388	3425.5	4183	3143	3951	3902.5	4350	3722.5	4615	3929	3300	5056	2445	2245	4281	3904	3255
NADH dehydrogenase [ubiquinone] flavoprotein 2, mitochondrial OS=Homo sapiens OX=9606 GN=NDUFV2 PE=1 SV=2	8.1	27676.7	1168.49	P19404	4	42.97	0	NDUV2_HUMAN	HUMAN		8230.33	7879	8175	8537	9716.33	9553.67	9930.67	9522.67	12051.7	11714	10690.3	11555.7	12182.7	10452.7	11697.3	11009	9613	8599	8269	8836	10062.3	11144.3	10899.3	10648.7	14831.3	15358.7	14551.7	14583.7	12311.7	12444.3	12527.3	12729.7	12118.7	11944.7	11122.3	12388.7	13441.7	13414	13217.3
Paired box protein Pax-8 OS=Homo sapiens OX=9606 GN=PAX8 PE=1 SV=2	7.72	48560	578.731	Q06710	2	11.33	0	PAX8_HUMAN	HUMAN		9405.5	10366.5	10379	10927	9965.5	8213	8505	9377	9593	9549	9435	10424	11850	12311	12057	9401	5600	7880	7609	7702	18253	15496	15678.5	15817	13939	15531	11743	11603	12712	11104.5	12367.5	12434	14785	13792.5	13713	16703	9523	9338	11386
Cytoplasmic dynein 1 heavy chain 1 OS=Homo sapiens OX=9606 GN=DYNC1H1 PE=1 SV=5	5.96	535146	3968.69	Q14204	174	63.97	0	DYHC1_HUMAN	HUMAN		66193	58678.7	57111.7	67716.7	40255.7	38069	40774	42365.7	55594	53894	53870.7	57889.7	42671	46049.7	45081	42998.3	94463.7	87398	86747	92357	48833	46743.3	48950	53089.7	48357.3	52304.3	47520	51842.7	60262.3	57339.7	55629	54666	36748	34947.7	36336	36117.3	40640.3	38906.7	41420.3
60S ribosomal protein L36a OS=Homo sapiens OX=9606 GN=RPL36A PE=1 SV=2	11.03	12726	6931.5	P83881	4	35.85	0	RL36A_HUMAN	HUMAN		7811.09	6140.06	7374.2	7490.22	6691	6431.4	6528.47	5849.83	9164.34	6501.73	6238.06	7095.16	6268.23	5982.14	6277.74	6689.84	18467.2	16410.4	18418.6	17674.6	7343.78	6574.84	7720.61	5554.65	7130.3	5739.61	6922.88	6992.88	7607.67	6796.41	6286.69	7353.26	6221.83	6381.24	5987.83	7116	4726.43	6345.13	4356.47
Choline/ethanolamine kinase OS=Homo sapiens OX=9606 GN=CHKB PE=1 SV=3	5.2	45613.6	908.982	Q9Y259	4	14.94	0	CHKB_HUMAN	HUMAN		2099	6295		5317	4012	4690	4572	4239	2979	2111	3164		4029	4856	5447	4259	17438.7	14068	15502.3	15659.7	5533	5072.33	4263	5502.67		3612	3087	3125	4207	4116.67	4706.5	4680.33		5656	4814		1883		1741
Fumarate hydratase, mitochondrial OS=Homo sapiens OX=9606 GN=FH PE=1 SV=3	9.08	54808.2	3121.36	P07954	16	72.94	0	FUMH_HUMAN	HUMAN		53623.7	51816.7	48911.7	49379.3	26952	29256.7	26078.7	26283.7	39574.7	39157	44474	40043.7	32367.7	31271	30150	31059	20743.3	21113	19232.3	20894.3	31584.7	27777	29155.7	33136.3	39680.3	36138.7	40911.7	35310.3	33591.7	36887.7	33319.7	35057	27553.3	27291	29768	28716.7	28038.7	27129	26698.7
Kinetochore-associated protein 1 OS=Homo sapiens OX=9606 GN=KNTC1 PE=1 SV=1	5.58	253372	1305.85	P50748	2	2.04	0	KNTC1_HUMAN	HUMAN		238214	199418	227104	224558	236222	250919	226761	228237	231104	228772	235603	211958	246431	228746	240591	248154	24747.5	23015	23513	23118	130826	152304	136804	128471	221627	139990	136216	134291	422275	213380	221122	446888	12031	12313	11887	11939.5	29081	27928	30875.5
26S proteasome regulatory subunit 4 OS=Homo sapiens OX=9606 GN=PSMC1 PE=1 SV=1	5.8	49355.7	1842.69	P62191	14	54.32	0	PRS4_HUMAN	HUMAN		23481.7	27199.3	27444.3	25269.7	16065.3	16587	16610.7	16485.7	19251.7	21681.7	21408.7	19641.3	18253	20287	19458.7	18366.3	14843.7	18025.3	17135.7	17087.7	21028	21510.7	23346.7	20711	17219	18102.7	18541.3	18149.3	15654.7	13932.7	16146.7	16384.3	13378	13812.7	12135	12752.3	20178.7	21462	13147
Guanine nucleotide-binding protein G(t) subunit alpha-1 OS=Homo sapiens OX=9606 GN=GNAT1 PE=1 SV=5	5.27	40497.1	1519.98	P11488	2	6.57	0	GNAT1_HUMAN	HUMAN		1582	2094	2295	2186					726.138	2109	1908	817.616					3395.48	2941.38	3204.47	1280.05	1132.1			1426.58	4615	1127.87			3785	4260	2954.18	5458	1148.73	1948	2311	1766	1387.74	1573.69	4589
RuvB-like 1 OS=Homo sapiens OX=9606 GN=RUVBL1 PE=1 SV=1	5.99	50570.3	2971.29	Q9Y265	19	67.98	0	RUVB1_HUMAN	HUMAN		27999.7	26090	27753.3	29555.7	27925.7	22424.7	24055	24789.3	36684.7	28301.3	33014	32712.7	21321	18016.7	19022	20620.3	22164.7	19153	19168.3	20887	42881	37621.3	37598.7	42002.7	38871.3	35084.7	35526	39754	28312.3	29063.7	28492	29143.3	58796	54370.7	61035.3	58715	49591.7	45179.7	49323
Nuclease-sensitive element-binding protein 1 OS=Homo sapiens OX=9606 GN=YBX1 PE=1 SV=3	10.13	35924.2	7996.56	P67809	12	61.11	0	YBOX1_HUMAN	HUMAN		38727	46962.7	46415.3	43634.3	22799.6	24243	24478.3	25620	41392.7	40625.7	42503	41841.7	29321	25544	28317.3	27653	29952.1	27753	26633.2	29791.9	48241.7	49791	46190	42194	45756.3	46437.3	44296.3	48158	40479	44583.3	44360.7	40424	50107.3	55070.4	58756.7	56669.7	44938	39415.4	43448.7
Testis-expressed protein 15 OS=Homo sapiens OX=9606 GN=TEX15 PE=2 SV=2	5.76	319443	1665.99	Q9BXT5	3	3.48	0	TEX15_HUMAN	HUMAN		1417	1790		1372																					2498	1634	3198	2341.67	1922.5	2194	1850	2655					1930
GRIP1-associated protein 1 OS=Homo sapiens OX=9606 GN=GRIPAP1 PE=1 SV=2	4.89	96347.9	1632.54	Q4V328	4	7.61	0	GRAP1_HUMAN	HUMAN		175519	161620	154086	176517	22230	20444.5	19524	19240	66263	66890	63960	64648	48006.5	41186	47834.5	43127.5	17514	15754	10605.5	17132	56928	67563	85962	90290.5	36548	46570.3	53544	57151	20596.5	18007.5	20152	20494	30473	35575	33055	32827	13517.7	17320	14380
Periostin OS=Homo sapiens OX=9606 GN=POSTN PE=1 SV=2	7.28	93941.4	9717.76	Q15063	34	61.84	0	POSTN_HUMAN	HUMAN		27712	25887	30128	29354	47077.7	42704	42279	47982.3	11307.7	11030.3	10886	10466.7	48305	45348.7	42765.3	45492	33470	35816.7	32653.7	36253.3	187119	169987	171637	175990	17979.3	17175.3	19360.3	17316	47126.7	45954.7	45479	48763.3	41716.3	38848.3	36332.3	39267	14835.7	15015	16175.3
DNA-directed RNA polymerase II subunit RPB3 OS=Homo sapiens OX=9606 GN=POLR2C PE=1 SV=2	4.59	31783.4	540.413	P19387	2	15.27	0	RPB3_HUMAN	HUMAN		2955	4196		3259					2268.5	2575.5	2224	2204.5									3167	2035	3902	2758	3646.5	4339	3536	3718	3608.5	3904.5	3759	3855.5	2092	2198	2357	1847	2082		1922
Cullin-9 OS=Homo sapiens OX=9606 GN=CUL9 PE=1 SV=2	5.16	285621	2297.54	Q8IWT3	4	4.33	0	CUL9_HUMAN	HUMAN		16199.5	16087.5	15705.5	15405	7501.5	8976	10209	8745	15130	12384.5	14308.5	12075.5	20581.5	18731.5	20786	20863	1910				6843	4596.33	5772	7308	9545.5	16318	7272.67	9309.5	17101	17862.5	16593.5	16803.5	9815	9052	7566	9635	8008	6723.5	7392.5
Heterogeneous nuclear ribonucleoprotein K OS=Homo sapiens OX=9606 GN=HNRNPK PE=1 SV=1	5.22	51261.5	25240.9	P61978	28	86.39	0	HNRPK_HUMAN	HUMAN		244142	225417	226864	228110	114454	124692	116803	120140	200920	211649	186854	211263	154227	138356	145949	143891	113537	110266	106081	119061	202216	224229	217260	218362	255441	268981	289456	267993	305138	278019	267037	290368	197948	185119	188499	201203	198524	195831	203088
Ras-related protein Rap-1b OS=Homo sapiens OX=9606 GN=RAP1B PE=1 SV=1	5.46	21052.9	13819.5	P61224	12	93.48	0	RAP1B_HUMAN	HUMAN		38510	40485.6	37016.6	38545.8	22605	21225.1	21220.8	20708.3	33669.4	39573.8	35180	36442.8	26039.4	27461.1	24183.1	23755.6	61247.6	43292.5	59921.5	61596.6	39466.6	40003	37401.6	38563.3	38418.6	39275.9	36789.7	38532.9	19964	21627.3	22627.6	22095.1	29610.5	28401.7	26958.4	28332.4	32764.7	34002.2	36189.7
Syntaxin-binding protein 2 OS=Homo sapiens OX=9606 GN=STXBP2 PE=1 SV=2	6.09	66908.9	1055.89	Q15833	11	35.75	0	STXB2_HUMAN	HUMAN		19921.7	18503.3	19472	20224.7	9630	7030.67	7193	7859.67	22253.3	18673	21394.7	17989.3	8618	12442	5790	8183	11492	12637	12309	12035.7	20947.3	21665.7	20049.3	20114	24585.7	25061	29706	31259.3	15267.3	14432	14172.7	16289.7	29606.7	28656.3	30075	31072	40904	39878.7	41716.3
Putative transferase CAF17, mitochondrial OS=Homo sapiens OX=9606 GN=IBA57 PE=1 SV=1	10.11	38497.2	963.686	Q5T440	3	20.22	0	CAF17_HUMAN	HUMAN		4880	5377	3694.5	4204.5	2748	3073			4153	3755	3407	3730	2027	3019		4005	7436.67	6806.33	6809.33	6799.67		4846	3999	4098	3324	3021.5	3595	3236.5	4576	4066	4105	4180.5	3157	3472	3416	2536	3403	2702	2798
Acetyl-CoA acetyltransferase, mitochondrial OS=Homo sapiens OX=9606 GN=ACAT1 PE=1 SV=1	9.12	45484.8	8383.91	P24752	20	72.37	0	THIL_HUMAN	HUMAN		81365.7	81842.3	89640.7	82518	55506.7	52460.3	49950.7	54524.7	73564.3	67887.7	72131.7	74619.7	76009.7	76085	80678	81873	17859.3	17439.3	18883.3	16749.3	48368	52021.7	49754.7	52665.3	84575.3	83572.3	76882.7	76452.7	76880.3	73587	73205	82203.7	29702.3	30139.3	28271	28553.3	64572.7	60150.7	62969.7
Signal transducer and activator of transcription 1-alpha/beta OS=Homo sapiens OX=9606 GN=STAT1 PE=1 SV=2	5.66	87905.2	4766.09	P42224	27	60.13	0	STAT1_HUMAN	HUMAN		51967	44332.7	49210.3	47915	4239.33	4547.33	7291.33	4938.33	40703	37538.7	38527.7	38050.7	4187.67	3911	3929.33	4721.67	64260.7	56866.3	65716.7	61426	24070	25327.7	25929.7	23816	55358.7	64239.7	61017.3	59660.7	14195.3	14667.7	15971.3	12721.3	17797	17416.7	18385	15600.7	30673.7	32806.7	31398
Acyl-CoA dehydrogenase family member 9, mitochondrial OS=Homo sapiens OX=9606 GN=ACAD9 PE=1 SV=1	7.89	69387.7	1044.65	Q9H845	2	8.05	0	ACAD9_HUMAN	HUMAN		6851	6661.5	7279	6293	7250	6727	6008	7523	7090.5	6075.5	5389	5941	5864	6890	7725	6053	16362	16005	18118	15177	5855.5	5946.5	6115.5	5756.5	7404.5	6905	6756	7562.5	6661.5	6677.5	6610.5	6715.5	6558	5376.5	3897	4051	6623	8557	5378
Neutrophil elastase OS=Homo sapiens OX=9606 GN=ELANE PE=1 SV=1	9.43	29145.4	2972.47	P08246	3	19.1	0	ELNE_HUMAN	HUMAN		27910.5	18099	20264.3	27694					11520	7427.5	12541	13341					10392		10697	10613	14711	16316.5	15420	16614	8488	8022.5	7669	8730					7710	4909.33	5869	5691	14877	15246	16492
Adenylyl cyclase-associated protein 2 OS=Homo sapiens OX=9606 GN=CAP2 PE=1 SV=1	5.92	53109.2	549.1	P40123	2	3.77	0	CAP2_HUMAN	HUMAN		1565.55	1883.1	1544.46	1796.13	1003.24	1054.56	1149.67	1011.6	1777.77	1799.68	1460.98	2069.33	901.042	1093.06	765.569	1052.76	1118.75	916.223	1100.11	1085.29	1779.83	1627.5	1888.18	2246.97	1798.44	2067.89	1743.33	1832.81	1742.81	1930.66	2132.57	1901.79
Nuclear migration protein nudC OS=Homo sapiens OX=9606 GN=NUDC PE=1 SV=1	5.1	38300	1564.47	Q9Y266	9	52.87	0	NUDC_HUMAN	HUMAN		8274.33	8190.33	8264	5681	5378.67	5219.67	5036.33	5564.33	9004.33	8101.67	9705.67	10767.7	6826	5977	8141.33	5930.67	4641.33	5382.33	3380.67	4187.67	5862	7991	9023.67	9539.67	12598	12343.3	11885	12431	16289	16681	10833	11907	7643.67	7752.33	8099.33	7478.33	9244	9871.33	10495.7
Protein O-GlcNAcase OS=Homo sapiens OX=9606 GN=OGA PE=1 SV=2	4.63	103999	321.438	O60502	2	4.69	0.0004	OGA_HUMAN	HUMAN		3092	3450	3174	3196					3689	4144	3596	4140	2236				3477	2807.5	2975	3572	3947	3883	3855.5	3667.5	5862	4913	4655	5985	5085	3730	3970	4131	3397.5	3095	3238	3979.5	4020.5	3498	4917
F-box only protein 2 OS=Homo sapiens OX=9606 GN=FBXO2 PE=1 SV=2	4.1	33726.9	1274.61	Q9UK22	5	23.31	0	FBX2_HUMAN	HUMAN		2744.5	2243	2337	2459.5					4007.5	2730.5	3954	2589.5		2699			21910.7	15651	15909.7	16138.3	3699.67	3418.67	2214.5	3367	5448.67	6838.67	7121.33	6012.33	2942	2619.33	2888.33	3246		2372	2554.67	3887	10419.7	9260	10025.3
Ubiquitin-conjugating enzyme E2 D3 OS=Homo sapiens OX=9606 GN=UBE2D3 PE=1 SV=1	7.84	16915.3	5461.24	P61077	3	34.01	0	UB2D3_HUMAN	HUMAN		27538.5	28185.5	28148	27005	18086	17042.5	17062.5	18363.5	32767	35045	32960	35503	21948	18218	20060	19591.5	45030	26552.2	22279.3	19417.5	28753.6	27226.4	28909.2	27045.2	29909.2	31389.1	32318	30574.4	32130.1	29077.6	30555.2	30974.6	26523	22667	27977.5	24354.5	32896	28124.5	23706.3
Asporin OS=Homo sapiens OX=9606 GN=ASPN PE=1 SV=2	6.65	43816.5	7916.66	Q9BXN1	16	56.84	0	ASPN_HUMAN	HUMAN		67915.3	72532.3	76573.7	64951	41145.3	38956.3	41315	40802.3	30815.7	27053.3	28038.7	28837.7	45254.3	45002.7	45245.3	43937	63608	57793.3	63923.3	60206.7	119452	121905	119310	98900	39015	34786.3	35620	38828.7	42797.3	48610.3	50974.7	45685	23001.7	21755.3	22215.3	21604.3	6136.67	6648.67	4678.33
Carbonic anhydrase 13 OS=Homo sapiens OX=9606 GN=CA13 PE=1 SV=1	6.5	29500.2	720.964	Q8N1Q1	4	17.56	0	CAH13_HUMAN	HUMAN		5136	4159	4502	4515													11209.7	12234	12770.3	11842	5211.67	8878	5525	5807.33	5262.5	4338	4847	4880.5	9694	7183.5	11404	7667	10008	5389.5	7882	7158	6989	4682	4458
Complement component C8 beta chain OS=Homo sapiens OX=9606 GN=C8B PE=1 SV=3	8.01	68757.8	1106.45	P07358	9	34.69	0	CO8B_HUMAN	HUMAN		9332.67	8194.67	8700.67	9277.67	7471.33	6316.33	6942.67	7039.33	6193	6251.67	6923.67	6742.67	6648	6881		7869	2848.33	4158.67	4085.67	3775.33	9627.33	9525.33	9641.67	9554.67	6109	6512	6584	6303.67	4017.67	2949.5	2695.67	5265.33	12765.3	14295.3	13578.3	13816	10639.7	9751	11015
Complement factor H-related protein 2 OS=Homo sapiens OX=9606 GN=CFHR2 PE=1 SV=1	5.96	31563.2	2183.8	P36980	7	34.81	0	FHR2_HUMAN	HUMAN		13948.5	11394.2	11677.4	13617.4	2814.18	2645.37	2198.57	2706.34	8241.77	8559.67	7856.56	7866.77	2162.43	1865.98	1576.63	2467.28	2043.17	2640.77	2155.45	2031.05	3367.6	3630.05	4347.89	4186.9	6881.24	6972.65	7275.98	5909.5	1489.07	2927.12	1419.72	1573.06	1978.38	2062.72	1803.13	1679.52	4493.16	6651.52	5274.03
Signal recognition particle receptor subunit alpha OS=Homo sapiens OX=9606 GN=SRPRA PE=1 SV=2	9.29	70267.5	756.652	P08240	6	13.32	0	SRPRA_HUMAN	HUMAN		4601	5132	4724	4722.5					3234.5	3274	3603.5	3185		2517	2453		15577	17702	17642	17546	4470.33	5505	5508	5168	3847	4213.5	3947	3965.5	4398	4106	4615	4776.5	5923.33	6268	6047.33	5717	3000	4852.33	3616.67
Phospholysine phosphohistidine inorganic pyrophosphate phosphatase OS=Homo sapiens OX=9606 GN=LHPP PE=1 SV=2	5.74	29450.5	15738	Q9H008	12	70.37	0	LHPP_HUMAN	HUMAN		85520.3	81834	82338.7	85294	68901	68764.3	68004	67771	88328	88627.7	92832.7	94739.7	67893	72203.7	67087.7	70384.7	27390.7	32596.3	30341	27624.3	100058	87726	101271	94644.7	143185	126369	136841	129390	158012	169259	182824	185178	59251.3	58298	61485.3	59139	110350	105568	101253
Nuclear autoantigen Sp-100 OS=Homo sapiens OX=9606 GN=SP100 PE=1 SV=3	8.19	101557	1484.03	P23497	5	13.08	0	SP100_HUMAN	HUMAN		5711.47	5960.07	3222.72	3733.88	6040.85	5874.12	5614.46	5794.89	7764.92	5070.51	6777.56	7357.44	5573.76	5521.53	5896.19	5391.65	5619.06	4980.54	3732.92	5458.3	6353.36	3436.95	6218.47	3809.66	4803.02	6361.38	5242.81	7589.21	2651.57	3871.45	2579.99	1642.86	5789.69	4642.62	5387.24	5720.29	4716.46	4086.83	6505.85
Heterogeneous nuclear ribonucleoprotein F OS=Homo sapiens OX=9606 GN=HNRNPF PE=1 SV=3	5.24	46014.1	7798.95	P52597	18	76.63	0	HNRPF_HUMAN	HUMAN		65394.2	67540	69912.5	70616.1	33024.7	32134.4	32814	31451	73368.8	68626	71976.4	68469.7	34698.1	39026.8	35427.9	36818.7	25194.2	24040.2	24313.7	24165.6	84270	80320.6	76249	80375.4	98038	90840.7	94398.7	100649	79176.7	78896.8	76235.2	80665.9	72024.3	72509.3	78376.3	76294.3	69779.1	77188.4	71070
Alpha-2-antiplasmin OS=Homo sapiens OX=9606 GN=SERPINF2 PE=1 SV=3	5.84	54908	3541.76	P08697	12	39.92	0	A2AP_HUMAN	HUMAN		14948.7	14527.7	15906.7	14824.7	18159	17989.7	17533.7	16727.3	18012	19344.3	18601.7	17970.7	8014	8320.33	8476.67	8242.67	4903.67	6057.33	5429	5393.67	13540.3	16322.3	15692.7	16069.3	17015.7	15784.3	14948.7	17931.7	8875	8463.33	7997.33	8672	51848.3	47380.3	45390	46166.7	27497	26556.7	27419.3
CTP synthase 2 OS=Homo sapiens OX=9606 GN=CTPS2 PE=1 SV=1	6.46	66362	482.072	Q9NRF8	2	3.92	0	PYRG2_HUMAN	HUMAN		3902	3384	3001	3603	2768	2986	3317	3287		2103							10229.5	14755	10941	11008	4473	3938	4226	4830	5805	3026	4056	2950	3433	3200	3477	3303	4093	5008	4746	3770	2719	2834	4405
Protein PRRC1 OS=Homo sapiens OX=9606 GN=PRRC1 PE=1 SV=1	5.47	46758.4	1304.7	Q96M27	8	22.02	0	PRRC1_HUMAN	HUMAN		13573.7	14336.7	13798.7	15339.7	11034.7	11932	12587	12425	22647.3	23348.7	10935.3	24274.7	11973.3	14601	16324.7	15197.3	9217.67	8127	8078.67	8860.33	22758.7	21004.3	22207.3	20019.3	27321	27243	28187.3	25059.3	18885.3	22860	24349.7	21415.7	16158	18977.7	16995.7	16704.7	12292	22951.7	23031.7
Transcription factor A, mitochondrial OS=Homo sapiens OX=9606 GN=TFAM PE=1 SV=1	10.09	29324.8	2625.18	Q00059	8	39.84	0	TFAM_HUMAN	HUMAN		12711.3	17527.3	16197	13933.3	10065	13449.7	11411.3	11626.3	20059	19360.7	20330.3	20398.7	18703	16546.7	16617	17160	17853	18302.7	16572	16222	14544.3	14355.7	14666	14423.3	23691	22031	17900.3	21703.3	22218.3	19590	22655	19455.7	13845.7	12216	11229	11251	17520.3	15709.3	16714
Adenosylhomocysteinase OS=Homo sapiens OX=9606 GN=AHCY PE=1 SV=4	5.89	48286.5	8703.74	P23526	14	59.03	0	SAHH_HUMAN	HUMAN		96021.7	96222.7	87803.7	98010.7	62704.7	66502.7	64820.3	69809	70902	71564.3	73508.3	68170.7	83383.3	74157	69004	78999.3	45371.7	47613.7	46822.3	42968.3	123408	117366	118428	117257	95250	78406	96182.3	84879.3	128492	142343	129231	131486	93948	93498.7	97717.3	67992.7	69977.7	68223.7	73369.3
Ribose-phosphate pyrophosphokinase 2 OS=Homo sapiens OX=9606 GN=PRPS2 PE=1 SV=2	6.15	35168.4	2100.27	P11908	14	53.14	0	PRPS2_HUMAN	HUMAN		6987.95	7940.45	7591.63	8055.28	7446.49	5441.98	5846.88	5984.76	9140.44	7357.4	8109.83	6683.23	5913.57	6681.17	6961.52	7057.56	10133.2	10085.7	10267.2	10787.7	7467.33	7824.21	7963.88	7982.04	6559.45	6687.86	7379.72	6906	7326.62	8152.54	7007.91	5896.93	9001.92	9018	8454.33	9281.52	8083.86	7999.54	8156.66
Cytochrome b5 OS=Homo sapiens OX=9606 GN=CYB5A PE=1 SV=2	4.67	15330.1	2589.96	P00167	5	49.25	0	CYB5_HUMAN	HUMAN		11529.7	12213.3	12160.3	9823.67	11937	9456	11521.3	12310.5	22033	11534	12145	13320.3	12604.5	10145.5	11918	13551	15011.7	16271.5	13444	18222	13991.3	14827	14374.3	16509.5	15267.5	17558	15731.5	14006.7	9259	14909	13128	8322.5	14473.5	22614	12460.3	13825	14260.3	14691.5	12262.7
Polyadenylate-binding protein 4 OS=Homo sapiens OX=9606 GN=PABPC4 PE=1 SV=1	9.57	71125.2	2772.28	Q13310	18	45.65	0	PABP4_HUMAN	HUMAN		42423.2	43426.8	39333.6	39453.8	43007.8	41757.7	45364.9	44987.2	40777.8	44897.7	41846.3	42547.1	41374.4	46070.2	49465.8	43105	15770.1	15447.1	15272.9	16762.7	64304.7	66955.1	68161.4	68743	64519	64086.3	65988.9	57556.6	81794.1	84285.2	84950.4	74161	21846.5	19292.9	19272	16068.6	23549.6	21766.7	22185.6
Endophilin-B1 OS=Homo sapiens OX=9606 GN=SH3GLB1 PE=1 SV=1	5.68	41081.5	825.135	Q9Y371	2	10.96	0	SHLB1_HUMAN	HUMAN		10350	9966	10076	12466	4015	6477	6317	5013	8598.5	9898	9043	8949	4088.5	6756	4246	7408	2703.5	2910	3309.5	2841	12729.5	14621	12697	14011	11724.5	12281	11035.5	11154.5	15728	11762	18129	13609	8386.5	8795	8102.5	9351.5	10831	9667.5	12655
Dihydropteridine reductase OS=Homo sapiens OX=9606 GN=QDPR PE=1 SV=2	7.17	26017.7	2703.4	P09417	11	78.69	0	DHPR_HUMAN	HUMAN		30297.3	29292.7	29270.3	31693.3	19801.3	22690.7	19881	21870.3	22461	20170	22414.3	27581.3	25475.7	25506.3	25738	23224.3	15810	17657.7	15597.3	16074.7	21495.7	23124.3	23478.3	19422.3	26966.3	27527	25962	28122.3	22563.7	22691.3	22055.3	20758.3	20668.3	19049.7	17536.7	18353.7	19664.7	18029.3	19922
Serine/threonine-protein kinase 24 OS=Homo sapiens OX=9606 GN=STK24 PE=1 SV=1	5.36	49593.2	1462.93	Q9Y6E0	10	46.5	0	STK24_HUMAN	HUMAN		9743.67	9496.33	8768.73	10229.3	7208.28	6449.07	6674.71	6263.57	10197.3	9786.67	10651.6	10245.4	8453	8191.67	7881.6	8070.56	8745.92	5571.72	6423.99	8912.57	8156.19	8639.35	8462.67	8990.54	11313.1	11331.6	10631.6	12433.8	13991.3	12830.3	13698	14106.7	8436.08	7827.61	7999.01	8497.69	12231.5	10535.2	11345.7
Protein piccolo OS=Homo sapiens OX=9606 GN=PCLO PE=1 SV=5	6.03	562525	2049.34	Q9Y6V0	5	4.76	0	PCLO_HUMAN	HUMAN		7144	6912.33	7037.33	6739	5297	5947	6381.5	4553	7380.5	7769	8029.5	7600	5015	2651	4238	3721	3854.33	5851.33	5346.5	5443.5	8157	4470.67	8276	7920	6677	6692.67	6895.67	6749.33	11070.3	12070.3	11424	11619.7	12308.3	13009	10888.7	14145	8536.67	9390	8130.33
Vacuolar protein-sorting-associated protein 25 OS=Homo sapiens OX=9606 GN=VPS25 PE=1 SV=1	5.93	20861.8	2033.53	Q9BRG1	2	22.16	0	VPS25_HUMAN	HUMAN		6432	7248	7360	7552	4887		4460	4883	3879	3256	4955	5377	6283	5858	3613	5245	21157.5	19320.5	20546	20334	4606	5415	5224	5121	4782	5067	6243	5171	5993	5735	6058	5842	3771	5466	3083	4183	3576	4687	5675
SUMO-conjugating enzyme UBC9 OS=Homo sapiens OX=9606 GN=UBE2I PE=1 SV=1	8.9	18235	3432.08	P63279	7	77.22	0	UBC9_HUMAN	HUMAN		21307	23471.3	20872	22809.7	10392.3	11001.3	9690.67	9727.33	23548.3	26675.7	24436	26922.7	12846	14012.7	13820.7	11424	16405	16585	16869.7	18365.3	22441.7	18031.3	15993	21195.3	28281	31710.3	29282.7	27551.3	24288.3	25384.7	20448.3	20630	16726	16379.3	18226.7	18975	23419	21058.3	22588.7
Apolipoprotein A-II OS=Homo sapiens OX=9606 GN=APOA2 PE=1 SV=1	6.64	11289.1	13246.2	P02652	7	78	0	APOA2_HUMAN	HUMAN		106209	93631	105975	101343	74607.7	69089.7	69559	72227	114277	107292	108224	120394	85835.3	79476.3	82082.3	84683.7	11271.5	10934.5	13722.5	13354	60148	61962.3	62270	64591	122256	114648	120576	106064	83319.3	87622	89504.3	88273	118930	116683	120835	123974	152283	134676	149244
Coiled-coil domain-containing protein 7 OS=Homo sapiens OX=9606 GN=CCDC7 PE=2 SV=3	7.24	157677	1368.72	Q96M83	4	6.86	0	CCDC7_HUMAN	HUMAN		10494.5	12027	9830	11864					9162	7948	8348	7883	6840		4582	5706.5	16770	20447.5	34039.5	33329.5	12566	10109	10166	14286	10098	9577.5	9775.5	8619	9134.5	9501	9194	8580.5	7237	5741.5	5709	5121	7456	7646	7933
Elongin-C OS=Homo sapiens OX=9606 GN=ELOC PE=1 SV=1	4.54	12644.3	8489.49	Q15369	4	56.25	0	ELOC_HUMAN	HUMAN		23180	22469.3	17871.7	23196.3	20676.5	20031	17257.3	13791.3	31880	28019.7	28227.3	22984	18821	16646.7	17296.3	14938.7	10580.7	10587	10328.7	11883.3	34696.3	31713	34127.3	36430.7	33374.7	35327	35116	39017.3	30517	28021.3	23652.7	29801	17792.7	26053.7	24253	30330.3	17159.7	31204	33374.7
Serum albumin OS=Homo sapiens OX=9606 GN=ALB PE=1 SV=2	5.86	71362.7	50537.5	P02768	49	94.91	0	ALBU_HUMAN	HUMAN		816964	756998	726614	789972	633613	635812	619507	611952	690166	694210	719816	684338	623504	542775	549979	522674	555732	601216	551782	549523	942205	922652	932116	849557	915455	763079	805723	796516	695306	719573	721038	684908	842484	834489	1029214	1.13432e+06	766734	778865	807221
Dolichyl-diphosphooligosaccharide--protein glycosyltransferase subunit 1 OS=Homo sapiens OX=9606 GN=RPN1 PE=1 SV=1	5.93	68683.6	6178.91	P04843	33	72.49	0	RPN1_HUMAN	HUMAN		69481.7	73585.3	73541.7	69165.7	71515.7	69600.7	71714.3	72224.3	67420.3	77187.3	72208	80572.7	66792.3	64302.3	59174.3	63968.7	48877	59611.3	56987.3	53885	77518.7	71822	74354.3	75163.7	99984.3	97032.7	100140	96211.3	86265.3	89675	96069	94534.7	57135.3	59785	58091.3	58381	79073.7	77364	86683.3
Non-POU domain-containing octamer-binding protein OS=Homo sapiens OX=9606 GN=NONO PE=1 SV=4	9.37	54345.8	8279.2	Q15233	19	63.48	0	NONO_HUMAN	HUMAN		73934.3	74838.3	71546	72809.3	40252	39972	37117	33656.7	69975.7	69271.7	67574.3	66037.7	45285.7	48166	45226.3	49341	31368.3	26193	27361	31560.3	74785.7	81258.7	77378	75523.3	83213.3	80885.3	97764.3	99613.7	97519	100257	94747.7	92432	77273.3	51621.7	76914.3	74147.3	75300.3	74072	74999.7
N-acetyl-D-glucosamine kinase OS=Homo sapiens OX=9606 GN=NAGK PE=1 SV=4	5.78	37717.9	8231.85	Q9UJ70	11	67.44	0	NAGK_HUMAN	HUMAN		40136	28320.7	31170.3	29889	6949.67	5911.33	5913.33	6613.67	18015.3	17285	15356.7	15314.7	8678	11259.7	8392	7645	70366.3	55964.7	73705.3	71666.3	25567.3	16944.3	17202.7	17182.7	18951	18732.3	19746	20357.7	14706	9476.33	10417.3	13146.3	16224	13383.7	14113	12882.3	20865	19981	21225
Pre-mRNA-processing factor 19 OS=Homo sapiens OX=9606 GN=PRPF19 PE=1 SV=1	6.14	55637.1	1881.57	Q9UMS4	12	56.35	0	PRP19_HUMAN	HUMAN		46190	46564	44705.3	42999.3	26665.7	25875	27568.3	26957.7	36483	37463	36211.7	38024	28287.3	30035.7	28928	31442.7	14448	15109	14998	13538.7	29082.7	30371	27890.3	28143.3	36330	36780.3	36891	34769.7	33941	36227	34058.7	34399	25530.7	28520.3	25659.3	26917.3	26195.3	27840	29388.7
CD109 antigen OS=Homo sapiens OX=9606 GN=CD109 PE=1 SV=2	5.48	162602	2409.68	Q6YHK3	18	26.09	0	CD109_HUMAN	HUMAN		3547.67	3550.33	2934	3475.33	2373.33		2332	2564	3324	2842	2353	2413.5					5072.67	4733	4163	4354.67	39585.3	40289.7	36760.7	39846	3263.33	4016.33	5031.33	3540.67	4480.67	3914.33	3815.33	4387	19180	20391	21161	18499.3	2655		1781
Versican core protein OS=Homo sapiens OX=9606 GN=VCAN PE=1 SV=3	4.23	374816	452.393	P13611	8	3.98	0	CSPG2_HUMAN	HUMAN		5417	4847.5	4907	4982	2163		3829	3064									22712	21369.7	22007.3	20193.3	22889.3	19979.7	21137.7	21935.7	3540.33	2606	3522	2640	2081	3261	2396.5	2255.33	2938.5	2937.67	2297	3203.67
26S proteasome regulatory subunit 6B OS=Homo sapiens OX=9606 GN=PSMC4 PE=1 SV=2	4.91	47480.4	3204.43	P43686	11	66.03	0	PRS6B_HUMAN	HUMAN		24745	22110.7	19322.3	22475	13667.7	12008.7	13844.7	12614.3	18714.3	22831	18702.7	19565.3	12113.7	12000.3	11864.7	11946.7	4632.67	7742.33	7021.33	5518.67	31032.7	24676	29049	28505	28080.3	29274.7	31202.3	29923	24354.3	28590	25336.3	26069.3	26043.7	24556.3	26885	26751	29386	26319.3	25960.3
ATP-dependent RNA helicase DDX39A OS=Homo sapiens OX=9606 GN=DDX39A PE=1 SV=2	5.33	49642.9	4782.47	O00148	15	63.7	0	DX39A_HUMAN	HUMAN		10430.9	11675.7	11404.8	12325	5724.48	7341.73	6408.15	6146.65	12957.3	12110.6	13614	13832.3	7361.44	7924.57	7297.57	7596.63	10219.1	11993.9	10715.8	9484.66	11654.8	11916.9	10603.4	11904.4	12470.2	12434.7	12435.9	12856.8	9371	10697.9	10731	10675.3	13961.3	16040.1	16188.9	13033.1	15234.9	15489	16221
Signal recognition particle 9 kDa protein OS=Homo sapiens OX=9606 GN=SRP9 PE=1 SV=2	8.22	10225.8	7229.01	P49458	7	86.05	0	SRP09_HUMAN	HUMAN		37456.3	36449.3	38594	37143	24083	23821	25291.7	24511	40316.7	44892	40427.3	40573.7	33305.3	31460	31221	32511.3	41082	37764.7	39981.3	39972.3	27814.3	27624.7	29189.3	28406	39215.7	36799.7	37360.3	37763.7	56350.7	52958	54161	53727	44103.7	42917.7	47204	41626.3	35014.3	34934.7	35690.3
Brain acid soluble protein 1 OS=Homo sapiens OX=9606 GN=BASP1 PE=1 SV=2	4.42	22693.4	1998.66	P80723	6	73.13	0	BASP1_HUMAN	HUMAN		1553			1506					2457	2864	2829	2386	2804.5	2606	2550	2469					3404	2830.33	3708.33	3111.67	1562	1537	1449.5	1611	28650	27356.7	30537.3	30279.3	2769	2031.5	2670	2350			2369
Platelet-activating factor acetylhydrolase IB subunit alpha OS=Homo sapiens OX=9606 GN=PAFAH1B1 PE=1 SV=2	7.01	47208.3	2979.44	P43034	20	64.15	0	LIS1_HUMAN	HUMAN		25606.7	28573.3	37326.7	32985.3	20428.7	20453.3	21102.7	20307	25006	28047.3	27689	22594.3	21983.7	22982	24199	19569.7	19253.3	19086.3	21620.7	20717.7	29935.3	29730.7	28882.3	40888	29859	28522.7	31049	36087	30721.3	37339	29929.7	31963.3	26007.3	30781	29997	30273.7	23697	23445.3	23637
Tyrosine-protein kinase BAZ1B OS=Homo sapiens OX=9606 GN=BAZ1B PE=1 SV=2	8.53	172500	2513.58	Q9UIG0	10	18.54	0	BAZ1B_HUMAN	HUMAN		274977	45520	46698	286628	71837.5	72430.5	44746.3	48582.3	50373.3	45672.7	50962	69532	66926.5	69435	65299	49779.7	10807	11798	10749.3	10851.3	33466	32305	35782.3	34858.3	23724	22655.7	23260.7	23070.3	28989.3	23797.3	27868.3	230894	5840.33	6715.33	6666.33	7280.33	18359.3	25592.5	19224.3
Adseverin OS=Homo sapiens OX=9606 GN=SCIN PE=1 SV=4	5.36	80945.2	1288.51	Q9Y6U3	11	22.94	0	ADSV_HUMAN	HUMAN		2016	2030	1543	1603			2983														18758.3	17797	16267.7	16986		1748	1725	1749					14244.3	16165.3	16250.7	13478
Serine hydroxymethyltransferase, mitochondrial OS=Homo sapiens OX=9606 GN=SHMT2 PE=1 SV=3	8.58	56449.3	1494.65	P34897	14	43.85	0	GLYM_HUMAN	HUMAN		15008	15000	15253.7	14461	4466.13	4600.3	5864.07	5114.62	14367.3	14570.7	13194.7	14500.7	5565.94	5872.68	6418.02	6985.66	13004	15040.3	12691.3	14495.7	10920	11989	11174.7	11607.3	15095.7	14297	14189.3	14340.3	10499.5	11189.1	11256	10614.2	7075.21	7251	7601	6388.87	13200.7	12364.7	14552.7
Heat shock protein HSP 90-alpha A2 OS=Homo sapiens OX=9606 GN=HSP90AA2P PE=1 SV=2	4.38	39478.9	6917.77	Q14568	15	72.01	0	HS902_HUMAN	HUMAN		7709.45	8858.36	7696.8	7906.78	4230.25	3947.8	4133.03	3998.35	7806.62	7679.96	8260.41	8209.95	3582.77	3843.84	3492.88	3434.65	3378.8	3755.7	4269.38	3585.44	4764.04	4411.8	4448.99	5063.45	5121.38	5715.55	5685.78	5503.96	5122.65	4983.27	4963.75	4958.46
Glucose-6-phosphate 1-dehydrogenase OS=Homo sapiens OX=9606 GN=G6PD PE=1 SV=4	6.39	59713.1	4321.81	P11413	32	85.83	0	G6PD_HUMAN	HUMAN		59937	55455.3	59815.3	59045.7	60232.3	56989	62721	57809	132812	59248	58648.3	55406.7	51908	51423	55394.7	53129.7	59186.7	57937.7	57903	76884	46094.7	45461.3	44453.7	39947.7	66240.7	47283.3	45234	40844.3	47261.7	43916.3	42453	48901.3	37237.7	41003.7	41141.7	41706.3	47387	45168.7	46117.3
Spectrin alpha chain, erythrocytic 1 OS=Homo sapiens OX=9606 GN=SPTA1 PE=1 SV=5	4.77	281212	915.908	P02549	26	24.8	0	SPTA1_HUMAN	HUMAN		15130.3	14560.3	14411.3	13844.3	3266.67	3268.67	3346	3801.67	6300.67	5842.33	5140	5628.33	7904.33	7828.33	7365	7446.67	5012.67	4904.5	4835.67	4503.33	8402.33	8295.33	7939.67	8155.67	5843.67	5404.33	5643.67	5084.33	3220	3085.33	2721.67	3266.33	4340.5	3419	3006	3266.33	10977	9530.67	10799
Gasdermin-E OS=Homo sapiens OX=9606 GN=GSDME PE=1 SV=2	4.84	55296.4	423.619	O60443	2	5.24	0	GSDME_HUMAN	HUMAN		4246	3896	3425			2585	2530	2793	2022								8241	8174.5	8105	7359	3983	4323	4480	3940	3220	3588	3503	3583		2323	3048		4236	4388	4551	4712	4118	2784	3376
Histidine triad nucleotide-binding protein 2, mitochondrial OS=Homo sapiens OX=9606 GN=HINT2 PE=1 SV=1	9.59	17218.8	4179.71	Q9BX68	5	65.64	0	HINT2_HUMAN	HUMAN		31762.7	29963.7	30255.3	35140.3	22363	18410	20342	20168.3	35032.5	26930.3	33739.5	31603.5	24526.7	22378.7	22636.7	20840.3	35387	20664.5	19907	18399.5	20802.7	16225	19176	17439.3	27502.7	21314.7	25223	29560.7	23736	24071	22797.7	21218	19163	13457.3	17346	20820.5	20295.7	30835	18240
Neutral cholesterol ester hydrolase 1 OS=Homo sapiens OX=9606 GN=NCEH1 PE=1 SV=3	6.85	46093.1	408.21	Q6PIU2	2	6.86	0.0004	NCEH1_HUMAN	HUMAN		2133	2380	2025	2111					2689	2421	2714	2310					7522	6587	8230	7524	2959.5	3131.5	2814	3366	2980	2574	2712	2797.5	2671	2139	2947	2219	2298	2022.5	2234.5	1617	4054.5	3414	3236
Dual specificity protein phosphatase 23 OS=Homo sapiens OX=9606 GN=DUSP23 PE=1 SV=1	8.28	16816.3	2261.22	Q9BVJ7	3	24	0	DUS23_HUMAN	HUMAN		3959	1670	2401	2429				2408		2361	2538	2738					8699.67	10223	10210.3	8939.33	3674.33	3131	2608.5	4054.67	2650.5	2066.67	2115.5	2872.33					3508	3096.5	3272	4748	2413		1928.5
Calreticulin OS=Homo sapiens OX=9606 GN=CALR PE=1 SV=1	4.09	48312.7	33038.7	P27797	25	79.14	0	CALR_HUMAN	HUMAN		275823	286625	283444	287704	181794	185012	192791	184433	260187	256948	252154	251782	190237	194831	187742	172051	156565	136011	135551	142303	276007	258307	272539	276312	367906	385915	382074	400227	305037	329651	333042	328214	215412	210392	212086	222163	320407	313137	311546
Heterogeneous nuclear ribonucleoprotein C-like 3 OS=Homo sapiens OX=9606 GN=HNRNPCL3 PE=2 SV=1	5.33	32200.6	4462.16	B7ZW38	9	68.94	0	HNRC3_HUMAN	HUMAN		8311.39	10049.4	9970.5	9202.12	7032.71	7887.28	4010.4	6471.95	10947.2	11511.7	10969.9	11126	3621.39	7819.46	7581.73	3905.86	5179.98	4886.92	5117.81	4988.79	5592.91	6407.37	6801.5	6292.14	8115.99	8157.47	8085.95	8538.22	7492.97	7078.7	6996	6889.96	4492.9	4778.73	4039.53	4444.43	4975.01	4766.01	4620.5
Collagen alpha-2(I) chain OS=Homo sapiens OX=9606 GN=COL1A2 PE=1 SV=7	9.22	129827	3504.46	P08123	19	35.58	0	CO1A2_HUMAN	HUMAN		150780	136488	152022	147387	69417	62510	64131	65326	60645.3	61984.3	55306	61569.7	112001	105361	121613	115035	23968.7	22171	22791	26195.3	135536	129809	140981	120650	71127.7	64544.7	70766	67690.3	48787.3	44285.3	46727.3	48401	32512	36449.3	38079.3	34515.7	23609.7	24098.3	19191
Microtubule cross-linking factor 1 OS=Homo sapiens OX=9606 GN=MTCL1 PE=1 SV=5	5.99	210781	1536.23	Q9Y4B5	2	11.92	0	MTCL1_HUMAN	HUMAN		4945	5925	4119	7836						2172	2018										3184	2188.5	2541	3106	4255	2438	3626.5	3016	2016			2642			3575		2705		2518
Tyrosine-protein kinase CSK OS=Homo sapiens OX=9606 GN=CSK PE=1 SV=1	6.64	51274.7	1459.9	P41240	14	49.56	0	CSK_HUMAN	HUMAN		12131.3	12484.7	12673.3	11780.7	3968.33	5630	4694.67	5639.5	12772.3	12413.3	12791.3	14258	5085	6310.5	5615.67	4643.33	23375	22982	23530.3	20684.7	8416	8535.33	8038.33	8313.67	11520	10413.7	11069.3	10177.3	7606	9119.67	8647.33	9618.67	6838	5905.67	5709.67	6822.33	8381	8947.67	8844.67
Beta-1-syntrophin OS=Homo sapiens OX=9606 GN=SNTB1 PE=1 SV=3	8.82	58403.3	775.039	Q13884	10	29.93	0	SNTB1_HUMAN	HUMAN		12213.3	13699.3	12600.3	12700.7	9538	9492.67	9548	10452	8648.33	8844.67	8561.67	9693.33	14205.3	12673.3	12765.7	13132.7	6031.67	7358.33	7255	6780.33	17017.7	15429	17066.7	17129	13372	13386	13488.3	12614.3	16294.3	20781	15610.3	21868	11674.3	11029	10216.7	11498.3	9660.33	10909	9126.33
Tricarboxylate transport protein, mitochondrial OS=Homo sapiens OX=9606 GN=SLC25A1 PE=1 SV=2	10.22	34354.9	1886.39	P53007	10	39.55	0	TXTP_HUMAN	HUMAN		11638.7	15032.3	13190.3	13747	10420.3	8699.33	9331.67	9769.33	10055	9704.33	9588.67	10821	12145.3	12121.3	12052.7	9886	18757.3	17907.7	13144.7	18178.3	14552	13469.7	14786.7	16141	9948.33	7750.33	8795.67	9679.67	11559.7	11947	11506	11327.3	10061.3	10993.7	10608.3	10080.7	6665.67	7547.67	8005.33
Probable ATP-dependent RNA helicase DDX17 OS=Homo sapiens OX=9606 GN=DDX17 PE=1 SV=2	8.24	80956.9	6719.08	Q92841	33	62.83	0	DDX17_HUMAN	HUMAN		53438	57847.7	58370.7	57192.3	33275.3	32363	36104	33531	56710.4	55048.1	57702.7	56973.4	37763	34150	33965	37367.7	31439.6	33378.3	30904.7	31163.9	64247.7	60505.3	60459.2	58240.7	65518.4	66382.9	71520.4	65790.1	58785.6	60574	62985.1	58583.3	52315.3	54310	53956	51607.3	50556.1	49299.7	59059.4
Centrosomal protein of 192 kDa OS=Homo sapiens OX=9606 GN=CEP192 PE=1 SV=3	5.16	281792	1947.02	Q8TEP8	5	11.71	0	CE192_HUMAN	HUMAN		5280.33	3839.5	4889	5820	6456	6650	8391	6519	4865	2877.5	3050	3966	11703	2417	12902	8855	2123	2873	2165	2109	4279.5	6040	5980.33	4979	5724	5319.33	5421	5003.5	358652	363788	125229	314302	5642.33	4687	5791	4355	3242	3392	4326
Melanotransferrin OS=Homo sapiens OX=9606 GN=MELTF PE=1 SV=2	5.53	81811.4	1386.12	P08582	14	37.8	0	TRFM_HUMAN	HUMAN		6206.29	4574.41	4680.07	4251.2	12927.3	11619	11864.3	12488.4	10029.2	9520.1	10365.1	10301.9	11375.3	8409.16	11836.4	7361.85	2220.4	2472.36	2411.26	2481.33	13575.3	14094.7	13723	13406.3	5949.7	6670.03	6155.77	6164.43	3737.81	3738.64	3445.69	3637.92	10454.2	9982.89	9613	9783.41	5704.01	5615.15	5608.15
Adapter molecule crk OS=Homo sapiens OX=9606 GN=CRK PE=1 SV=2	5.24	33887.8	4638.8	P46108	15	67.11	0	CRK_HUMAN	HUMAN		62286.3	66926.3	68035	63172.3	40751.7	35619.3	36909.3	38443.7	50933.7	51632.3	49199.3	52609	53380.7	46833	51467	45818.3	30181.7	29304	29147.3	27400	62437	56013.3	58657	53967.3	48560.3	44501.7	50481	47439.3	40137	34925	38762.3	38413.3	30619.7	30370	33733.7	30862	54542.7	52365	54615.7
Beta-galactosidase OS=Homo sapiens OX=9606 GN=GLB1 PE=1 SV=2	6.1	76531.2	2432.89	P16278	11	24.37	0	BGAL_HUMAN	HUMAN		13304	12737.3	12450.7	13895	12503.3	12094.3	12344	12610.7	10247	12428.7	10446.7	10986.7	16677.7	17279.7	15878.7	18551.3	34514	31023	33526	31972.7	20037	21137.3	20050.7	18813	13544	13630.7	11882.7	14384	6943.33	8540.67	7623.67	7652.67	30813.7	31889.3	29216.7	29776.3	17683.7	17864	20178.7
Epoxide hydrolase 1 OS=Homo sapiens OX=9606 GN=EPHX1 PE=1 SV=1	6.84	53177.1	1235.34	P07099	9	34.95	0	HYEP_HUMAN	HUMAN		13680.7	16319.3	14376.3	15207	15721	15517.3	16256.3	15987.3	15443	14010	13953.7	15124	14486.7	14611	13896.7	14835.7	11623	11407.3	12681.7	12680.3	30292.3	31550.7	30540.3	32585	15724	14417.7	15917.7	14461.7	16585.3	17515.7	16144	17412.7	23299.7	24694.7	23484.3	24290.3	22872	19380	20637
Ras-related C3 botulinum toxin substrate 2 OS=Homo sapiens OX=9606 GN=RAC2 PE=1 SV=1	7.56	21828	11309.7	P15153	7	44.79	0	RAC2_HUMAN	HUMAN		18614.3	20335.3	20481.3	19077.7	12445.7	10980.7	11930.7	11822.1	24649.3	24053.1	27992.1	25980.3	10674.1	12593.3	11332.3	12226.5	47512.1	56894.8	60221	58382	21146.9	19832.4	21623.4	18634.6	16550	16745.3	17588.4	15924.5	14248.5	14312.3	12872.4	14091	5917.04	6141.62	6794.07	6570.19	12692	10095.1	11016.9
Proliferating cell nuclear antigen OS=Homo sapiens OX=9606 GN=PCNA PE=1 SV=1	4.38	29111	3272.76	P12004	9	64.37	0	PCNA_HUMAN	HUMAN		14250	14209	13139	15829.3	10214	11566.3	11349.7	11433.7	23269.7	25221.7	26809.7	24845.3	11699	11408.7	11231	9340.67	18813	17605	17770	17872.3	19376.3	20671.7	17555	18474.7	22152.3	26360	23450	23413.7	14437.3	14633.3	13704.3	15979	10653.7	15602	15909.7	9866	22336.7	15315	22413.7
60S ribosomal protein L37 OS=Homo sapiens OX=9606 GN=RPL37 PE=1 SV=2	12.14	11306	10019.4	P61927	5	54.64	0	RL37_HUMAN	HUMAN		4828	5233	5426	5194	10564	10992		10855	5361	5735.5	7832	6371		4740	3945	3500	60258	39739	43485.3	57923.3	6902	8176	7413	7099	4559	6338	4706	6133	6394	7004	6746	6587	4704	6004	5188	5947	2747		4867
Phosphate carrier protein, mitochondrial OS=Homo sapiens OX=9606 GN=SLC25A3 PE=1 SV=2	9.64	40551.2	3012.83	Q00325	15	56.91	0	MPCP_HUMAN	HUMAN		30747	32840.3	31873.3	32603.7	22340	19457.7	20275.3	20961	45319.7	37116.7	40237.7	43392.7	25958	28973.7	24679.7	25806.7	44358	46395	46023.3	41216.3	11566.7	26770.3	29570	28998.3	41845.3	40584.3	42415	43330.3	41707.7	44303.3	42814.7	18320.3	20681.7	20278	20838	21221.7	40461.3	33996.7	37918
Inter-alpha-trypsin inhibitor heavy chain H4 OS=Homo sapiens OX=9606 GN=ITIH4 PE=1 SV=4	6.53	103586	4377.51	Q14624	28	46.77	0	ITIH4_HUMAN	HUMAN		33455	31119.3	31442.3	32552.7	25215	25475.7	25046.7	23900.7	36988.7	39290.7	35297.3	36117	16935	13707.7	13567	13309.3	13471.3	13738.7	16049.7	16323	27466	29877.7	25260.3	26581.3	28904.7	30526.3	32023.7	32125.7	9699.33	10044.3	10154	9150.33	73152	69798.3	70317	66042.3	65929.3	80186.3	81850
Complement component C8 gamma chain OS=Homo sapiens OX=9606 GN=C8G PE=1 SV=3	8.47	22448.6	1388.43	P07360	2	18.32	0	CO8G_HUMAN	HUMAN		3386	3889.5	4192	3469.5	3483	2916	2577	3395	2297	1795	2452.5	2312					4493.5	4729	4529.5	4820.5	3719	4544	4501.5	4641.5	2376	2281	2400	2389					6827.5	6588.5	6149.5	6974.5	6716.5	6426	6045.5
Phosphoglycerate mutase 1 OS=Homo sapiens OX=9606 GN=PGAM1 PE=1 SV=2	6.79	28918	18196.2	P18669	14	73.23	0	PGAM1_HUMAN	HUMAN		195058	185236	184030	187979	108611	111167	105453	119109	160404	159638	155433	160032	133574	116853	124941	122756	141187	129178	146602	123689	174254	163519	160440	172723	204551	185347	189421	198590	167565	174911	155503	156639	129969	126941	121462	122887	136565	135966	153428
AP-1 complex subunit sigma-2 OS=Homo sapiens OX=9606 GN=AP1S2 PE=1 SV=1	5.21	18842.9	442.341	P56377	2	16.56	0	AP1S2_HUMAN	HUMAN		5620.5	4486	4129.5	6513.5	5486.5	3233.5	3870.5	4576.5	3264	2960	3032	2959.5	5257.5	5852	5201.5	5803.5	8909.58	8342.65	7905.13	10577.6								1485.95				2423.09
Rotatin OS=Homo sapiens OX=9606 GN=RTTN PE=1 SV=3	6.24	252451	1212.69	Q86VV8	2	1.48	0	RTTN_HUMAN	HUMAN		8654	8160	9453	10082.5					3811.5	4795	3900	5998					21721	18439.5	18677	21481	8365	8837	8136	7944	7235.5		8413	6329.5	8848	7383	7844	8092	8932			5698.5	9425	9193	9043
Immunoglobulin heavy variable 4-39 OS=Homo sapiens OX=9606 GN=IGHV4-39 PE=1 SV=2	9.53	14088.2	13362.2	P01824	3	43.2	0	HV439_HUMAN	HUMAN		21332.5	23710.9	16752.4	23711.6	7582.91	7720.19	7685.18	7343.79	17557.8	16122.2	15660.8	17134	5923.11	5840.53	5395.57	6281.64	24929.9	21329.3	21519.9	25019.4	16313.9	15868.4	15511.2	14114.5	25284.8	25675.7	26965.3	25307.2	7435.04	7387.72	7297.11	7146.69	55893.6	49818	47961.8	48524.1	93284.8	84364.3	89973.7
Ras GTPase-activating protein-binding protein 1 OS=Homo sapiens OX=9606 GN=G3BP1 PE=1 SV=1	5.22	52221.4	1174.33	Q13283	5	15.02	0	G3BP1_HUMAN	HUMAN		10456	11920	11796	10498	7123.33	6610	6370	6775	11759.3	13798.3	14328.3	13942	7771	8717	8399.33	8855	14045	10807.5	10858	4126	14507.7	13429	13193.7	11413	14868.3	16611.3	16933	15968	8924.67	9007.67	9160	10535.7	13304.3	13545.3	11224	12787.3	10642.7	11493.3	11593.3
Protein phosphatase 1B OS=Homo sapiens OX=9606 GN=PPM1B PE=1 SV=1	4.77	53213	531.873	O75688	2	6.26	0	PPM1B_HUMAN	HUMAN		7646	8877	8468	5547			2440	2387	7340	6829	6690	4931.5	3201	5892	5578	4827	14197.5	14043	14945.5	14479.5	6568.5	7232.5	6734.5	7019	7444	6265.5	7397.5	10981	3281.5	3970	3625.5	3517	5578	4964.5	5297	4874.5	5996.5	5421	6265
NADH dehydrogenase [ubiquinone] 1 beta subcomplex subunit 3 OS=Homo sapiens OX=9606 GN=NDUFB3 PE=1 SV=3	9.64	11402	1332.15	O43676	3	26.53	0	NDUB3_HUMAN	HUMAN		2271.5	2933	2487	2935	4225	3424	4269	3937		3401			2287				5642	5666	8312	5803	4483		3243	3193	3482	2325	3326	4163	2951	3621	4207		2861				5409	8240	3985.5
HD domain-containing protein 2 OS=Homo sapiens OX=9606 GN=HDDC2 PE=1 SV=1	5.19	23561.6	743.077	Q7Z4H3	6	42.65	0	HDDC2_HUMAN	HUMAN		5329.33	5236	4764.67	4794.33	2648.5		3793	3356.5	3836.67	4486.5	4736	5513	2876.33	4005	2567.5	3062.67	2486.5	2184.67	2741	2559	6136.67	5996	5496.67	6084.33	4127.33	4115.67	5969	4421	8477	7774	7828.33	8056.33	6172.33	6421.33	7833.67	6983	3718.5	3385	4389
C4b-binding protein alpha chain OS=Homo sapiens OX=9606 GN=C4BPA PE=1 SV=2	7	69086.2	2339.61	P04003	16	51.59	0	C4BPA_HUMAN	HUMAN		65058.3	64939	62584.3	61951.3	21462.3	20686.3	20948.3	20762.7	24083.7	24004.3	23044.3	24717	20463.3	20079.7	18468.3	19145.3	4526.33	5220.67	4004.33	3826	40024.7	43921	39462.7	40904.3	25501.7	26414.7	24972.3	26235.3	7288.33	8053.67	8689.33	8727.33	40639.7	37735	42787.7	39214.3	42725.7	44396	46883
Potassium voltage-gated channel subfamily H member 8 OS=Homo sapiens OX=9606 GN=KCNH8 PE=2 SV=2	6.46	125059	1628.85	Q96L42	2	4.79	0	KCNH8_HUMAN	HUMAN		3824	2084	2702.5	3402						1908		2232					2135	2560	2133.5	2902	3729	3815.5	3941	4380	3537	2764.5	3301	3905.5	3903	3331	3944	3965	1808	3897.5	2564	2514.5	2714		2123.5
Stathmin OS=Homo sapiens OX=9606 GN=STMN1 PE=1 SV=3	5.65	17302.5	2745.15	P16949	8	42.95	0	STMN1_HUMAN	HUMAN		6142	5781.67	5594	5673	3365.33	4085.67	3947	4455	14057.3	15464.3	14947	13353.3	2770.33	3605.33	3658	3679.5	5157.33	4834.33	4954.33	5509.33	11032.3	10348.3	10232.3	10206	15171.3	16730	15352	15585.7	8352	8450.33	8091.33	9274.33	13073	12756.7	13545.3	12029.7	14056	13489	13906
Hydroxymethylglutaryl-CoA lyase, mitochondrial OS=Homo sapiens OX=9606 GN=HMGCL PE=1 SV=2	8.62	34816.4	3996.69	P35914	10	41.54	0	HMGCL_HUMAN	HUMAN		23456	22654.3	22165.7	21875.3	13465.3	14291.7	13955	13213.7	19682	20304.7	19358.7	23793.3	17291	16276.7	15723.3	16559.3	13097.7	14991	14994.7	15479.3	18786	20782.3	20907	21287.3	31844	28042	28906.7	31277.3	23801.7	21680.7	20255	23116	14629	17353.7	14277.3	15792.7	29136.7	24825	24587.3
Alpha-2-macroglobulin-like protein 1 OS=Homo sapiens OX=9606 GN=A2ML1 PE=1 SV=3	5.37	162532	866.806	A8K2U0	2	1.65	0	A2ML1_HUMAN	HUMAN		27400.4	41622	27553.5	41713	16893.3	17832.7	16122.7	19085.2	21806.3	19971.7	21527.3	22708	20084.8	31823	19900.9	33233	9564.39	25142	22302	20991	29527.3	31793	31300.7	34255.5	31225.3	29642	30335.5	29599.9	41549	43773	43913	42746	25786	25313.7	24998.4	26034.6	28367.6	25238.3	26266
E3 ubiquitin-protein ligase TRIP12 OS=Homo sapiens OX=9606 GN=TRIP12 PE=1 SV=1	8.48	222373	1327.67	Q14669	2	4.42	0	TRIPC_HUMAN	HUMAN		2224	1930	2274	2087					2410	2132	2375						9543	12829	11258		3458	3058	2997	3581	3238	3220	3169	3308	3082	2913	3327	3440		1923	1844	2180	2290		2360
G-protein coupled receptor family C group 5 member C OS=Homo sapiens OX=9606 GN=GPRC5C PE=1 SV=2	8.41	48763.6	252.181	Q9NQ84	2	6.35	0.0004	GPC5C_HUMAN	HUMAN		1235	1495		2035								2206	2267	2454			1926	2698	2600	2374	3700	5467	5545		1895	1833	2625	2561	8104.5	8398	5867	11861	2820	3567	4141	2580			2108
Cleavage and polyadenylation specificity factor subunit 5 OS=Homo sapiens OX=9606 GN=NUDT21 PE=1 SV=1	9.17	26284.3	2697.64	O43809	13	63	0	CPSF5_HUMAN	HUMAN		13861.3	27489	14499	29105.7	10680.7	19785.7	22224	22386.3	28786.7	27270.3	30139.3	26740.7	30553.7	27161.7	27601.3	25778.7	28288.7	29270.3	29006	26372.7	19967.3	11781.7	20767	20350.3	21824	14162.3	14278.3	17807.3	14350	14918	18478.7	14646.7	14425.3	12925.7	16305.7	17002	22811.7	12323.7	12682.3
POTE ankyrin domain family member J OS=Homo sapiens OX=9606 GN=POTEJ PE=3 SV=1	5.57	118816	8681.65	P0CG39	24	45.76	0	POTEJ_HUMAN	HUMAN		14629.4	13821.9	17400.3	15277.6	11395.1	10574.8	11261.7	9903.93	12607	13344.6	14528.2	12568.8	7909.08	8060.47	8418.6	8605.78	5117.99	8003.38	5708.62	6371.85	13077.6	11396.4	11506.8	11438.5	10765.1	14079.5	10440.8	10826.7	10704.6	9524.53	10434.9	10620.7	14652.4	17029.6	18032	14883	14663.4	15528.3	14795.5
Myosin light polypeptide 6 OS=Homo sapiens OX=9606 GN=MYL6 PE=1 SV=2	4.36	17101.2	23544.7	P60660	10	100	0	MYL6_HUMAN	HUMAN		180270	179806	182784	173518	107232	103627	105337	101241	164455	171568	167892	164833	105912	107595	102303	101252	65020.2	65804.1	74785.8	71253	198219	236198	237280	238821	184458	192276	207585	208676	200528	213999	213174	205056	139705	137776	142208	140318	138872	129140	134821
Ubiquitin thioesterase OTUB1 OS=Homo sapiens OX=9606 GN=OTUB1 PE=1 SV=2	4.66	31512.2	9433.67	Q96FW1	10	52.03	0	OTUB1_HUMAN	HUMAN		37551	37422	39374.7	37449.7	24539	22869	23712.3	25329.7	43896	48505.3	44957.3	40262	29166	26667.3	25815.7	27585.7	22029	20733.3	21797.7	22057	39348.3	34511	35893.7	41896.3	53452	47965.3	58476	57402.3	50068.7	55098.3	51820.3	51895.3	27933	28393	30416.7	31707.3	39835.3	39808	40291
Sialic acid synthase OS=Homo sapiens OX=9606 GN=NANS PE=1 SV=2	6.29	40763.8	5897.95	Q9NR45	12	69.36	0	SIAS_HUMAN	HUMAN		39715.3	36984.3	35806.3	38503.7	14822.7	15320	12936.3	13224.7	33431	33370.7	34855.7	34986.7	19285.3	18650	17069.7	16884.3	15908	16496	15096.7	16681	36821	42315.7	34259.7	36660.3	62991.7	62457.7	63303	62237	28322.3	28708.3	26656	30984.7	28327.3	29719	26995.3	26492.7	43688.7	48410.7	48087
Immunoglobulin lambda constant 2 OS=Homo sapiens OX=9606 GN=IGLC2 PE=1 SV=1	7.07	11464.7	103961	P0DOY2	6	78.3	0	IGLC2_HUMAN	HUMAN		249872	271995	240299	253358	271841	246206	242835	272668	344031	350673	327813	357624	181384	163584	175409	165863	212380	200120	189094	211872	443397	397716	411783	425003	465767	414086	441661	433036	222708	235207	216439	223902	399677	394007	410392	420739	448609	406435	427293
Platelet endothelial cell adhesion molecule OS=Homo sapiens OX=9606 GN=PECAM1 PE=1 SV=2	6.55	83434.8	423.906	P16284	3	5.96	0	PECA1_HUMAN	HUMAN		6146.5	4914.5	5013.33	5263.33	2747		2458	2913	4246.5	3653.5	3789.5	3354.5	2960	3431	3280	2807.5	3312	3942	3312.5	3867	7822	7801	8181.67	7999.67	3914.67	4363.33	4376.67	4043.67	3834	3588.33	3876	4008.33					3260.33	4368.5	3909.33
Complement factor I OS=Homo sapiens OX=9606 GN=CFI PE=1 SV=2	7.31	68145.5	5109.46	P05156	14	50.77	0	CFAI_HUMAN	HUMAN		15588.3	16385.3	15626	15312.7	18460.7	17528.7	18547.3	16736.7	21301.3	21693	19585	19821.7	8306	8096	8214.67	7912.33	7966.67	8153	8049.33	8262	40212.7	40856	40265.7	44783	29536	33655	24541	26088.3	12533.3	13387.3	13010.7	13314.7	54682	55037.7	52319.3	51624.3	40943	34170.7	35176
39S ribosomal protein L11, mitochondrial OS=Homo sapiens OX=9606 GN=MRPL11 PE=1 SV=1	10.37	20740.2	1013.71	Q9Y3B7	2	16.15	0	RM11_HUMAN	HUMAN		5850.5	5408	6152	6148.5		5313		5536	3946	4084.5	2138	3475	6135		4591	2242	8870	8320.5	8078.5	8388.5	5808	4947.5	3864	5723.5	5490.5	5718.5	5666	6476	3852	3982.5	4216.5	4554	2792	2704	2939	2791	7168	6201.5	4787
NADH dehydrogenase [ubiquinone] 1 beta subcomplex subunit 11, mitochondrial OS=Homo sapiens OX=9606 GN=NDUFB11 PE=1 SV=1	4.94	17373.7	922.94	Q9NX14	3	32.03	0	NDUBB_HUMAN	HUMAN		6189.5	4879.33	6871	6312.5	6306	5943.5	5459.5	7913	7383	5811	6092	8648	6634	5697	6142.5	7418	9644.33	8814.67	9441	8947.33	6108.5	6503	7244	5633	6144	6717	6200.5	7098.67	9026	7625	7826.5	4714.5	6248.33	6401.5	6984	6636	6613.67	6990	7331.67
U1 small nuclear ribonucleoprotein A OS=Homo sapiens OX=9606 GN=SNRPA PE=1 SV=3	10.25	31279.6	2577.64	P09012	9	32.62	0	SNRPA_HUMAN	HUMAN		17440.7	15373.5	18309.9	16726.7	5427.23	11761.2	7725.43	9650.64	17797.6	16929.8	18251.6	17108.8	14978.9	13388.2	14108.9	16300.3	18830.9	24627	19937.7	20343.6	14307.1	15365.2	15558.9	17011.9	23663.3	20578.4	21999.4	21512.1	14730	10514.5	10802.6	9847.18	15616.2	17888.3	17749.7	16217.5	18500.8	18230.9	21342.3
NHP2-like protein 1 OS=Homo sapiens OX=9606 GN=SNU13 PE=1 SV=3	8.63	14401.7	6807.57	P55769	6	46.88	0	NH2L1_HUMAN	HUMAN		15498	15165.7	15993	16339.7	8141.67	12148	13313	12601	34559.7	35087.7	30837.7	38332.7	13857.5	14133.5	10664	14768.5	19255	14951	17916	21707.5	30032.7	33055	31612.7	32913.3	32598	35885.3	29213	34371	16705.7	16766.7	17389	16588	39079.3	35973.3	36945	33127.7	27247	29576	30719.3
KN motif and ankyrin repeat domain-containing protein 2 OS=Homo sapiens OX=9606 GN=KANK2 PE=1 SV=1	5.3	91973	580.247	Q63ZY3	3	5.05	0	KANK2_HUMAN	HUMAN		6790.67	5804	5965	6014	4289	5823	4433	4831	4348	5566	5636.5	3988	3343.33	4538.5	3964	4263.5	2301	5472.5	3910	3905.5	9519	9736.33	10130	9222.33	6798.67	6870.33	6300.33	6694.67	4954	4504.33	4829.33	4684.67	6747	5096	5059.5	7303	7224.67	5678	5669
Desmin OS=Homo sapiens OX=9606 GN=DES PE=1 SV=3	5.03	53592.9	4065.63	P17661	24	74.68	0	DESM_HUMAN	HUMAN		173127	157071	166844	179453	92185.3	95615	92433	92471.4	119384	125779	132832	127320	130795	119710	123904	123268	63278.8	58757.8	58802.3	57388.4	158985	161299	164403	145801	111179	121873	127827	116695	81496.3	79812.7	80484.8	82207.3	62042.8	65419.7	65348.5	61110.6	141202	153445	144023
14-3-3 protein sigma OS=Homo sapiens OX=9606 GN=SFN PE=1 SV=1	4.48	27888.2	8143.66	P31947	12	79.03	0	1433S_HUMAN	HUMAN		4719.72	4481.57	4410.29	5892.45	6228.9	4927.98	6059.92	8149.34	9509.31	8992.3	9649.27	5401.73	5505.2	5246.74	5971.17	5125.56	6431.62	4528.21	6142.38	5991.77	22645.3	21728	24556.3	22331.7	5413.39	6102.71	5810.26	5788.23	5532.71	5834.03	7372.19	5817.4	15905.9	16864.3	16662	17037	7705.11	7480.64	7846.34
Osteoclast-stimulating factor 1 OS=Homo sapiens OX=9606 GN=OSTF1 PE=1 SV=2	5.31	23957.9	1581.74	Q92882	4	35.05	0	OSTF1_HUMAN	HUMAN		11949.7	10249	10640	12162	5271.5	4216	5199.5	4802	11644.3	9757	11374.3	11124.3	4060	4061.5	5242	3956	3771				10642	11986	11154.3	11847.3	13606.7	13030.7	12858	13071	7487	7452	9916	6639	7325.67	7185.33	6606.67	7408	11016.7	10570	12917.7
Structural maintenance of chromosomes protein 1A OS=Homo sapiens OX=9606 GN=SMC1A PE=1 SV=2	7.5	143860	421.363	Q14683	4	6	0	SMC1A_HUMAN	HUMAN			1480			3121.5	3206	2940	3638		5480		1862	4232	2903.5	3061	2959.5	5213	5084.5	4546.5	5509	2905.67	2650	4898.67	2836.33	5253.67	5148	5471	3666	2859	3925.67	2368.67	2630.5	1987.5	2495	2359		6916.33	6145	6642.67
Ragulator complex protein LAMTOR3 OS=Homo sapiens OX=9606 GN=LAMTOR3 PE=1 SV=1	7.3	13679.8	3335.05	Q9UHA4	3	63.71	0	LTOR3_HUMAN	HUMAN		9568.67	9500.33	9511.33	9843	7931	8957	9113.67	7470	10554.3	12133.7	10536	10233.3	12998.7	13965.3	14173.7	13362.3	17789	18568	10515	15730	9256.33	9456.33	10924.3	9082.33	12600	11725.3	11227	11040.7	13332.3	11403.3	12580.7	12217.7	12231.7	14970.3	14706	13639.3	10219	17207	10139.3
Nucleobindin-2 OS=Homo sapiens OX=9606 GN=NUCB2 PE=1 SV=3	4.85	50336.9	423.145	P80303	2	10.48	0	NUCB2_HUMAN	HUMAN		5336	4619	5655		5984	6314	5223	8545	4200	4863		4013		7029	6377	3299		2235			4747	5101	5284	4659.5	10473.5	10555	9113.5	9070.5	8035.5	8030.5	7938	6818.5	3579	3615.5	3753	3084.5	10671	9866.5	10676.5
WD repeat-containing protein 13 OS=Homo sapiens OX=9606 GN=WDR13 PE=1 SV=2	9.31	54323.4	430.325	Q9H1Z4	2	6.39	0	WDR13_HUMAN	HUMAN		1265		1779	1868													7745.5	7456.5	7783.5	7346	3740	3612	4052	4293	2743	2751	2756	3218	2078.5	2942	2252	2169	2903	3974	3276	3353.5	2765.5		2450
Erythrocyte band 7 integral membrane protein OS=Homo sapiens OX=9606 GN=STOM PE=1 SV=3	7.99	31901.9	3081.51	P27105	6	30.56	0	STOM_HUMAN	HUMAN		8263.33	7981.33	8365.67	8945.33				2610	5322	4864.67	4699	4781	4684.67	4543.33	4685.33	5159.67	6992.67	3389.33	2763	3185.67	18299	20656	21119.7	16937	7689.67	6930.33	6534	6973.67	7092.33	6567	6532	6914.67	5530.33	5650.67	5335	5885	7153.67	6909.33	6548.33
Dihydrolipoyllysine-residue succinyltransferase component of 2-oxoglutarate dehydrogenase complex, mitochondrial OS=Homo sapiens OX=9606 GN=DLST PE=1 SV=4	9.28	49097.6	3724.03	P36957	17	60.04	0	ODO2_HUMAN	HUMAN		41238	38065.3	41993	44196.7	26903	26115.7	24134.7	25715.7	37731	41154	38523.3	37903	27598.7	25453.3	26765.3	28429.7	36783	28928	29442.3	29666	38514.7	41414	39307	38627.7	39705.7	42409	43576.7	39593.3	31932.7	33430.3	47114	43606.3	29720.7	39721.7	37707.3	38062.7	44416.3	42123.7	41234
Putative protein FAM10A5 OS=Homo sapiens OX=9606 GN=ST13P5 PE=5 SV=1	4.77	41605.9	3190.24	Q8NFI4	9	37.4	0	F10A5_HUMAN	HUMAN		43917.7	45693.8	45020.2	48558.4	26193.1	26141.2	27637.4	25945.8	39554	41490.8	42123.4	42612.7	24204.9	13746.3	20216.4	21177.8	8177.33	10287.7	9496.28	17398.3	55814	53136.5	59454.8	55444.3	45230.9	45104.1	45412.3	46207.3	65674.7	73676.2	69068.4	71652.7	42693.1	49071.7	44014.5	42247.3	37268.1	34715.2	25950
NADH dehydrogenase [ubiquinone] 1 beta subcomplex subunit 10 OS=Homo sapiens OX=9606 GN=NDUFB10 PE=1 SV=3	8.6	21061.9	980.35	O96000	4	28.49	0	NDUBA_HUMAN	HUMAN		10509	13288.7	13251.7	10195	8641	6147	9288.5	7958	18590	17698	15864.5	15133	11404.5	13236	13680.3	11380.5	11492	9451	10349	11856	13072.5	13937.5	11469	11658	21226	20129	20757.5	19215.5	15349.5	15686.7	15063.5	16119.3	14434	15111	15802.5	13701	15399.5	9791	11846
Endoplasmic reticulum chaperone BiP OS=Homo sapiens OX=9606 GN=HSPA5 PE=1 SV=2	4.87	72447.1	30868.7	P11021	39	77.68	0	BIP_HUMAN	HUMAN		324847	320239	304790	320620	194607	187055	173782	190321	279927	308966	290165	301924	222749	217477	237040	239554	162964	159887	164435	175336	331440	326663	342555	327470	443573	440159	403705	435939	314861	316347	309363	341669	246322	258957	279121	250117	343009	332578	334987
[F-actin]-monooxygenase MICAL3 OS=Homo sapiens OX=9606 GN=MICAL3 PE=1 SV=2	5.27	225436	1321.68	Q7RTP6	2	3.2	0	MICA3_HUMAN	HUMAN		4049	7126	6442	3819				2577				2932	5555				7460	8898	8253	7772	4069.5		4022	4180.5		5366.5	5424	5585	6462.5	6303.5	5944	6102.5	5994			6336	5675
Tubulin-folding cofactor B OS=Homo sapiens OX=9606 GN=TBCB PE=1 SV=2	4.86	27610.7	1283.06	Q99426	5	25.82	0	TBCB_HUMAN	HUMAN		15805	15521.3	14048.3	13754	7999.5	6532.33	7625.67	8754.5	14736	14789.7	16044.7	15455.7	8248	7257.33	7495	7793.67	9172.67	9733	9999	9763.67	14626.3	14509.7	14351.7	14621	17037.7	16688	19061	15625.3	13219	13355	13136	14331	10460.7	10457	9660	10588	16901.7	15444	16120.7
Branched-chain-amino-acid aminotransferase, mitochondrial OS=Homo sapiens OX=9606 GN=BCAT2 PE=1 SV=2	8.75	44687	563.874	O15382	2	20.15	0	BCAT2_HUMAN	HUMAN		9146	10315	10411	8925	9222	9815.5	9177.5	9903.5	10710	13188.5	12110	10494	11266.5	11442	12462.5	12137	13480.5	13471	13106.5	12576	5634.5	7756	7493	7581.5	7188	8760	8981.5	8063	7972	9394.5	8749.5	8708.5	4712	4978	3661	4495	8722	7482	8513.5
Protein argonaute-1 OS=Homo sapiens OX=9606 GN=AGO1 PE=1 SV=3	9.34	98355	398.799	Q9UL18	5	9.57	0.0004	AGO1_HUMAN	HUMAN		4683	5893.67	5079.5	5810	3899	3498.5	4896.33	3956.5	4925.67	5876	4812.33	5380	5365.67	5296	4635	4499	8170.1	7973.13	7584.49	7709.6	5795.89	5823.59	5420.68	5333.02	4819.09	4657.58	4917.09	3814.77	4696.15	4823.75	4650.28	4544.13	4572.66	2836.42	3887.73	3183.84	2482.72	5732.59	5148.03
Beta-hexosaminidase subunit beta OS=Homo sapiens OX=9606 GN=HEXB PE=1 SV=3	6.3	63567.6	1476.13	P07686	14	37.05	0	HEXB_HUMAN	HUMAN		24374.7	23575	28322	26998	19531.3	17728.3	20090	20212.3	16714.7	16590.3	20040.7	17406.7	43283.7	39503.3	38146	44142	23530	21796.3	22172.3	22949	21916	21443.3	25024.3	20308	17597.3	17286.3	17739.7	17088	20715.7	23834.7	22346.3	22341.3	25692.3	25985.7	25544.7	27046.7	14258.7	13783.3	13312.3
Rab3 GTPase-activating protein non-catalytic subunit OS=Homo sapiens OX=9606 GN=RAB3GAP2 PE=1 SV=1	5.28	157582	1473.51	Q9H2M9	4	8.97	0	RBGPR_HUMAN	HUMAN		4223.43	3204.99	3643.49	4014.37					3133.18	2924.51	2725.48	3207.75	2913		2940	2092.29	5952.97	5063.53	5933.48	5354.6	3728.76	3529.97	3847.54	3352.99	2542.7	2217.95	2597.94	2894.67	4771.67	3774.95	3648.71	3781.47	3751.67	3262.68	3558.3	4242	1869.33	1659.03	1848.06
Translationally-controlled tumor protein OS=Homo sapiens OX=9606 GN=TPT1 PE=1 SV=1	4.64	19709.5	3608.65	P13693	9	87.21	0	TCTP_HUMAN	HUMAN		45668.3	45512.3	44447	44428.7	19119.3	17546.7	18002.3	20965.3	39783.7	53291.3	48589.7	44066	19508.7	19879.3	18860.3	21518.7	17359.5	13475.7	14104.7	14252.7	42717	45742.3	44723	49875.7	67232	66973.7	62594.7	63298	52360.3	54857	48337	46680	36398.3	36901	38890	35565	51659	45129	49643.7
Clathrin light chain B OS=Homo sapiens OX=9606 GN=CLTB PE=1 SV=1	4.38	25304.6	1617.33	P09497	7	20.52	0	CLCB_HUMAN	HUMAN		8132.67	11672.3	8375	8329.33	6484.54	7065.31	5987.62	6605.07	9339.22	14475	15792.3	14971.7	5899.55	6023.69	5783	6920.9	2367.54	4284.44	3736.34	4134.33	12073.7	12988	12251.3	14029	15288	16558.3	16051	18596	13557.3	15110.3	15082.3	14080.7	12690.7	16770	11918.8	15800.3	14725	11729.7	13685.3
10 kDa heat shock protein, mitochondrial OS=Homo sapiens OX=9606 GN=HSPE1 PE=1 SV=2	9.47	10931.7	10983.1	P61604	9	95.1	0	CH10_HUMAN	HUMAN		41428	44489	40476.3	46686.7	31290.3	32410	29827.3	32101	57497.7	55550.3	50981	53032.7	41278	37816.7	37892.3	38028.7	48663	46394.3	46888.7	47371.7	39799	39801.3	42957.3	45220.7	51238	45580.7	45388.7	51043	49881.3	46720	46822.3	50221.7	50492.7	43409.7	45970.7	42495.7	38316.3	42620	41174.7
DNA repair protein complementing XP-C cells OS=Homo sapiens OX=9606 GN=XPC PE=1 SV=4	9.14	106808	1350.44	Q01831	2	2.45	0	XPC_HUMAN	HUMAN		2964	2632	3412				32891	32850			8152										2530		5380	2472	9090	9107	5920	5402	4106	3061	2929.5	3081.5							2550
DNA damage-binding protein 1 OS=Homo sapiens OX=9606 GN=DDB1 PE=1 SV=1	4.97	128223	1659.07	Q16531	33	42.11	0	DDB1_HUMAN	HUMAN		91615	73911.7	88633	80469.3	43465	46169.7	48875	47562.3	62834	64025.3	65508.3	69173	58039.7	60145.7	68299	63190	40244	35031.3	35919.3	35157.7	64030.3	61647.3	79460.3	72375	66550	70897.3	66912	71174	38083.7	41689.7	44893.7	40967	46944	40814.3	40512	38254	65841	68037.7	64960.3
Complement C4-A OS=Homo sapiens OX=9606 GN=C4A PE=1 SV=2	6.64	194383	11757.1	P0C0L4	77	74.71	0	CO4A_HUMAN	HUMAN		199203	195383	194769	194199	74057.5	68721.5	71594.6	64385.5	104855	103803	98363.7	109397	55455.2	63200.3	61182.6	62400.4	134591	124074	137555	145796	180608	162425	175611	160466	103071	113500	108843	102239	138655	136580	123342	139731	47191.4	46505.7	45038.9	45150.5	59420.5	55669.7	56504.1
Fibrocystin-L OS=Homo sapiens OX=9606 GN=PKHD1L1 PE=2 SV=2	5.67	470582	780.9	Q86WI1	5	2.5	0	PKHL1_HUMAN	HUMAN		3818	4483.33	3972.33	3585	16798.3	16997	15425	15782	3248.5	3054	3136	2935	8020.33	6426.33	7213.33	6209.33					4016	6177	5278	3977.67						1927	1249	1276		3431
NAD-dependent malic enzyme, mitochondrial OS=Homo sapiens OX=9606 GN=ME2 PE=1 SV=1	7.45	66071	1216.39	P23368	12	41.1	0	MAOM_HUMAN	HUMAN		21387	17501	19937.3	19058	5068.33	2607	5290	7423	12386.3	10702.7	11120	13863.7	2866	4621.33	9491	3047.33	18949	20997	17901	18762.3	12719.3	13052.7	12670.3	13881.3	15553	15188	14520.7	14032.7	9220.33	8792.33	8514.33	9284	10238.3	9100	9380.67	10551.3	12614.3	12277.3	13563.7
Septin-8 OS=Homo sapiens OX=9606 GN=SEPT8 PE=1 SV=4	5.84	56269.6	2627.44	Q92599	15	49.48	0	SEPT8_HUMAN	HUMAN		140244	134807	137588	141912	57989.5	49436.5	52862.9	54972.9	83572.2	74726.4	76167.5	77115.1	67983.9	63862.1	68754.1	67260.1	96732.3	90101	90981.7	95317.7	147636	142180	145206	144619	107876	108713	102156	101354	79622.1	71579.9	77863.6	75089.4	107085	101828	91523	95856.2	83826.4	74472.8	83112.3
Protein farnesyltransferase/geranylgeranyltransferase type-1 subunit alpha OS=Homo sapiens OX=9606 GN=FNTA PE=1 SV=1	4.78	44522.7	642.161	P49354	6	20.84	0	FNTA_HUMAN	HUMAN		9950	9879	10104.3	10305.7	8689	5592.67	8404.67	7571	7098	6282	7277	8126	5143	5685	6489	5928.33					9219.33	10019.5	10755.5	9657	8585.67	8673.33	8863	8653	7901.33	6919.33	8900.33	7126.33	5365	7877	4361	8568	7170.5	7044.67	6828.67
Crk-like protein OS=Homo sapiens OX=9606 GN=CRKL PE=1 SV=1	6.27	33891.1	1616.59	P46109	7	43.89	0	CRKL_HUMAN	HUMAN		12056.3	12559.3	16575.7	11543	7366.67	6489.33	7094.67	6189.67	10920.3	10746	10158	11633.7	8415.67	7729	8926	9036	5800.67	5696.67	5832	5884.67	12794.7	13069.3	11853.3	12472.7	14251.7	13160.3	14686.3	13084.3	16683.3	15659.7	17379	17396	12474.7	12452	13341	11416	9780	9403	11244
PDZ and LIM domain protein 5 OS=Homo sapiens OX=9606 GN=PDLIM5 PE=1 SV=5	8.1	65142.8	759.343	Q96HC4	12	23.99	0	PDLI5_HUMAN	HUMAN		13406.7	13933.3	14561.3	14148.3	7809.33	7712.33	8836	7724.33	9299.33	9675.67	9844.67	9912.33	10211	9784.67	9048	10357	5711.33	7458.33	5686.67	5362.33	24401.7	22978.7	23237.7	22838.3	13946.7	14339	15092.3	13917.7	10700	10677.7	12715.7	10404	14906.7	16194.7	16930	15003	12839.3	12812.3	12682.3
Membrane magnesium transporter 1 OS=Homo sapiens OX=9606 GN=MMGT1 PE=1 SV=1	9.59	14742.8	965.313	Q8N4V1	2	26.72	0	MMGT1_HUMAN	HUMAN		2487.5	2405.5	2362	1814.5					3344	3325	3715	3775					17359.5	13397	15874.5	13063	3950	3098.5	4242	3624	3374	2753.5	3147.5	2903	4190	4159.5	3968	4663	3392	3132	4067	3427	3937.5	5124	3560.5
26S proteasome regulatory subunit 6A OS=Homo sapiens OX=9606 GN=PSMC3 PE=1 SV=3	4.94	49488.8	2712.51	P17980	15	58.77	0	PRS6A_HUMAN	HUMAN		22501.3	23710.7	21850.3	20156.7	11927.7	12725.3	10432.3	13670.7	26194.7	23940	25466.3	26455.3	12294	12738.7	13611	13113	9651.67	9431	9415.33	7533.67	28770.7	27273	27528	25102.7	29829.7	31743	29951.3	31893.3	23554	27417.7	28132	25200	28533.7	27577.7	28452.7	31010.7	24839.3	26509	30600.7
Ubiquitin-like protein 5 OS=Homo sapiens OX=9606 GN=UBL5 PE=1 SV=1	8.79	8661	2622.7	Q9BZL1	2	28.77	0	UBL5_HUMAN	HUMAN		5329	4415	5102.5	5109.5		2979	2393	2602	10112	5318	7711	6818.5	5153	5332	3374	4219	17436	33016	19048.5	17575.5	4299	3834	3255.5	3691	6364.5	6459	7128	6931.5	4525.5	4802	5845	3985.5	5303	5722	5902	5396.5	4728.5	3171	3286
Lipopolysaccharide-binding protein OS=Homo sapiens OX=9606 GN=LBP PE=1 SV=3	6.24	53554.8	420.963	P18428	2	6.24	0	LBP_HUMAN	HUMAN		5044	4660	5395	5779	4064		2957		6720	7590	5919	5888	2217				2943	2321	2913	2783	4121.5	4493.5	4491.5	4398.5	4906.5	4964	5547	6115.5	4151	4122	4504	3620	6928	6785	5905	7041	8896.5	8420	7766.5
Methanethiol oxidase OS=Homo sapiens OX=9606 GN=SELENBP1 PE=1 SV=2	5.91	52961.3	19703.4	Q13228	32	93.64	0	SBP1_HUMAN	HUMAN		258647	248963	240758	252130	217168	197958	205560	220437	185947	199116	187618	190661	209676	205320	202967	211349	94356.3	101065	115375	116548	211314	204470	190024	209309	213477	198319	203145	193247	248716	247285	223868	233468	120348	121116	135309	128282	137864	130529	140021
RuvB-like 2 OS=Homo sapiens OX=9606 GN=RUVBL2 PE=1 SV=3	5.33	51327.8	1796.12	Q9Y230	15	59.83	0	RUVB2_HUMAN	HUMAN		18795.3	19377	19469.7	21134	15674.3	12245.3	12416	14918.3	25122	20346.3	22109	23915.7	15645.3	14137.3	14236.7	15920.7	11244.7	11094	9653	10665	23242.3	24085	23678	24323.7	25494	28584.3	25743	28189.7	23574	27098.3	25775	22665.3	23598	23351.3	24291.7	24068	21752.7	22231.3	22547.3
Enolase-phosphatase E1 OS=Homo sapiens OX=9606 GN=ENOPH1 PE=1 SV=1	4.47	29103.8	2318.01	Q9UHY7	4	30.65	0	ENOPH_HUMAN	HUMAN		10783	12115	12792.3	15719.5	10769.5	10857	11356.5	10746	17308.5	18013	12650.3	16398.5	11461.5	12168.5	12223.5	12904.5	12711	11992	12749	12142	14308.3	16467.7	15731.3	15724.7	15102.7	17158.3	16393.7	16474.7	13151.7	13380	14144.3	13406.3	15880	13332	14041.3	13452.7	14152.7	13048.7	12617.7
DAZ-associated protein 1 OS=Homo sapiens OX=9606 GN=DAZAP1 PE=1 SV=1	8.74	43611.6	2437.23	Q96EP5	7	32.19	0	DAZP1_HUMAN	HUMAN		34514	34496	34517.7	34747.7	12009.7	11790	11627.3	12796	31514	32237	35702.7	36159.3	15040.7	16196	17908.3	15244	9094.67	8797	9785.67	10492.3	41275.7	40626.3	39677.3	39712	51121	48431.7	53048	51960.7	32959.3	35242	31450.3	27816.3	32765.3	31854.3	32963	32595	32022.3	36102.3	36540.7
3-hydroxyisobutyrate dehydrogenase, mitochondrial OS=Homo sapiens OX=9606 GN=HIBADH PE=1 SV=2	8.15	35728.2	6508.5	P31937	15	72.92	0	3HIDH_HUMAN	HUMAN		46322.3	42541.7	41388.3	42332	29005	26803.3	26760.3	28080.3	43317	45464.7	40398.7	41463.3	33064.7	31441.3	33040.7	32575.3	36934.7	32208	32250.3	34302	31902.3	29579.3	29434.7	27057.7	51070.3	49583.7	48402.7	51332.3	56902.3	63372.3	64126.7	58483	22327.3	19321.3	21388.3	19340	47578.7	43248.7	51390.7
Dynein heavy chain 1, axonemal OS=Homo sapiens OX=9606 GN=DNAH1 PE=1 SV=5	5.47	491471	1590.48	Q9P2D7	6	8.25	0	DYH1_HUMAN	HUMAN		6932.14	19123.3	21000.9	20693.5	17363	12315.5	3104	16893	8173.09	20405.9	17794.4	8639.79	18115.5	16464.4	17457	14832.1	8122.12	11894	7355.41	8352.41	11256.8	5568.23	11571.1	11148.2	9713.52	10623.3	11094.5	10135.8	22528.9	18938.6	19141.7	6920.01	15195.7	13680.6	14208.7	14524.8	26005.4	23116.7	24759
Syntaxin-binding protein 3 OS=Homo sapiens OX=9606 GN=STXBP3 PE=1 SV=2	7.7	68676.8	683.266	O00186	4	9.8	0	STXB3_HUMAN	HUMAN		10375.3	10490.3	10334.7	10551	3718.33	3425.5	7097.67	6696	4798.67	4828.67	4934.67	4727	8329.67	4533	7804.33	8865	7107	7626	7113	6613	10075	10155.3	8612.33	10275.3	10443.7	9069	10150	9588.67	6402	7041.33	6994.33	7157	7315.33	8221	7354	7761.67	7746	7582.67	7970.33
Caveolin-1 OS=Homo sapiens OX=9606 GN=CAV1 PE=1 SV=4	5.59	20642.7	3692.14	Q03135	6	52.25	0	CAV1_HUMAN	HUMAN		12417	14671.3	13408	12394.3	13132.3	13963	13488.3	13189.3	10380.7	11696.5	10798.5	9061	14062.7	13282	13323.3	14493.7	14970.3	11222.7	12743.7	13683.3	31062	29076.3	25228.3	27224.3	12344.3	13090.3	13697.7	7349.33	11183	12522.3	12147	13055.7	54682	52204.3	54209	50219.3	7686.33	6802	7138
Immunoglobulin heavy variable 3-72 OS=Homo sapiens OX=9606 GN=IGHV3-72 PE=3 SV=1	7.98	13374	3381.26	A0A0B4J1Y9	4	57.98	0	HV372_HUMAN	HUMAN		5301.98	6442.76	6396.45	5803.18	5410.25	6201.44	6683.44	5289.56	7037.47	6606.88	7368.95	6216.44	2804.02	2451.01	2352.3	2595.24	6207.01	6312.1	6214.3	6924.12	8064.69	9313.14	8763.81	8787.82	8557.34	8559.86	9197.2	8540.65	3005.85	2205.97	3350.1	3617.24	22069	22715.4	22523.4	21638	21905.3	21841.1	22552.3
Protein SET OS=Homo sapiens OX=9606 GN=SET PE=1 SV=3	4.02	33488.9	7321.74	Q01105	9	49.31	0	SET_HUMAN	HUMAN		86875.4	91378.9	85719.3	80842.4	33304.6	35239.1	33213	32365	99906.9	94583.8	98309.4	91156.6	36289.9	35768.4	35249.3	33003.6	41735.9	46194.7	47817.3	47306.1	80104.2	86647	72342.4	85146.5	103395	118317	113060	106621	87342.7	86926	83554	86281.4	80158.9	59573.6	72006.2	74710.4	95502	93099.3	90808.4
Actin-related protein 2/3 complex subunit 2 OS=Homo sapiens OX=9606 GN=ARPC2 PE=1 SV=1	6.98	34447.1	8137.38	O15144	24	73	0	ARPC2_HUMAN	HUMAN		49240.7	58708	51710	57677.7	15558.3	16272.3	13868.3	13438.3	50105	48904	53450.3	52950.3	17390.3	20099	17664	18944	43206.7	46740.7	44272.7	46042	49312.3	49317.7	46562.3	54610	56705	51974	52209.7	57490.3	29097.7	30301.7	29588.7	29902	35678	36173.3	35516.7	34339.7	42716.3	45340	45373
Short-chain specific acyl-CoA dehydrogenase, mitochondrial OS=Homo sapiens OX=9606 GN=ACADS PE=1 SV=1	7.99	44639.5	1223.27	P16219	11	37.86	0	ACADS_HUMAN	HUMAN		45753.7	43272.3	43883.7	46982.3	23830	22167	23374	24698.3	35476.3	34648.7	32808.3	33440.3	34606.7	32075.7	34515.3	32308	60724	56856.7	62468.7	61205	38962	30119	31052.3	31150	30157	30380.7	40624	41269.7	36960.7	32118	33204.7	36447	20366.3	3402	20435.7	19146.3	27097	24014.3	26547.3
FERM, ARHGEF and pleckstrin domain-containing protein 1 OS=Homo sapiens OX=9606 GN=FARP1 PE=1 SV=1	8.09	119374	1319.56	Q9Y4F1	8	12.63	0	FARP1_HUMAN	HUMAN		7561	6522	6718.67	6722	5995.67	5834	5541.33	5760.33	5813.67	6593	6072	5636.67	9174.33	8849.67	8871.33	8838.33	8578.33	10683.7	9193.33	9825.67	5931.67	5767.67	6007.67	6109.33	9026.67	9257.33	9838	9532.67	6380.33	6705	7062.33	6865.33	4940.67	5095.33	4964.33	5319	7109.67	7161.67	7472.33
Estradiol 17-beta-dehydrogenase 8 OS=Homo sapiens OX=9606 GN=HSD17B8 PE=1 SV=2	6.09	27316	1216.17	Q92506	5	31.03	0	DHB8_HUMAN	HUMAN		9764.33	12233.7	12628	13301.7	11327.7	11717	11100.3	11040.3	9869.33	10242.7	9674.67	9529.67	11124.7	11743	12001	12235.3	7587.33	7749.67	7502.67	7957.67	11830.3	11827.7	11347	11691	9258.33	9097	9594.33	9742.33	10226	13597	13593.3	9541	11757.7	11191.7	11537.3	11453.3	10032.7	10051.3	9926
Isocitrate dehydrogenase [NADP], mitochondrial OS=Homo sapiens OX=9606 GN=IDH2 PE=1 SV=2	8.85	51365.6	5477.02	P48735	22	64.16	0	IDHP_HUMAN	HUMAN		57692.3	56637	56160	57509.7	12847	13722.3	13565	14071.3	51125.7	52477.3	49323.7	49291.7	18246.3	23918.7	18344.1	24871.7	57656.3	59321.7	57021	59753	43078.3	44380.3	43960.3	48804	52524.3	51635	48936.7	50327.3	28556.7	30277.7	31101	29168	23950.7	21113.3	21806.3	24615	45024.3	41510.3	43299.3
Putative neutrophil cytosol factor 1C OS=Homo sapiens OX=9606 GN=NCF1C PE=5 SV=1	9.1	42078.7	1083.68	A8MVU1	2	7.1	0	NCF1C_HUMAN	HUMAN		4172	3161	3704						4406	4501	4184	5297					11328	8237	9872.5	9184	2607		3103		4849	5586	4857	5003						4273			6148	5461	5853
High mobility group protein B3 OS=Homo sapiens OX=9606 GN=HMGB3 PE=1 SV=4	8.67	23151.1	1603.94	O15347	4	27.5	0	HMGB3_HUMAN	HUMAN		3746.6	3817.8	3801.24	3218.1	2647	3069	3002	2913	5147.5	6870	6316.5	7069	3591	4764	3502	4016	3150.32	3811.56	3827.9	2964.35	7023.44	6379.65	6775.82	7725.67	5027.77	4687.41	6142	4842.89	5184.69	5231.67	4398.89	5185.19	26364.7	26332.3	23214	24402.7	6624	7050	7163
Chromobox protein homolog 5 OS=Homo sapiens OX=9606 GN=CBX5 PE=1 SV=1	5.57	22396.1	1717.06	P45973	10	63.35	0	CBX5_HUMAN	HUMAN		13209	12948.1	12683.7	13690.7	8384.67	7596.33	11146.5	8217.67	20891.4	17738.1	20560.9	18601.3	7722	9242.83	8553.6	9223.12	7459.67	7692.67	7136.67	7148.33	11138.5	13032	11213.3	12854.7	22808.8	21641.9	22717.2	23471.7	24189.2	21891.4	26479.6	25803.5	12045.3	14274.3	14642.7	14445	13175.3	14179.3	14832.7
LIM and senescent cell antigen-like-containing domain protein 2 OS=Homo sapiens OX=9606 GN=LIMS2 PE=1 SV=1	7.91	40798	437.216	Q7Z4I7	2	14.96	0	LIMS2_HUMAN	HUMAN		3700.98	5777	5824	5208						703.418			3639		2050.46	4120					5055	3530	3305	2970	3116	2994	3007	2016.61	1024.53	1189	1634	1427					2484		2731
Protein Niban OS=Homo sapiens OX=9606 GN=FAM129A PE=1 SV=1	4.54	104104	403.503	Q9BZQ8	3	4.96	0.0004	NIBAN_HUMAN	HUMAN		6680.33	7398.33	6547	6924.33	4632	3848	4725	3645	5974	3364	3994	4016.67	4257	4159	3348	3298	17579.3	17205.7	17153.3	16352	6694.33	6577	6878.5	6031.5	3868	3443	4207	3953	2057	1259	2601		3308.5	3291	3427	3625	4694	3685	3269
Immunoglobulin heavy constant gamma 3 OS=Homo sapiens OX=9606 GN=IGHG3 PE=1 SV=2	7.79	42313.5	29035	P01860	19	85.41	0	IGHG3_HUMAN	HUMAN		119345	115841	130898	124566	91775	91873.6	100989	99623.1	145324	153051	156290	146277	59170.5	57517.3	59117.3	57272.3	84552.5	82911	87459.2	82799.4	224405	207412	193921	214807	187103	193638	179949	194520	78797	77148.9	76141.4	77763.9	194584	202675	190345	253213	219208	213541	281790
Eukaryotic translation initiation factor 6 OS=Homo sapiens OX=9606 GN=EIF6 PE=1 SV=1	4.37	27112.4	3230.73	P56537	6	55.92	0	IF6_HUMAN	HUMAN		24152.3	21040	21252.3	24767.7	15655.3	16369.3	14438	13705	27318.3	26644.3	26775.3	27802.3	19221.7	18027	18168.3	18849.3	8621	12030.3	10875.7	11208.3	29756	30327.7	30641.3	27798.3	30236.7	31951	31555.3	31213.3	32852.3	30472.3	32116.7	29095.7	23728.3	24069.3	24695.3	22806.3	23055.3	26540.3	24492.7
RNA-binding protein 4 OS=Homo sapiens OX=9606 GN=RBM4 PE=1 SV=1	6.65	40713.1	535.799	Q9BWF3	2	6.59	0	RBM4_HUMAN	HUMAN		5284	5310.5	4240	5651					7025.5	6619	7097.5	5615				2724	5080	4448	4066	3868	7462	6207	6807	6738	8528	7981.5	7911	7945.5	7257	6707.5	7964	7718.5	6625.5	6324.5	6121	7551	6079	7129.5	6463
Immunoglobulin heavy variable 3-9 OS=Homo sapiens OX=9606 GN=IGHV3-9 PE=1 SV=2	6.93	13115.9	5337.19	P01782	5	68.64	0	HV309_HUMAN	HUMAN		7119.68	7103	7308.33	6872	10126.3	6696.91	10199.4	10224.3	22976.3	23626	21498.3	24061.7	3564.6	4076.12	4113.33	4003.64	2694	7550.5	5322.5	3059	28427	26563.7	25329	29909	46097.7	37293	36472	46461.3	3657.28	3892.17	3722.73	4125.5	26086	27547	30239	13952.5	44520.7	39491	43230.7
Carnitine O-acetyltransferase OS=Homo sapiens OX=9606 GN=CRAT PE=1 SV=5	8.51	71314	672.536	P43155	2	4.79	0	CACP_HUMAN	HUMAN		6231	7416	6671	6998.5		3553			4780	4583	3590	2752	3135		2186	2647	5675	6020	6212	6134	5811	4886	6291	5530	6479	6269	5976	5554	4008	4526	3881		5532	4219	4954	4528.5	2655	3895.5	3824
UPF0598 protein C8orf82 OS=Homo sapiens OX=9606 GN=C8orf82 PE=1 SV=2	9.27	24288.6	996.701	Q6P1X6	3	21.3	0	CH082_HUMAN	HUMAN		26912.7	8862.33	9955	8917.33	5776.5	2817	5926.5	6048.5	34341.7	6413.33	4310	29444.3	35322.3	41169.7	37743.3	36790.3	14857.5	12350.5	11068.5	13013	4814	5532	5397	5562.5	6730.67	4575.5	7167.33	4738	24327.3	8572	24605.3	24521	3254.5	3620	3880	3920.5	4589	2746	2555
Ryanodine receptor 1 OS=Homo sapiens OX=9606 GN=RYR1 PE=1 SV=3	5.01	570879	1897.34	P21817	8	15.36	0	RYR1_HUMAN	HUMAN		20901.3	24604	6382.67	24959	4209.5	3802	5252	4843.5	5398	4541	5752	6667	5287	7031	5587.5	5932	4973.5	4461	4288	4477	6482.33	2949	3772	7828.33	6526.33	6976	5037	5927.67	6040	6550.33	4996.67	4068	6780	5619	6297.5	5306	4188.67	6326	4334.33
S-formylglutathione hydrolase OS=Homo sapiens OX=9606 GN=ESD PE=1 SV=2	6.58	31976.1	15679.6	P10768	16	92.2	0	ESTD_HUMAN	HUMAN		158498	148009	151719	158004	84216	80552.7	79697	82705.7	105334	100051	95557	101102	111377	110093	101852	107381	82037.3	83112.7	87943.3	84966	132510	128246	141963	146265	121875	141027	146380	141006	165205	162037	158594	153419	111906	113860	112282	108758	110985	85078.7	99572.3
Mitochondrial import receptor subunit TOM40 homolog OS=Homo sapiens OX=9606 GN=TOMM40 PE=1 SV=1	6.88	38235.3	1333.34	O96008	10	58.17	0	TOM40_HUMAN	HUMAN		12195.3	14200.3	14057.3	12662	6303.67	7079.67	5821	5551.33	12881.7	13011	10929	13418.3	8357.67	8545.33	8652	8490	10738.3	11173.3	10942.7	10320.7	11403.3	11578	11919.7	11668	14626.3	15018.3	12961	13324	9459	11680.3	10285.7	10788.7	12516.3	13237	11325	12407.3	16182.3	13984.7	13935.3
Extended synaptotagmin-2 OS=Homo sapiens OX=9606 GN=ESYT2 PE=1 SV=1	9.61	102871	1040.3	A0FGR8	6	12.7	0	ESYT2_HUMAN	HUMAN		4848.5	4022	4453.5	3840.67	3793	4377	4687	3519.5	3945.5	4426.67	3137.67	3603.33	4757	4728	4930	4338	3928.33	4039.67	3946.33	3962	4365	6002.33	5536.33	4351.33	6026.33	5435.5	6062.33	6875	4020	3556	4000	4011	3193.33	4015	3378.67	4286.67	4977.33	4519.5	3894.5
Proteasome subunit beta type-6 OS=Homo sapiens OX=9606 GN=PSMB6 PE=1 SV=4	4.61	25585.9	5049.51	P28072	7	65.27	0	PSB6_HUMAN	HUMAN		13415	12496.3	14960.7	12611	19246	20733.7	20154	18307.7	17907.7	15742.7	18345.7	20076.7	20248	17805.3	20315	17649.3	6495	6865.33	5950.33	6353	23627.3	26166.3	23676	28045	20589.7	19252.7	17520.3	19616	52514.7	53529	45660.7	48322.3	28866	29325.3	28637.7	27861.7	17504.3	15577.7	17430.3
TRIO and F-actin-binding protein OS=Homo sapiens OX=9606 GN=TRIOBP PE=1 SV=3	8.38	264284	923.295	Q9H2D6	5	3.34	0	TARA_HUMAN	HUMAN		10534	13244	12818	12854	4493.5	3026	4308.5	2931	12174	13473	12964	12331.5	5580	4848	4471	4742.5	14038.5	14048.5	15327.5	13542.5	10865.7	10622.3	9725.67	10537.3	16045	16105.7	15884.3	15109.7	5528.67	5558	4163	3781	22552.7	19734.7	19522	20909.7	46909.5	34638.3	35026.7
NADPH--cytochrome P450 reductase OS=Homo sapiens OX=9606 GN=POR PE=1 SV=2	5.24	77146.1	2871.91	P16435	26	63.52	0	NCPR_HUMAN	HUMAN		34684	29958.3	30585.3	34516.3	27502.3	29885	26457.3	31962.7	22185.3	23842	24864	21613	30717.7	28171	26864.7	23459.3	31740.3	40689.3	34858.3	36549.3	35660.7	41212	38540.3	39073	21660.3	21555	19691.7	19883	35278.7	29943.7	31822.7	31884.3	38525.3	36031.3	37449.7	36536.3	21950.7	21215.3	21553.7
Ankyrin repeat and MYND domain-containing protein 2 OS=Homo sapiens OX=9606 GN=ANKMY2 PE=1 SV=1	5.83	50325.3	1124.6	Q8IV38	2	6.8	0	ANKY2_HUMAN	HUMAN				2489	2779					2113									2869	2382	2393	3549.5	3594.5	3735	3804	3228	4242.5	2238	3824	4297	2534	2699	4337	5399	3065.5	5647	5366	3517	3384	3730
Secreted phosphoprotein 24 OS=Homo sapiens OX=9606 GN=SPP2 PE=1 SV=1	8.39	24622.9	1427.71	Q13103	3	16.59	0	SPP24_HUMAN	HUMAN		2505	2057.5	2194	1835.5													5950	4294.5	5246.5	5218	10133.3	9437.33	9356.67	9887.67	2958.5	1991	3063.5	2209.5	3065	2518	2643	2918		2745	2833	2150
Kalirin OS=Homo sapiens OX=9606 GN=KALRN PE=1 SV=2	5.65	343311	1251.06	O60229	2	2.48	0	KALRN_HUMAN	HUMAN		3567	1857	2576	2863											2199	2202	6620.5	6764.5	7407	6977		2917.5	2824.5		1611	1953	1779	2072	4862	5235		4989	4193	4491	4650	4289	2445		2059
Triple functional domain protein OS=Homo sapiens OX=9606 GN=TRIO PE=1 SV=2	5.91	349980	2273.05	O75962	4	6.46	0	TRIO_HUMAN	HUMAN		6732	10395	10940	10574	5385	4917	4397			7127.5	7491	8045	2096	9962	4965	4621	17259	17034	12965	11205.5	4105	6360	5919	7464	9921.5	9983	10293.5	7590.5	7443.33	5616.33	7654	7309	3496		7763	3950	3657	3717.5	4333.5
Transmembrane emp24 domain-containing protein 2 OS=Homo sapiens OX=9606 GN=TMED2 PE=1 SV=1	4.91	22875.3	1428.08	Q15363	5	54.23	0	TMED2_HUMAN	HUMAN		17853.7	20037	22164.3	21227.3	13675	16369.3	16639.3	15948.7	22695	24880.7	23971.7	23989.3	17674.3	14888.3	16010	16382.3	23978.7	21964.7	20833.3	24051.7	15827.7	16709.3	16736.3	15893.3	20986.3	19499.3	20666.7	22111.3	25307.3	26848	28090	23962.3	8638.33	8879.67	9563.33	8912.67	15473	18450.3	17803.3
Radixin OS=Homo sapiens OX=9606 GN=RDX PE=1 SV=1	5.97	68678.1	11316.6	P35241	38	75.47	0	RADI_HUMAN	HUMAN		22364.8	21798.1	22692.5	22421.6	10503	9249	9490.67	8538	15292.1	15778.9	14179.4	14926.7	13242.7	12644.7	12250.3	13487.7	18600.7	10229.3	9884.36	9509.89	21723.9	23493.6	25741.5	24437.9	21673.3	20890.9	24387.4	21263.7	15061.8	15469.2	16162.3	14439.5	15957.8	18198.2	17756.4	16945.6	22190.3	23487.5	22961.7
Talin-1 OS=Homo sapiens OX=9606 GN=TLN1 PE=1 SV=3	5.69	271935	7029.42	Q9Y490	113	71.47	0	TLN1_HUMAN	HUMAN		78013.3	82512.3	80434.3	78029.3	33067.3	29542.7	31311.7	30042.7	51888.3	57770.3	55980.3	52430.7	41919.3	40299	41532.7	41180.3	50370	42967.3	47691.3	48593.7	79137.3	75636.7	80547.3	76697.7	74964.3	76323.7	76273	80947.7	53020	46456.7	47628	48614.3	32998.3	36571	34869.3	34381.4	60231.3	58970.3	59065.3
Protein disulfide-isomerase A3 OS=Homo sapiens OX=9606 GN=PDIA3 PE=1 SV=4	5.93	57181.6	31684.2	P30101	36	88.51	0	PDIA3_HUMAN	HUMAN		300384	323916	321108	321481	192590	201201	203856	203090	297347	294345	293817	277567	241052	226827	223024	216373	165015	153301	156629	152668	335789	340026	302443	312058	427904	398930	415558	405866	349023	341340	316469	372726	264899	244326	259934	244723	330857	329538	327568
Peroxiredoxin-4 OS=Homo sapiens OX=9606 GN=PRDX4 PE=1 SV=1	5.83	30768	9712.27	Q13162	14	73.43	0	PRDX4_HUMAN	HUMAN		56761	48265.7	51329.3	62622.7	26454.7	22239.3	21328.7	25759.7	39145.3	42746.3	45048.7	47097.7	22262.3	24839.3	23151.7	25305.3	30892.7	30944.3	31429.7	34246.3	51199.7	59271.3	52953	57440	59358.7	57046.3	58414	51767.3	40847.3	31850	33109.6	38950.3	30030.3	31919.4	31058.3	30043	35891.7	38318.7	38693.3
Sequestosome-1 OS=Homo sapiens OX=9606 GN=SQSTM1 PE=1 SV=1	4.93	48485.6	505.275	Q13501	2	6.82	0	SQSTM_HUMAN	HUMAN		5144	5473	5362.5	5323.5	2812			3365	3973.5	3968.5	4764	4793	2651	2915	2866	2655	5009.5	6330	4799	4545.5	3412.5	3554.5	3534.5	3913	4956.5	5906	5285.5	5761.5	3958.5	4671.5	4429.5	4705.5	4307	2168.5	2700.5	2400	4848	4346	4738.5
Apolipoprotein A-I OS=Homo sapiens OX=9606 GN=APOA1 PE=1 SV=1	5.43	30777.9	35338.1	P02647	26	88.39	0	APOA1_HUMAN	HUMAN		238346	205605	213020	234252	192391	185954	192589	156173	201019	254479	252528	246526	158714	154573	158503	156422	43750	47866.3	39701	41537	216395	207303	208966	199463	267235	250716	254766	267161	138708	125749	100210	98780	258628	266264	259068	270053	282280	283970	297958
N-acetylmuramoyl-L-alanine amidase OS=Homo sapiens OX=9606 GN=PGLYRP2 PE=1 SV=1	7.27	62787.4	1344.64	Q96PD5	4	13.37	0	PGRP2_HUMAN	HUMAN		8384.67	8349	8025.67	8630	9295.33	9009	9568	9535.67	4435.33	4364.67	4658	5795.33	4460.67	4639.33	4343.67	5114.67	7592.5	6579.5	6944	6706.5	12948	16094.5	15024	16669	5215	6017	5393.33	5898.33	7936.33	7428	7670.67	7474.33	25725.3	30832.3	30146.7	31315.7	9957	9987	9400.67
Small nuclear ribonucleoprotein-associated protein N OS=Homo sapiens OX=9606 GN=SNRPN PE=1 SV=1	11.61	24785.2	2157.41	P63162	6	22.5	0	RSMN_HUMAN	HUMAN		18556.3	27664.3	22753.7	19568.3	11806.7	15711	14676	13406.3	30361	31154	25689	28384.3	23266	20600.3	20670.7	24508.5	8411	9239.67	11268.5	11848	17153.3	19887	11260	16389.3	29235.7	25188.3	16108	23637.3	15377.7	29066	22562.5	16442.3	12799.3	11158.7	15342	12682.7	19051	12193	15442.3
Dynein heavy chain domain-containing protein 1 OS=Homo sapiens OX=9606 GN=DNHD1 PE=2 SV=2	6.24	539804	1591.03	Q96M86	4	4.21	0	DNHD1_HUMAN	HUMAN		11193		22616	10309				3816						17449		18897	8841.5	5756	12478.5	7173	1748							10526					7405	6133	6783	6658.5
Anaphase-promoting complex subunit 7 OS=Homo sapiens OX=9606 GN=ANAPC7 PE=1 SV=4	5.31	67483	806.536	Q9UJX3	3	8.51	0	APC7_HUMAN	HUMAN		1474.5	1645.5	1958	1446.5					1973			1837					9343.67	9628	10210.3	9123.67	2214	2354	2675	2326.5	2012.5	1998	2358	1825	2595.33	2822	2892	2961.5					1867
Signal peptidase complex subunit 2 OS=Homo sapiens OX=9606 GN=SPCS2 PE=1 SV=3	8.62	25288	982.284	Q15005	5	38.5	0	SPCS2_HUMAN	HUMAN		15643	14092.7	15060.3	15841.7	5549	10277	11016	6991	7057	5662	5915.33	6810	6032.33	6080	6759	6633	15763	16683.3	16891	17392.3	7972.33	6944	7444	7501	9709	10444.7	7238	10054	13379	16889.7	9954.67	11860.3	4501	5727.67	5048.67	5759.67	4118.5	4813	5133
Phosphoglycerate kinase 1 OS=Homo sapiens OX=9606 GN=PGK1 PE=1 SV=3	8.15	45014	29604.4	P00558	29	95.44	0	PGK1_HUMAN	HUMAN		395586	398939	403643	369426	236241	231067	228113	225345	308601	307633	313774	319501	273233	268018	278997	285638	269963	242467	255118	252243	356495	361443	365010	378307	375440	400697	407845	388331	359067	339358	341087	351223	265887	272416	267870	268747	278390	279629	260462
Dystonin OS=Homo sapiens OX=9606 GN=DST PE=1 SV=4	4.96	865796	2333.86	Q03001	33	26.54	0	DYST_HUMAN	HUMAN		97709.3	84178.7	94768.7	96641.7	52603	46557	51446	51055.7	64214	58255	53517.7	58656.7	51620.7	46904	51354.7	49858	23179	18487.3	19117.7	19690.3	55128	55583.3	61714.7	54485.7	78630	76928.7	77610.7	78901	45628	48382.7	44748.3	42309.3	41641.7	39728.7	45668	41972.3	99459.3	93057.3	106393
Zinc finger protein 638 OS=Homo sapiens OX=9606 GN=ZNF638 PE=1 SV=2	5.96	222051	819.802	Q14966	4	4.15	0	ZN638_HUMAN	HUMAN		11005	7181	16020	15168	4883	5789			8131	7926	7563	8077	21808	6518	18759.5	19452.5	4454	3623		2436	7045.33	8864	6832.33	9546	7924.33	9449.5	10201.3	8248	11141.3	7318.67	13278.3	12825.7	5226	5845	6090.5	7115	7793.5	8641	7389.67
Redox-regulatory protein FAM213A OS=Homo sapiens OX=9606 GN=FAM213A PE=1 SV=3	9.25	25878.3	2436.46	Q9BRX8	3	31.44	0	F213A_HUMAN	HUMAN		13709	13931.3	13545.3	13057	10100.7	9074.67	8352.67	8951	11294.3	10924.7	11727	10444.3	12366	12984.7	12589.3	13747	18156.7	24075.7	20606.3	20372.3	10550	9643	12818	12434.3	13062	13409.3	14278	13100.3	10157.3	10599	10063.5	8980.5	7695	8266.67	6415.5	7823	13257.3	13711.7	14445.3
Eukaryotic translation initiation factor 3 subunit G OS=Homo sapiens OX=9606 GN=EIF3G PE=1 SV=2	5.76	35896.2	907.402	O75821	4	25.31	0	EIF3G_HUMAN	HUMAN		11390	13203	12718	11646	7250	4892	5207	6524	10204.5	9378.5	9028.5	9811	9944	5112	7791	6858	7799	4927.5	4663.5	5991	11529	10387.5	11381	10935.5	11792.5	10942.5	16607.7	11397	13249	14033	13971	12619	11160	9863.33	10342.3	9960.67	11451.5	11215.5	11771
Nucleolin OS=Homo sapiens OX=9606 GN=NCL PE=1 SV=3	4.4	76671.5	7630.97	P19338	25	46.62	0	NUCL_HUMAN	HUMAN		17219	17734.7	14249.7	14212.3	52102.3	50496.7	48735.3	47940.7	55516.3	52364.7	50538.3	51215.7	48221.3	45859.7	47235.7	50082.7	45366.3	49540	52299.3	54918.7	40517.3	35506.3	37127.7	39277	59020.3	55792	62420	61568.7	46854	50348.7	50246	50210	27880.7	30052.3	30906	32250.3	123527	113133	117534
LIM and senescent cell antigen-like-containing domain protein 1 OS=Homo sapiens OX=9606 GN=LIMS1 PE=1 SV=4	7.91	39133.3	1303.31	P48059	9	56.31	0	LIMS1_HUMAN	HUMAN		18553.7	19003.3	17239	19717.7	12519.7	12341	12409.7	13021.7	17751.7	16982	15391	16724.7	13036.7	16074	14766	16234	3650	4919.5	6814	6580	18161.3	19856.7	18334.3	19251	14490.7	17147.3	15986.7	15903.7	11955.7	11520.7	12393.3	12751.7	10281.3	10926	10833.7	10399.7	14651	13778.7	14553
Sorting nexin-12 OS=Homo sapiens OX=9606 GN=SNX12 PE=1 SV=3	7.99	19901.6	1081.03	Q9UMY4	7	32.56	0	SNX12_HUMAN	HUMAN		5874.67	5318.5	6763	6467.67	5515	4285	5113	5976	6600	5858.33	7211	4739.48	5153.5	4645.67	3902.91	5681	5279.67	4651.37	4538	5082.67	6334.15	6045.67	6436.39	6003	8598	8510.33	8189.9	7719	6060.67	6115.67	5955	5161.2	7030	5776.8	8267.67	6177.22	6568.33	6574.33	9459.33
Serine/threonine-protein phosphatase 4 regulatory subunit 2 OS=Homo sapiens OX=9606 GN=PPP4R2 PE=1 SV=3	4.27	47297.3	524.246	Q9NY27	2	15.59	0	PP4R2_HUMAN	HUMAN			2471	2645	2166					2080	4866.5			3640								2812		1688		3357	6132	5927	5356	3485	3685	5325	5158.5	5062				5796	5299
26S proteasome regulatory subunit 10B OS=Homo sapiens OX=9606 GN=PSMC6 PE=1 SV=1	7.27	44458.2	3122.84	P62333	15	57.84	0	PRS10_HUMAN	HUMAN		26100	42711.3	42608.7	40703	15662.7	16135	16626	15199.3	28524	34816	31475.3	29473.7	15483.3	16419.3	15966.3	16256	12378.7	16154.7	17870.3	15253	45403	44718.3	45482	42861	35822.3	39486.7	37188.7	41185.3	30075	31242	30375	31013.7	27937.3	32129.3	33497.3	32190.3	33435.7	30988	30467.3
Vacuolar protein sorting-associated protein 28 homolog OS=Homo sapiens OX=9606 GN=VPS28 PE=1 SV=1	5.21	25710.4	793.297	Q9UK41	5	30.32	0	VPS28_HUMAN	HUMAN		2894.33	4721.67	4613	3665.33	4453.67	4663.33	4660	4055.33	5494	4467	5573.67	5193.67	4293	3833.67	4248	5267.33	4573.5	3739.67	3236	4127	6505	5786.67	5659.67	5892	5133.67	5829.67	5744.33	5501.33	4276	4831	5179	4312.67	4987.67	3311.33	4648	4902.67	4007.33	3508.67	4294
Tropomyosin alpha-4 chain OS=Homo sapiens OX=9606 GN=TPM4 PE=1 SV=3	4.47	28635.9	6724.86	P67936	16	89.11	0	TPM4_HUMAN	HUMAN		38061	31319	33136.7	37218	51817.7	47450.7	45894.3	49955	32324	35097.9	35562	31107.7	40539.7	42451	45411.7	41012	9298.53	8962.54	9546.67	9439.29	46425.7	45196.7	43451	48637	43981.9	42316.4	45055.3	44942.3	29349.3	29301	31949	32106	18642.1	18989.8	20424.7	18582.3	49864.3	51284.7	51652
Saccharopine dehydrogenase-like oxidoreductase OS=Homo sapiens OX=9606 GN=SCCPDH PE=1 SV=1	9.41	47493.6	1422.12	Q8NBX0	9	47.09	0	SCPDL_HUMAN	HUMAN		6237.33	9796.67	8846	14936.7	6141	10663.3	8832.67	10216.7	10245.7	10224.7	11604.7	9404.67	3818	3849	3278.33		6280	6020	5938	5918.33	13434	14001.3	12292.3	12353	9370	10442.3	11227.7	11956.7	6338.67	16630.3	14042.3	16940.3	16310.7	13118.3	14190	17184	10323.3	8178	10450.3
Low-density lipoprotein receptor-related protein 2 OS=Homo sapiens OX=9606 GN=LRP2 PE=1 SV=3	4.71	540720	748.788	P98164	24	7.22	0	LRP2_HUMAN	HUMAN		4672	2495.33	4216.67	4318.33	2681.5	2815.33	2589	2230	7696.67	6865.33	6339.67	6685	3323	2980.67	2895.67	3566	3414	3254	3739	3661.33	4967	4738	4319.33	4110.67	2717.67	3178	3138.67	2488	16257.3	17284	16570.3	15598.7	3911	3937.33	4280	2390.33	2148		2704
Translation initiation factor eIF-2B subunit gamma OS=Homo sapiens OX=9606 GN=EIF2B3 PE=1 SV=1	6.04	50981.8	529.164	Q9NR50	2	7.3	0	EI2BG_HUMAN	HUMAN		2833	2655	2409	3888																		3865.5		3671	2362				5127	4428	3784	4035	2589	2908	2612	2755			1955
Lysosomal-trafficking regulator OS=Homo sapiens OX=9606 GN=LYST PE=1 SV=3	6.14	434443	2238.96	Q99698	2	3.18	0	LYST_HUMAN	HUMAN		50138.5	46343	44544	43994.5	57063	43612	50226	49693	99739	80498	96543	86670	50632	48656	50041	48872	134501	146126	134615	296100	59228	48545	52123.5	64436	64315.5	58123	61321.5	52359.5	67180.5	62372.5	56507.5	64848	49398.5	41429	50086	43835.5	87764	86955	78144
Dipeptidyl peptidase 3 OS=Homo sapiens OX=9606 GN=DPP3 PE=1 SV=2	4.83	82931.4	2143.01	Q9NY33	16	55.63	0	DPP3_HUMAN	HUMAN		24448.7	26884.3	23796	23718	10021.3	10701	11924	11707	16666.7	17099	16253.7	17253.3	16337	16888.7	17602.7	17601	25287.7	30168.7	29210.7	29370.3	18459.7	18977	18903	21777.3	16533	17538.3	16193	18071	17640	17315.7	16842.7	17172	16121	14663	15420.7	15792	15496.3	15516	16819
Carbonyl reductase [NADPH] 1 OS=Homo sapiens OX=9606 GN=CBR1 PE=1 SV=3	8.42	30660.1	17725	P16152	18	89.17	0	CBR1_HUMAN	HUMAN		99683.2	109542	104645	101626	62974.4	58043.3	55828	54121.5	79938	80977	74834.2	75391	72073.7	77513.1	76395.7	71582.5	75826.9	75477.4	82656.7	84438.5	80225.4	88408.5	85388.5	80755.7	105650	102551	115609	105688	84517.3	78526.3	79066.5	81247.4	69147.7	69861.9	64749.9	70698.9	82453.3	81603.3	84251.3
Serine/arginine-rich splicing factor 1 OS=Homo sapiens OX=9606 GN=SRSF1 PE=1 SV=2	10.6	27858.7	648.52	Q07955	2	8.47	0	SRSF1_HUMAN	HUMAN						12178	12979.5	12106.5	12823.5	8816.5	9230.5	10017	8132.5	7282.5	7068	6968	6473									2579	2599	2177	2790	10677	9902	10646	12240.5					7975	8590	10876
Coronin-7 OS=Homo sapiens OX=9606 GN=CORO7 PE=1 SV=2	5.4	101689	699.434	P57737	11	27.46	0	CORO7_HUMAN	HUMAN		11414.3	11479	11631.3	10819					7797.67	8222	8767.67	7981		3125			9700.33	9506	10184.3	10805.3	8235	7423	7486.33	6751	8279	7590	7013.33	7493.67	2587	3115.33	3124.67	2946.33	5469.67	3945.67	5234.67	5565.67	6534	7214.67	7084.33
Peptidyl-prolyl cis-trans isomerase A-like 4D OS=Homo sapiens OX=9606 GN=PPIAL4D PE=3 SV=1	9.76	18394.9	18296.4	F5H284	4	48.78	0	PAL4D_HUMAN	HUMAN		6295.2	3385.45	4575.91	5166.38	3118.13	2968.86	3048.54	3387.76	5356.98	5571.62	4925.86	5746.64	3897.36	4034.53	3732.55	3645.71	4380.51	2892.45	3149.64	3288.92	4129.33	3723.66	4274.13	3105.86	4437.51	4103.55	4518.57	3753.57	3682.34	4044.26	3447.84	3498.54	2430.42	2257.74	2313.97	3921.99	2438.23	2800.49	2499.42
Azurocidin OS=Homo sapiens OX=9606 GN=AZU1 PE=1 SV=3	9.69	27341.9	965.758	P20160	3	23.11	0	CAP7_HUMAN	HUMAN		13572	14527.3	14087.7	14403	6210.33	6806	4640.67	8425	8202	8210	6793.67	7673.33	4833.5		5682	7353	5841	6863	7341	7257	7767.67	7808	8581	8359	5432.67	5838	5717	5539					3694	3944	4252	3175.33	11896.5	12182.5	11453.5
Mitochondrial carrier homolog 2 OS=Homo sapiens OX=9606 GN=MTCH2 PE=1 SV=1	7.89	33958.3	701.062	Q9Y6C9	4	19.47	0	MTCH2_HUMAN	HUMAN		5749.5	5585.5	6307.5	5957					7739	6735	7067	6043.5	2431				13068.7	13099.3	12200.7	12132.7	6408.33	7195.67	6871.67	6127.67	5614.67	6571.33	5579	5727.67	5858.33	6338	6494	5782	4812	3828	5024.33	4505.67	4660.67	4911	5141.33
Histone H2B type F-S OS=Homo sapiens OX=9606 GN=H2BFS PE=1 SV=2	10.79	13944.2	47608.6	P57053	9	69.84	0	H2BFS_HUMAN	HUMAN		254750	298913	258955	232961	192526	188490	194423	189569	293692	271171	268549	253331	213746	217182	224141	229769	197002	241473	206465	204175	288875	254187	288962	277057	253954	274911	313436	326755	250545	242800	264172	260870	280113	242794	241311	266075	274538	277508	337978
Semenogelin-2 OS=Homo sapiens OX=9606 GN=SEMG2 PE=1 SV=1	9.46	65558.6	908.914	Q02383	9	24.05	0	SEMG2_HUMAN	HUMAN			2318.54	2276.42	3684.04	4969.15	4236.82	4653.03	3989.94	2377.07	1984.13	2089.57	1953.08	5255.62	2764.29	3197.85	2943.93	7861.91	9126.33	8642.24	7854.97	5322.62	2894.22	2591.75	3290.3	3801.62	3154.69	3906.44	3296.74	3080.24	1922.51	1793.16	3085.71
60 kDa SS-A/Ro ribonucleoprotein OS=Homo sapiens OX=9606 GN=TROVE2 PE=1 SV=2	7.96	61412.1	2744.89	P10155	21	61.9	0	RO60_HUMAN	HUMAN		54810.3	55537.3	67935.7	54140	28825.7	28361	29036	29774	62951	60303.7	60222.7	63838.7	44326	41779.3	45796.3	47568.7	35274.7	34994	36566.7	36489.3	50245.7	59304.7	52448.7	55396	72410.7	69639.7	64012	66109.7	71908	69684	76807.7	65062	48956.3	52697.3	51476	47373.7	49829.3	48915	57689.3
Twinfilin-2 OS=Homo sapiens OX=9606 GN=TWF2 PE=1 SV=2	6.39	39776.2	2617.4	Q6IBS0	12	63.9	0	TWF2_HUMAN	HUMAN		25918	38749.7	29841.7	31611	20972	9968.33	9546	9180.33	25359	30697.3	24069.3	25972	21747	9673.67	11427	17127.7	15464	15206.7	15591.5	16099.3	35880.3	34030	37367.3	37245.3	47756.7	43200.3	43718.7	50196	19479	15625.3	15319.3	15591.3	15510	15908.3	14423.7	20141	18624	18821.3	18932.3
Myosin regulatory light chain 12B OS=Homo sapiens OX=9606 GN=MYL12B PE=1 SV=2	4.49	19836.2	45211.7	O14950	11	88.37	0	ML12B_HUMAN	HUMAN		173451	166347	166893	172340	80033.3	71329.5	75806.2	77348	132776	138049	134826	145281	85315.8	82616	87491.7	89280.9	46456.7	55175	49065	46551	217871	215530	209393	221607	175818	162423	180015	169878	162073	164245	163315	166842	136602	120690	132960	120438	105391	120481	123868
F-actin-capping protein subunit alpha-2 OS=Homo sapiens OX=9606 GN=CAPZA2 PE=1 SV=3	5.47	33177.2	6452.91	P47755	17	97.2	0	CAZA2_HUMAN	HUMAN		57154	58250	60689.3	59476.7	31672	28607.3	29045.7	28507	37717.3	41073.3	40675.7	57099.3	33159.7	32158.7	31674.3	31420	21809.3	23795	26181.3	23415	62473.3	61674.3	68700.3	67854.3	53216.3	46784.3	54145.7	53911.7	59242.7	61585.3	65191.7	55682	53415.7	57905	52388.3	52453.7	35236	37332.3	38155.3
Coronin-1C OS=Homo sapiens OX=9606 GN=CORO1C PE=1 SV=1	6.67	53933.5	1481.11	Q9ULV4	11	47.89	0	COR1C_HUMAN	HUMAN		18998.7	21852.3	20802.7	20207	6132	4175.33	3741	4114.67	13862.7	11376.3	13500	14579.7	5580.33	3761.33	4839.67	7188	14744	22016.3	24793.3	24979.3	20073.7	16095.3	20598.7	18206	15532.3	13696.7	14651	14900.7	5195	5446	6057.67	4781.67	9271.67	8071.67	7759.67	8182.33	10187	11318.3	8927.33
Metaxin-2 OS=Homo sapiens OX=9606 GN=MTX2 PE=1 SV=1	5.87	30105.4	1338.12	O75431	3	23.57	0	MTX2_HUMAN	HUMAN		13574.5	11941	14103	11205	7793.5	7593	6134.33	5757	11238	11743	11606	6667.67	6895.67	7346	7285.33	6954	15468	1544	17892	16407	13268	8659	10521.5	12988	10782.5	8516	12195	9168.33	11619.3	10278.3	9974.33	11466.3	7396.5	9169	8937	8677	8315.67	8979.5	10721.5
Spectrin beta chain, erythrocytic OS=Homo sapiens OX=9606 GN=SPTB PE=1 SV=5	4.98	247324	741.927	P11277	21	16.99	0	SPTB1_HUMAN	HUMAN		19657	17602.7	19358.3	19585	6455.33	6003.67	5599.33	5612.33	7745.67	8190	8030.33	8311.67	9046.67	8724.67	9089.67	9265.67	5792.33	5351	5854	6117.67	17601	11181.7	11419.7	11889	7234.67	8482.33	8143	8401.33	3674.62	3490.74	3607.62	4851.39	5792.81	6015.28	5755.96	6200.12	12099.7	11672.7	13141.7
CLIP-associating protein 1 OS=Homo sapiens OX=9606 GN=CLASP1 PE=1 SV=1	9.27	170477	1976.87	Q7Z460	5	5.33	0	CLAP1_HUMAN	HUMAN		6665.33	5558.33	5795	5703.67	12421	13504	11103	12538	3530.5	3052.33	3641.5	2893.33	6524.5	9852	4576	5703.67	6091.67	5882	5875	6267.33	6046	5907.33	5700	5912.67	5190	4453	5673.33	4641.33	5368	4695	4884.33	5007	5388.67	4577.33	5229	5114.67	3718.33	3267.67	3873.33
Histone H2B type 1-H OS=Homo sapiens OX=9606 GN=HIST1H2BH PE=1 SV=3	10.74	13892.1	49331.2	Q93079	10	74.6	0	H2B1H_HUMAN	HUMAN		248608	298913	257709	232961	192526	188490	194423	189569	293692	271171	268549	253331	213746	217182	224141	229769	197002	237413	202448	204175	288875	254187	288962	277057	253954	272705	313436	326755	250545	242800	264172	260870	280113	242794	241311	266075	274538	277508	337978
La-related protein 7 OS=Homo sapiens OX=9606 GN=LARP7 PE=1 SV=1	10	67183.9	691.525	Q4G0J3	7	19.76	0	LARP7_HUMAN	HUMAN		5429.33	5773.33	5115	5773.33	8427	12673	12201	11612	6351.33	7697.33	8034.67	8015	9850	8276.5	7672	12116	9501.67	10258.3	9791.33	9228.67	4903.67	5916	5681	5149.33	6305	7320	6603	6027	6470.67	6745	6923.67	6977.67	4216.33	5321.67	5377.67	4680.67	4621.67	6372	5457
HLA class I histocompatibility antigen, B-18 alpha chain OS=Homo sapiens OX=9606 GN=HLA-B PE=1 SV=1	6.29	40560	3541.52	P30466	14	62.71	0	1B18_HUMAN	HUMAN		3159.33	3469.95	3816.65	3492.94	334.263	328.009	312.97	375.189	2177.17	2261.92	2219.33	2091.09	402.774	385.418	371.929	370.73	1455.03	1657.73	2055.07	1838.05	2175.64	2048.44	2222.18	2251.6	4140.04	3985.95	4059.31	3986.82	1806.3	444.658	1566.12	2030.06	1531.75	1560.14	1372.13	1087.85	3056.8	2938.14	2880.41
NADH dehydrogenase [ubiquinone] 1 beta subcomplex subunit 7 OS=Homo sapiens OX=9606 GN=NDUFB7 PE=1 SV=4	9.2	16630.1	3058.04	P17568	5	42.34	0	NDUB7_HUMAN	HUMAN		6470.5	8644	7460.67	9245.5		4152	3721	3939.5	6542.33	6884.5	8439	5359.67	5439.33	4674.5	5856.33	4131	18801.3	18202	18066.3	17858	6116	6165.5	5236	5711.33	7354	9217.33	5876	6596.33	3632.67	3241	4336.67	4086.67	7488.33	6326	6255.33	6402.33	9184	8624.33	8850.67
Glutathione reductase, mitochondrial OS=Homo sapiens OX=9606 GN=GSR PE=1 SV=2	8.54	56827.4	4256.46	P00390	18	70.11	0	GSHR_HUMAN	HUMAN		75178	78779.3	84678.3	75762	52634.3	59627.3	55397.7	57531.3	70092.3	63648.7	68163.3	41774.7	52525.7	51052	52228.7	55865.3	63805	50715.3	57172.7	39828	66675.7	64510.3	46873.7	64389.3	67486.3	63166.3	70529.7	60998	39660.7	44012.7	37505.3	41930	43768	40242.7	38520.3	42624.3	78189.7	76957.7	75813.3
LanC-like protein 2 OS=Homo sapiens OX=9606 GN=LANCL2 PE=1 SV=1	7.15	51709.8	892.597	Q9NS86	3	9.11	0	LANC2_HUMAN	HUMAN		7275	5196.33	4578.67	8057	7470	6072	7852	6176	8519	5063.67	5029.33	8913	7490	7039	5067.5	7454	8289.67	7795.33	8698	7986.33	8218.5	7455	7044	6548.33	6070	6905	7397	6759.5	8383.5	6996	6692.5	6976.5	5226.33	5369	5663.67	5627.33	5022	4927	5787
Mycophenolic acid acyl-glucuronide esterase, mitochondrial OS=Homo sapiens OX=9606 GN=ABHD10 PE=1 SV=1	8.71	34274.7	6351.61	Q9NUJ1	12	49.02	0	ABHDA_HUMAN	HUMAN		23127.7	25869	21654.7	24089.7	11672	11703.3	14451.3	14198.7	22057.3	23815	22199.7	24885.7	16297.7	16808.3	18425.7	17428	13787.3	13072.3	14744.3	14954.7	23404.7	24513.3	24027.3	25010.3	27134.7	27518.7	27239	27924	25242.3	25046	23986.7	19936.3	16920.3	18075	17541.3	17096.7	26073.7	24503.7	24824.7
Laminin subunit alpha-2 OS=Homo sapiens OX=9606 GN=LAMA2 PE=1 SV=4	5.96	353201	850.814	P24043	14	9.19	0	LAMA2_HUMAN	HUMAN		2242.67	3241	2570.33	2265.33				2294	3399.67	3194.33	3730.67	3819.67					2172	1591	1749	1432	11680.3	11564.3	11693.3	12347	6196	5993.33	6249.33	5894.33	2478.67	1938	1987	2018.67
Protein S100-A8 OS=Homo sapiens OX=9606 GN=S100A8 PE=1 SV=1	6.62	10891.6	12203.5	P05109	7	65.59	0	S10A8_HUMAN	HUMAN		113745	113126	115984	111294	50196.3	48436.3	47597.3	47109.7	85574.3	86607	84353.7	91660.3	40007.3	39376	41594.3	42093.7	52279.7	57236.3	58013.7	55171	84281	84556.7	95614	81312.3	65031	67336.3	63250	73368.7	6076.67	5008.33	5648.67	5729.33	38921.7	43427.3	37542.3	39023.7	99644.7	98975	98222.3
Mitochondrial import inner membrane translocase subunit Tim23 OS=Homo sapiens OX=9606 GN=TIMM23 PE=1 SV=1	8.84	22114.3	2152.31	O14925	4	26.32	0	TIM23_HUMAN	HUMAN		3883	4141.5	4819.5	3745						1966	2054	2679					15905	14865.7	14200	16481.7	4279.5	4350	4200	4265	3930.5	3700.5	4190.5	3596	3662.5	3412	3629	3789	4037.5	3346	3451	4328	2707	2734	2844.5
Vitamin D-binding protein OS=Homo sapiens OX=9606 GN=GC PE=1 SV=2	5.16	54514.4	31037.9	P02774	27	88.19	0	VTDB_HUMAN	HUMAN		87915.7	96353	84838.7	82430	91090.7	93865	89854.3	88115	198793	188509	184422	183940	56418	52972.3	57214	53547	48883	46812.7	45744.7	50200.3	184436	198060	206094	200057	262928	275765	258081	251316	89511.7	90286.7	89999.7	89928	299079	275758	303955	283460	357343	347416	368830
Methylmalonate-semialdehyde dehydrogenase [acylating], mitochondrial OS=Homo sapiens OX=9606 GN=ALDH6A1 PE=1 SV=2	8.58	58296.1	1467.35	Q02252	19	65.42	0	MMSA_HUMAN	HUMAN		23823.3	33321	25313	30790	19555.3	19156.7	18119.7	20454.7	24394	30776.3	24542.7	23372.7	32261.7	22861.3	30197.3	32528.3	16804.7	18449.3	18085.3	19537.3	23510	23558.3	28859	18671	25863	32145.7	27952.3	29479	22829.7	20756	15419	20227.3	26937	26152	27081.7	31098.3	24993.3	32693.3	29194.3
Heme oxygenase 2 OS=Homo sapiens OX=9606 GN=HMOX2 PE=1 SV=2	5.15	36204	633.481	P30519	3	18.35	0	HMOX2_HUMAN	HUMAN		4427.5	4869	4781.5	4213			2608		3428	3630.5	3651	3580	2791	3038	3554	3022		2170	2015	1893	6159.67	6029.67	6315.33	6003	4806.67	4607	4810.33	4747.67	4727	4000.5	3750	4411	3865.33	4393.67	4107.33	4464.33	3685.33	3342.67	4270.33
Peptidyl-prolyl cis-trans isomerase F, mitochondrial OS=Homo sapiens OX=9606 GN=PPIF PE=1 SV=1	9.77	22382.4	3813.3	P30405	4	40.1	0	PPIF_HUMAN	HUMAN		5101.15	7060	4231.27	7009	2500	7650	5951.5	4832.5	7500	2852	7998	7013.5	7006.5	6712.5	7359.5	7146	9875			11057	2177.35	3972.33	2477	3788.18	5467.5	4819	5668	5331.5	3139.33	3563.33	2355.59	2403.55	3620	3915	4127		6543	4221.5	6219
Beta-1,4-galactosyltransferase 1 OS=Homo sapiens OX=9606 GN=B4GALT1 PE=1 SV=5	8.71	44319.5	1156.64	P15291	4	16.83	0	B4GT1_HUMAN	HUMAN		4775.67	5494.33	5246	5635.67	9111	6183	8106	7356.5	6124.67	6889.67	6482.33	7431.33					4790	4201.5	3496.5	5031	13170	13890.3	14581.7	14854.7	4961	4679.33	4715	5124.67	12243.3	11551.3	12114.3	12181	5590.33	5150.67	4431	4578.33	2784.5	2519	2111
Putative heat shock protein HSP 90-beta 4 OS=Homo sapiens OX=9606 GN=HSP90AB4P PE=5 SV=1	4.45	58891.8	5032.03	Q58FF6	13	40.2	0	H90B4_HUMAN	HUMAN		8542.43	8818.38	8412.39	8635.46	5904.99	5147.75	5479.3	6246.8	8045.32	7839.82	7627.42	7941.03	7783.14	6393.98	5719	6910.85	4637.04	4100.35	4594.28	4532.96	8843.14	7779.21	8535.47	8128.49	7395.59	7629.1	7773.36	7461.8	5523.57	4188.52	4574.87	5111.63	12303.1	9398.08	11088.3	11605.8	11706.9	11208.6	10890.1
Pyridoxal kinase OS=Homo sapiens OX=9606 GN=PDXK PE=1 SV=1	5.7	35330.5	8182.19	O00764	10	83.65	0	PDXK_HUMAN	HUMAN		41857.3	37796.3	42746	41623.7	24978.3	22203.7	24776.7	25751.7	36460.3	36183.3	34018	36939.3	33985.3	35626.7	37748	38161.3	18667	19613.7	21040.7	20351.7	48383.7	45546.3	46021	44545	48707.3	42513.3	52444	47704.7	47485	48298.3	48547	45941.3	52048.3	48412	52488.3	48140	33970	29208.3	33987.3
Dynactin subunit 2 OS=Homo sapiens OX=9606 GN=DCTN2 PE=1 SV=4	4.92	44345.1	3222.26	Q13561	19	82.54	0	DCTN2_HUMAN	HUMAN		25847	28508.7	28802.7	24897	17128.7	16891	16707.7	17771.7	24367.3	24504.7	26163	27119	17030	16308	18484	17854	8314	9063	8500.33	8409.33	37348.3	33379.7	35361	31845.3	33909.3	36258.3	31715.3	30964.7	31388.7	30371.7	31415.7	32101.3	25980.7	30533.3	31809.7	28534.7	26484.7	26826	28420
Pterin-4-alpha-carbinolamine dehydratase OS=Homo sapiens OX=9606 GN=PCBD1 PE=1 SV=2	6.33	12056.7	3627.68	P61457	5	56.73	0	PHS_HUMAN	HUMAN		14038.3	18408.3	14978.3	18841.3	12621.3	9331.67	14498.7	9639	15236.3	11904	15454.7	13009.7	15242.3	15680.7	15786	14647	13081	8739.5	8819.5	12190	11884.7	15131.3	10469	12647.3	13630.3	13265.3	17499.7	14238.3	14725.3	15705.7	5911.33	14619	21561	16683.3	18288	19061.3	9860.33	10123.7	9530.33
Choline-phosphate cytidylyltransferase A OS=Homo sapiens OX=9606 GN=PCYT1A PE=1 SV=2	6.89	42073.2	728.682	P49585	2	9.54	0	PCY1A_HUMAN	HUMAN		5414	6707.5	8313	7384			3122		5912	6803	7196	5609.5	2729	2471	2611.5	2501	3242.5	3493	3885.5	2032	7435	7763.5	7308	8476	7657	7847	6690	7505.5	11071	5319	7981.5	7473	7417	6582	6121	5009	7056.5	6060	6905.5
Tumor necrosis factor alpha-induced protein 8 OS=Homo sapiens OX=9606 GN=TNFAIP8 PE=1 SV=1	8	23174.6	3143.41	O95379	2	13.64	0	TFIP8_HUMAN	HUMAN		11594.5	10845	9861	12377	7091	6942	6258	5696	12363.5	11288	11257	11732.5	8880	7062	7662	7170	13359	15311	13657	13097	9044	7583	10371	10219	8319	8747	8375.5	11712	10326	9375	10516	10107	6064	5538	5716	6393	10092	7152	9815
Fatty-acid amide hydrolase 1 OS=Homo sapiens OX=9606 GN=FAAH PE=1 SV=2	7.53	63978.4	681.201	O00519	3	11.57	0	FAAH1_HUMAN	HUMAN		5893	5991.33	6077.67	5791.67	8826.5	8394	8118	9006	4909.5	4977	5108	5242.5	6857	6274.5	6828	7048.5		4366	3656		7637.5	7298.5	6731.5	8065	5704	4512	4402.5	5266.5	6745.5	5017.33	5439	5525.33	5473.5	4951.5	5325.5	5262	3568	4024	3157
Thrombospondin-1 OS=Homo sapiens OX=9606 GN=THBS1 PE=1 SV=2	4.53	133375	1333.83	P07996	15	26.32	0	TSP1_HUMAN	HUMAN		39092	34118	39936.3	36058.3	21201.3	24861.3	24254.7	24809.3	93651	34686	50279.5	85067	27569	26684	37863	26472.7	27850.7	39770.7	31727.7	33768.3	42551	43409.3	41382	41401.3	23200	23727	19664	20345	17216.7	29748.5	16735.3	16349.3	23090	23254.7	20061	18406.7	16138.7	16968.3	25435
Destrin OS=Homo sapiens OX=9606 GN=DSTN PE=1 SV=3	7.84	18962	12154.5	P60981	14	95.15	0	DEST_HUMAN	HUMAN		77209.7	80381.3	81921	80498.7	55237.7	52605.7	53568.7	53673	63245.7	65208.3	64157.7	65681.3	64655.3	59171.7	60880	62073.7	40231.3	38985	39929.3	37944.3	90950.7	91097	89010	89986.7	84223.7	82881.3	82228.3	83008.3	84330.7	90474	87542.7	87434.3	59473	58730.3	60785.7	60764.7	47040.7	51686.7	52267
Myeloperoxidase OS=Homo sapiens OX=9606 GN=MPO PE=1 SV=1	9.04	84838.2	2361.53	P05164	19	41.74	0	PERM_HUMAN	HUMAN		38263.3	41238.7	39472	37164.3	12194.7	12158.7	12449	13628.3	22304	21627.7	21201.3	19605.7	9058	8249	8680.67	8138	16948	18157.3	15910	16442.7	18275.7	18381.3	17734.7	16272.7	14937	14755.3	14050.3	15029.7	1648		3323		7788	7718	7738.67	8392.33	37550.3	31941.7	31784.7
Thiosulfate sulfurtransferase OS=Homo sapiens OX=9606 GN=TST PE=1 SV=4	6.87	33657.1	2288.37	Q16762	7	44.44	0	THTR_HUMAN	HUMAN		6227.33	6101	6447	6007	6737	4047.5	2611	5473	7563	9010	7726	9153	8029	7735	4404	5539	24816	24637.3	25424.7	25377	5748	6463.5	4935.5	5252	4287	4360.5	3873	3490.5	5826	6423.67	6182	6763.33	3124.5	3023.5	4523	3144.5			6107
E3 ubiquitin-protein ligase UBR4 OS=Homo sapiens OX=9606 GN=UBR4 PE=1 SV=1	5.63	580913	1531.1	Q5T4S7	10	10.11	0	UBR4_HUMAN	HUMAN		40976	45343.3	40572	42273.3	28495.5	28282.5	27262.5	28885.5	32298.7	35771.7	32107.7	34315	12752.3	14894.7	14882.7	14974.7	32089.7	47464.3	50228	45310.7	44068.7	44838	45264.3	42929.3	30783.7	34083.7	34893	32124.7	20053.7	24847	21999.7	21612.7	112264	76436	70439.7	67169	37895.3	51459.7	42089.3
Pantothenate kinase 2, mitochondrial OS=Homo sapiens OX=9606 GN=PANK2 PE=1 SV=3	9.51	63308	951.746	Q9BZ23	2	5.96	0	PANK2_HUMAN	HUMAN		1831.5		1564	1568.5						2122							7458	8050.5	8098.5	7078	2762	1613	2610	2468	2677	2103	2707	2659	2822	2460	2720.5	2751		2570	2027	1799			1838
6-phosphogluconate dehydrogenase, decarboxylating OS=Homo sapiens OX=9606 GN=PGD PE=1 SV=3	6.86	53653.3	17700.3	P52209	25	74.53	0	6PGD_HUMAN	HUMAN		111259	102654	116323	112765	68836.3	72807.7	72796.7	66553	92566	89243.7	90273.7	86821.7	86753	84596.7	81898.3	87372.3	108866	150185	139417	144879	96230	110854	104850	111794	93235	83207.3	77707.3	84191.7	75304	80781	77956.7	80444.7	70969.7	79430.3	76819.7	65023.7	74323.3	75642	79973.3
Complement factor B OS=Homo sapiens OX=9606 GN=CFB PE=1 SV=2	6.66	86901.6	9013.89	P00751	32	63.61	0	CFAB_HUMAN	HUMAN		46041.7	41422.7	44555.7	49603	36475	34768.3	39049.3	33029.3	51652.3	54686.7	51544	54831.3	18577.7	20115.3	19393.7	19032.3	22010.3	20602.3	22908.3	23853	77937.7	94467	91590.3	86652.3	64643	81816	83316.7	71716.3	24573.7	24732.7	23778.3	24505.7	130681	120922	121151	133523	118091	110214	99966.7
Immunoglobulin heavy variable 3-15 OS=Homo sapiens OX=9606 GN=IGHV3-15 PE=3 SV=1	8.9	13096.9	4673.93	A0A0B4J1V0	4	48.74	0	HV315_HUMAN	HUMAN		11492.7	10512.6	11085.9	11546.5	9475.13	8026.38	8501.71	9310.66	11541.5	10890.8	10604.4	9731.22	3669.94	3798.97	4328.4	4065.27	8537.65	8454.56	8917.7	8751.22	7733.31	8644.86	8325.85	8365.18	8607.33	8224.48	8872.47	8483.35	2277.57	2434.93	2351.45	2563.88	16835.7	17848.6	17351.3	16821.7	18343.7	18574.6	18418.3
Syntenin-1 OS=Homo sapiens OX=9606 GN=SDCBP PE=1 SV=1	7.35	32615.5	1178.06	O00560	4	26.85	0	SDCB1_HUMAN	HUMAN		20532	15456.3	21781	15182.7	5767	4850.5	5317.5	4410	7463.33	7994.67	7251.67	7610.33	6449.5	4744	6105	5829.5	1921		2210.5	1969	12175.5	8738.33	9126.33	8362	6303.33	6806.67	6890	6801.67	7610	5304.33	5245.33	7170	5773.67	5889	5733.67	6222.67	5145	4511.67	5461
Cytochrome c oxidase subunit NDUFA4 OS=Homo sapiens OX=9606 GN=NDUFA4 PE=1 SV=1	9.75	9426.9	5521.53	O00483	4	46.91	0	NDUA4_HUMAN	HUMAN		46500.7	40104.3	36854	40634.7	20403.7	18212	19166.7	19961	32743	34788	33528.3	30321	33679	33636	31749.7	37265	24974.3	24457	23964	25790.7	21097.7	21521.3	24726.7	19817.7	30890	28915.7	28447.3	30915.7	32516	35480.3	37541.7	32620.7	27693	25104	25404	25236.7	26829.3	28648.7	29111.3
Far upstream element-binding protein 2 OS=Homo sapiens OX=9606 GN=KHSRP PE=1 SV=4	6.94	73400.6	3304.57	Q92945	27	57.52	0	FUBP2_HUMAN	HUMAN		44381.7	43514	46265.7	43359.3	25863.3	24424.3	22458.3	25858.7	41792.3	42496.3	42566.3	42863.7	29429	27333.7	29578	30521.7	13351.3	17024	13722.7	13082.7	40186.7	63048	64034	58160	50045	50883.7	51438	54192.3	53749	53064.7	50404	51194.3	43261.3	35654.7	39051.3	34238.7	63901.3	61313	97077.7
NIF3-like protein 1 OS=Homo sapiens OX=9606 GN=NIF3L1 PE=1 SV=2	6.19	42367.3	641.116	Q9GZT8	3	11.67	0	NIF3L_HUMAN	HUMAN		6196.5	5062.33	5872	6018.33	3414	3414	3016	3304	6102.5	5384.67	6684.5	6933.5	4899.5	5577	4377	5421	9946.33	10286	9103.67	9374.33	4360.67	4653	3973	4254	4458.33	4469.33	4677.33	4134.67	6042	6507.5	6051.5	6564.5	3971	3557	3647.5	3518	4968.5	3922	3952.33
Nucleosome-remodeling factor subunit BPTF OS=Homo sapiens OX=9606 GN=BPTF PE=1 SV=3	6.1	341000	1578.22	Q12830	3	3.48	0	BPTF_HUMAN	HUMAN		4344.5	4554.5	4519	4958	9547	8160	8539	8608.5	11993	11427	7843	12022	5161	5441	5663	7250	3570	3865	3735.5	4173	20350	21591	20560.5	17453.5	15459.7	14811.7	15009	15221.7	3288	7175	2324	3454	42878	24328.5	24160.5	45016	13743.5	24117	16032
Reticulocalbin-1 OS=Homo sapiens OX=9606 GN=RCN1 PE=1 SV=1	4.67	38890	2175.14	Q15293	4	38.37	0	RCN1_HUMAN	HUMAN		29388	20468	20745	20012	9775	12044	9881.5	10362.5	18162	18519	16663	15503.5	11761	10242	10700	12469	4248	2665	3195	3232	13659	12710	11991	10345	20814	18884	26018.5	17552	9963	11032	11973	10999	13997	11449	12824	14240	16558	15167	15487
1,4-alpha-glucan-branching enzyme OS=Homo sapiens OX=9606 GN=GBE1 PE=1 SV=3	5.85	80930.3	347.387	Q04446	5	8.55	0.0004	GLGB_HUMAN	HUMAN		8271.67	22535	23368.7	20878.3	11805	11486.3	11356.3	9471.5	15046.7	15787.7	14305.3	15097.3	8028	14416.3	14744.7	14774.3	9637.67	9988.67	10331.3	11739.7	19374.7	17980	17793	19468.7	20256	21420.7	23072.3	21568	18294.7	17104	17633.3	17490.7	10697.7	11287.7	11449.3	11064.7	17537	19064	19896.3
Dystrophin OS=Homo sapiens OX=9606 GN=DMD PE=1 SV=3	5.54	428803	964.682	P11532	7	4.15	0	DMD_HUMAN	HUMAN		2069			2197	3492											747.348	27667	29201.6	41180	31143.5	5830.46	6034.57	6034.5	6243.29	5832	4746	2058	5208			7403		8420	7979	4985.33	4482.5	4480.5	7025	7923
Hydroxysteroid dehydrogenase-like protein 2 OS=Homo sapiens OX=9606 GN=HSDL2 PE=1 SV=1	8.06	45680	1632.39	Q6YN16	9	48.56	0	HSDL2_HUMAN	HUMAN		21452.3	18626.7	25415	21372.3	13292.7	10678.7	9356.33	10252.7	20308.3	19670	21539.7	20575.3	14285	14620.3	13528.7	14174.7	7367	16099	11945.7	8749	23775	24802	24979	23727	23997.3	20696	20508	28561	22954	20397.7	19484	22198.7	19062.7	18113.7	16869	19587	25240.3	27017.3	23996.3
Angiogenin OS=Homo sapiens OX=9606 GN=ANG PE=1 SV=1	9.95	16892.3	686.078	P03950	2	18.37	0	ANGI_HUMAN	HUMAN		4655	3239	3165	3038				2581	8542	7011	6691	7153					10072	8410	7878.5	9676.5	6905	3864	4099	6503	5741.5		7993	3820					6378	6862	4062	7606	9078	7383	6629
DNA topoisomerase 2-beta OS=Homo sapiens OX=9606 GN=TOP2B PE=1 SV=3	7.98	184237	718.409	Q02880	14	14.7	0	TOP2B_HUMAN	HUMAN		22331	20478.7	21601	22416.7	16593	18773	16702	19472	21794.7	22304	21998.3	19730.3	27785	23544	25322	26235	20357	29963.3	25727	21789.3	29219.7	26164.7	31972.3	29380.3	29347.7	22988.7	26570.3	25860.7	18182.3	18583.7	15913.7	15545	21518	18007	17358	18564	21050.3	20807	21085.7
Neuropathy target esterase OS=Homo sapiens OX=9606 GN=PNPLA6 PE=1 SV=3	7.54	152437	1395.99	Q8IY17	4	7.13	0	PLPL6_HUMAN	HUMAN		1525.5	2007	2166	1952													7634.33	8038.67	7613.33	6148.5	3662	3753	4184.33	3073.33	1989	1834	3194	2165.5	2011	2175.5	1929	2078.33	2519.67	2731.5	2543.67	2657.33	2357.5		1956
Opioid growth factor receptor OS=Homo sapiens OX=9606 GN=OGFR PE=1 SV=3	4.57	73895	1657.67	Q9NZT2	8	24.08	0	OGFR_HUMAN	HUMAN		6145.33	5770	6375.67	6402.33					3857.33	3908.67	3540	4083.33	2153				21582	20113	21044.3	21134.7	4128.67	4002	3673	3879.33	4076	4449.33	4206.67	4468.67	6516.67	5779.67	5850.67	6189.33	2286	2462.33	2472.67	2497.33	3434	2621.33	3663.67
Integrin-linked protein kinase OS=Homo sapiens OX=9606 GN=ILK PE=1 SV=2	8.02	51932.6	2864	Q13418	17	39.16	0	ILK_HUMAN	HUMAN		14651	19402	15333	14011.3	12258	12909.7	13232.3	13510.7	12593.7	12778.3	11020.3	13177	14037	14020.3	16047.3	16232.7	29602	27589.7	28921	29166.7	16830.7	18038	14858.3	19348.3	14550.3	10826	12094.7	13944	7360.33	10521.7	11174.3	11517.7	8316.33	7202.33	9742.67	9003	11190.3	9153	9539
Peptidyl-prolyl cis-trans isomerase FKBP3 OS=Homo sapiens OX=9606 GN=FKBP3 PE=1 SV=1	9.73	25233.9	2971.65	Q00688	7	43.75	0	FKBP3_HUMAN	HUMAN		24261	26117	25073.3	26481.3	19039.3	15592.3	14800.7	16625	29245.3	31175	28259.3	27497.7	19658.7	19477.7	17523.3	21758.7	12245.7	11703.3	10666	10417.3	28758.7	26026.7	25467.7	27671	37172.7	37306.3	38982.7	38847	33563	34119	34812.3	32319.7	24950	23181.7	21878	21789.7	24090	25864	20683.3
EKC/KEOPS complex subunit TPRKB OS=Homo sapiens OX=9606 GN=TPRKB PE=1 SV=1	6.37	19775	2604.16	Q9Y3C4	3	46.29	0	TPRKB_HUMAN	HUMAN		11394	6556	7437.5	12737	5961	5526	7107	8287	10414	8673	8490.5	10070	6418.5	6325.5	6070	7078		8176	4001.5		10651	8670	12753.5	10393	10632.7	7872.67	10383.3	9085.67	10426	8537	8922	9422.5	8329	8371	10309	7847.33	9927.67	9310.5	8525
Collagen alpha-3(VI) chain OS=Homo sapiens OX=9606 GN=COL6A3 PE=1 SV=5	6.23	345381	14162.3	P12111	153	69.5	0	CO6A3_HUMAN	HUMAN		340912	305753	328999	321755	179014	186061	188237	187559	147139	136005	150049	146788	253833	251101	249734	265251	140905	130324	130594	127976	212943	213978	221677	227161	205006	199644	199960	200932	215801	226230	226864	228263	139646	131084	133692	134679	141008	134809	130323
Malate dehydrogenase, mitochondrial OS=Homo sapiens OX=9606 GN=MDH2 PE=1 SV=3	8.82	35959.6	30370	P40926	22	92.9	0	MDHM_HUMAN	HUMAN		187049	209332	227211	211063	101938	98509.7	100276	102859	149948	156151	143619	155303	111295	115439	115909	125091	99281.3	115329	100728	106498	238591	243365	222075	222927	150036	142361	133314	141117	208904	209929	217643	209949	148768	152972	136613	131120	100001	112605	139839
ADP-ribose pyrophosphatase, mitochondrial OS=Homo sapiens OX=9606 GN=NUDT9 PE=1 SV=1	8.39	39296.1	952.379	Q9BW91	2	7.43	0	NUDT9_HUMAN	HUMAN		9585	4703	4662	5666	4711	3741	3291	4502	5303	4514	5946	4599	4477	4274	4641	8969	2819		1599	2138		4350	4753		7208	7406			12794	11444	12057	12854.5	3054		4308		4711	5369	6102
Probable 28S rRNA (cytosine(4447)-C(5))-methyltransferase OS=Homo sapiens OX=9606 GN=NOP2 PE=1 SV=2	9.62	89644.1	956.586	P46087	5	8.5	0	NOP2_HUMAN	HUMAN		3927.5	3764	3343.67	4076					3486	3186.67	3207.33	3069.33					11980	14277	14176	12763	2812	2726	2843.33	3527	3867.5	3442	3567.67	3985	4465.5	4175.5	4138.5	4714	2333	2355.5	2554	2628.33	2477	3463	2912.5
Protein phosphatase 1G OS=Homo sapiens OX=9606 GN=PPM1G PE=1 SV=1	4.07	59956.1	497.337	O15355	5	10.44	0	PPM1G_HUMAN	HUMAN		23996	1876	34532.5	21630.3	51342	51136	50500	26251.5	22481.7	22844.7	4254	20045.3	2323	31184	30177		17117.7	14786.7	5709.67	16584	24853.3	25799.7	27237	27102.7	21788	24211.3	22883.3	23085	15059	13716	12541	14165.7	48880	42189.3	44436.3	67826.5	40514	38644.7	3870.33
Telomerase protein component 1 OS=Homo sapiens OX=9606 GN=TEP1 PE=1 SV=2	7.8	293684	1227.59	Q99973	3	6.09	0	TEP1_HUMAN	HUMAN		43202.3	43200.5	35580	50878	43951	42050	43345	43600	47859.5	38849	28723.7	23147	16666.5	27619	20009	27808	21635	16404.5	23126.5	22947.5	93827	62630.5	79471.5	90204	68539.5	33294.3	38692	46802.3	47948	23413	39619.5	45248	165686	127084	92198.7	108274	81485.3	89432.5	72117
HLA class I histocompatibility antigen, B-81 alpha chain OS=Homo sapiens OX=9606 GN=HLA-B PE=1 SV=1	5.59	40742.3	3169.55	Q31610	9	64.92	0	1B81_HUMAN	HUMAN		5585.59	6033.18	5263.31	5163.96	1074.59	1009.6	1121.79	1130.75	14595.5	16085.2	14766.4	14709.5	1551.87	1509.63	1512.96	1338.99	7382.75	8000.53	9129.31	7827.87	5377.74	4924.67	6034.86	5466.53	22418.7	19506	22268.6	22898.8	3105.37	3336.99	3258.65	3190.18	2936.73	3646.04	2687.2	3400.1	16267.2	17245.4	16196.3
Heterogeneous nuclear ribonucleoproteins A2/B1 OS=Homo sapiens OX=9606 GN=HNRNPA2B1 PE=1 SV=2	9.19	37486.8	36091.3	P22626	21	94.62	0	ROA2_HUMAN	HUMAN		209801	217858	225663	221729	163485	147068	153790	152552	231320	221129	222155	235107	177922	160813	170978	168871	113912	122280	124362	131840	229168	224497	226493	208203	266109	271361	255726	266723	280824	280447	257124	279285	191366	206076	208190	198549	200982	194248	208903
N-alpha-acetyltransferase 10 OS=Homo sapiens OX=9606 GN=NAA10 PE=1 SV=1	5.29	26629.6	925.229	P41227	4	28.94	0	NAA10_HUMAN	HUMAN		185616	141738	104997	122775	255031	218383	133812	117174	112031	182439	111437	98516	87688.3	270977	143380	93586	73523.3	103001	87414	131146	130118	133860	115073	122384	136408	163833	148433	141162	138646	113723	113178	126709	106856	90770.3	89611	156044	122985	170110	113599
Replication protein A 14 kDa subunit OS=Homo sapiens OX=9606 GN=RPA3 PE=1 SV=1	4.75	13682.8	3334.34	P35244	6	89.26	0	RFA3_HUMAN	HUMAN		11705	11702.3	13418.3	13023.7	14094.3	13465.3	11435.7	13261.7	22293.3	21297.7	22092.7	19288.3	12611.7	13831.3	12731.3	11388.3	5855.67	7389.5	7106.67	5852.5	17574	17703	18036.7	17136	24431.3	22293.7	21947.3	22116.3	27965.7	25141.7	28730	25831	15810.7	14806.7	14244.7	16489.7	19135.7	18824.7	16669.7
Actin-related protein 2 OS=Homo sapiens OX=9606 GN=ACTR2 PE=1 SV=1	6.3	45046	5239.94	P61160	11	53.3	0	ARP2_HUMAN	HUMAN		69680.3	73230.3	68627	74664	22394.7	20710	19947.3	21045.3	63748	58297.7	56104	65594	24450.3	24198	23163.3	22283.7	76928.7	64232	64708	67723	57911.7	60692.7	56028.3	66980.7	56539.7	56067.3	56318.3	57995.7	34750.7	34015.3	34341	36117.3	37168.3	37200.7	36107	40917.7	50333.7	44287.3	49877.3
Complement factor H OS=Homo sapiens OX=9606 GN=CFH PE=1 SV=4	6.18	143773	8990.19	P08603	54	80.58	0	CFAH_HUMAN	HUMAN		72853.3	59377.7	65861	65236.3	36674.3	36671	36140.3	38955	42644.3	45721.7	45259.7	43105.7	20333.7	23775	22131.7	21498	15496.3	14435	15336.7	15327	44634.7	51768	49984.3	47449.7	51897.3	46059.3	48943.3	46450	20282.7	18801.3	19214.3	20048.3	63938.7	61898.7	68664	68173.3	116352	97716.3	97362.3
Dynein heavy chain 2, axonemal OS=Homo sapiens OX=9606 GN=DNAH2 PE=2 SV=3	5.93	511121	1438.31	Q9P225	4	8.67	0	DYH2_HUMAN	HUMAN		25355	21763	21321	24294.3					6181	5412.5	6816.5	6143.5				2258	13346	9405.5	9915	13307	11352.3	13057.5	10199	10641.3	8134.5	9481	7793	7873	4742.5	4472.67	6711	5774.5	9271.33	7918.67	8062.33	3606.67	7168	4245	6921.5
Unconventional myosin-Ie OS=Homo sapiens OX=9606 GN=MYO1E PE=1 SV=2	9.16	127632	1308.91	Q12965	6	8.12	0	MYO1E_HUMAN	HUMAN		5340.19	5695.3	4559.86	5171.87	3878.53	5663	6669	4403	3855.06	3744.36	4122.92	3761.98				1420.65	7051.29	6941.86	6805.94	6698.19	7212.04	6319.19	5973.74	7504.64	4495.81	4151.49	5032.84	4160.67	2965.44	3690.34	4040.03	2961.21	12305.7	10947	11841.7	10933	5480.58	6442.18	5213.21
Probable E3 ubiquitin-protein ligase HECTD4 OS=Homo sapiens OX=9606 GN=HECTD4 PE=1 SV=5	5.76	444990	1692.54	Q9Y4D8	5	6.88	0	HECD4_HUMAN	HUMAN		2295	1897	2091.5	1929	2279				3991.5	3649	3533.5	4264	3434	3181		2861	6278.5	5528.5	5346	6367	2579	1624	2618		4011	2640	2205.5	3309					4376.5	4995	5241	3637	5584.67	5562.67	6676.5
Ubiquitin carboxyl-terminal hydrolase 34 OS=Homo sapiens OX=9606 GN=USP34 PE=1 SV=2	5.43	409994	1639.44	Q70CQ2	3	3.36	0	UBP34_HUMAN	HUMAN		12506		13616			3026			5553	6475	6244					2552	4977.5	5456.5	5049.5	5504.5	1305		1331		8975	1664	1591	2827.5	7676	1482	7492	8503.5					3499
Rho GDP-dissociation inhibitor 2 OS=Homo sapiens OX=9606 GN=ARHGDIB PE=1 SV=3	4.9	23045.1	23881.3	P52566	12	81.59	0	GDIR2_HUMAN	HUMAN		169331	158245	162587	163010	37950.7	37420	39923.3	35731	149729	158032	159154	168938	40897.7	43739.7	40827.3	40825.3	46426.7	48828	52479.7	48766	132303	137850	128823	129286	175797	158914	169258	173995	189253	180580	179451	192318	70359.7	75029	68827.3	68629.7	125869	154609	144979
Mitochondrial import inner membrane translocase subunit TIM50 OS=Homo sapiens OX=9606 GN=TIMM50 PE=1 SV=2	8.5	39874.4	1203.35	Q3ZCQ8	6	22.95	0	TIM50_HUMAN	HUMAN		6250	7503.67	5678	6288	7003	6214	7138	8005	7248	5738.33	5190	6284	8684	8503	6771.5	8687	12971	12445	11533.3	11336.3	6590.67	6303.33	6737	6512	6280	6404	6108	7178	7191	7412.67	7434	6166	7447	5976.33	6597	6199.33	7870.5	5957	5456.67
Vigilin OS=Homo sapiens OX=9606 GN=HDLBP PE=1 SV=2	6.42	142083	2051.89	Q00341	30	46.77	0	VIGLN_HUMAN	HUMAN		25980.3	27623	27109.3	24994.3	14549	14255.3	15267	15967	24524.7	23083	26886.7	24574.3	16128.3	18362	17144	15963.3	15518	16223.3	14019	13788	26296	28772	25354	27312	28785.7	31012.7	28786.3	29918.3	23114.7	23945.7	25666	24171.3	19600.7	20430.7	19728.3	19039.3	23803	27159.3	28922
Glycine cleavage system H protein, mitochondrial OS=Homo sapiens OX=9606 GN=GCSH PE=1 SV=2	4.67	19112.7	10240.8	P23434	4	63.58	0	GCSH_HUMAN	HUMAN		36348.7	46864.3	46080.7	41508	31436.3	33948.7	35495.3	31104	29120	44020.5	32326.7	34254	35508	35278.3	33016.3	34080	9091	8983.5	14012	9094.5	20443	24317.7	22149.3	23625	38497	32439.3	39058.7	37391	59841	45527	43058.3	47119.7	26364	30502.7	25895.7	28929.7	33654	32616	22295
Vacuolar protein sorting-associated protein VTA1 homolog OS=Homo sapiens OX=9606 GN=VTA1 PE=1 SV=1	5.83	34164.4	857.17	Q9NP79	2	12.7	0	VTA1_HUMAN	HUMAN		8958.5	9779	9311	9623.5	7698	6268	7349	6981	8540	9599.5	7835.5	8730	6525.5	6104	6877	6772.5	4608	7098	4339.5	4848.5	11299	7857.5	11937	8308	8264.5	8516.5	12590	7944.5	10953.5	11320	15248	15757	7463	6124	6689.5	7577.5	10600.5	7329	7630.5
MICOS complex subunit MIC27 OS=Homo sapiens OX=9606 GN=APOOL PE=1 SV=1	9.88	29330.1	873.262	Q6UXV4	3	20.9	0	MIC27_HUMAN	HUMAN			6945	6012	6645					3882	4279	3859	4549	5097	4733	4526	4525	6462.33	7168.67	7729.5	8007	4960	4814	4814	3052.5	5385	5487	5143	4072	7328	6427.5	6461.5	5458.5	2682			2665	2640.5	2732	1917
UMP-CMP kinase OS=Homo sapiens OX=9606 GN=CMPK1 PE=1 SV=3	5.26	22450.5	7610.74	P30085	11	77.04	0	KCY_HUMAN	HUMAN		45846.7	51914.7	51871.7	50632.7	39938.7	40630	38265	40806.3	51647.3	46573	53019.7	52711	30372.7	34156.3	27410.3	34461.3	15049.3	14998.7	15948	14566.7	63891.7	69136.7	57332.7	66344	69954.7	66467	73417	68845	65388.3	63977.3	55165.3	67012	44133.3	50718.3	46905.7	46893.3	60184.3	50272.3	53104.3
Ras-related protein Ral-A OS=Homo sapiens OX=9606 GN=RALA PE=1 SV=1	6.99	23737.9	1017.06	P11233	4	35.92	0	RALA_HUMAN	HUMAN		3775.5	6479.33	6448.67	6356	6573		6026		2952.5	3119.5	2432.5	2735	3198	5331	2517	4335	15649.5	12983.5	12205.3	10969.3	5065.67	2896.5	3188.5	3538.5	5704.33	6453	4791	4365.5	3424	3523	3332	3515	4007	5203.33	4881.67	3834	5087.67	4717	4811.67
Thyrotropin receptor OS=Homo sapiens OX=9606 GN=TSHR PE=1 SV=2	6.55	88198.7	299.622	P16473	3	7.33	0.0004	TSHR_HUMAN	HUMAN		1900	1647	1677	2040	3535.5	3668	3530	4716	4903.5	4263	4506.5	4532.5	5224	4458	4612	4234.5					2548	3137	2394	2323	7762	7563.33	6421.67	7304.33	3776.33	4586	4541	4204.67	1999	2365	1645	2489.5	9240	9607.67	9342
Cysteine and glycine-rich protein 2 OS=Homo sapiens OX=9606 GN=CSRP2 PE=1 SV=3	8.59	21866.3	885.889	Q16527	4	44.04	0	CSRP2_HUMAN	HUMAN		14022.3	12699.3	13051.3	14106	5910.67	5850.67	6337	6720.67	9904	8311.67	9438.33	8493.67	6261.33	5067	5267.33	5567	4907.67	6638	4527.67	5047.67	8653.67	9309.33	9556	9317.33	7528.67	8196.67	7874.33	7225.67	5589	5835.67	5350	7918.5	4990.5	4591	4553	4622	5356	4660.5	4945
Triosephosphate isomerase OS=Homo sapiens OX=9606 GN=TPI1 PE=1 SV=3	5.55	31076.2	38387	P60174	19	91.61	0	TPIS_HUMAN	HUMAN		424566	442057	444682	418844	314952	287278	311440	314931	379394	412052	387730	405403	349746	328633	328421	318735	212823	209426	220500	228720	444556	419151	486826	440846	559549	478797	523228	520159	508949	497727	477990	511710	325440	316719	279006	324195	389239	414983	420537
Peptidyl-prolyl cis-trans isomerase A OS=Homo sapiens OX=9606 GN=PPIA PE=1 SV=2	7.85	18240.6	62714.7	P62937	10	95.76	0	PPIA_HUMAN	HUMAN		454741	440952	408295	415552	299616	296483	284577	295605	448316	413955	420317	437268	365835	324316	361699	368093	273349	264838	255395	282908	436016	483356	433078	410265	499635	493880	522572	501442	471438	455700	507882	469220	353532	340513	350992	332627	392524	401158	376961
Protein transport protein Sec23B OS=Homo sapiens OX=9606 GN=SEC23B PE=1 SV=2	6.43	87448.8	1155.84	Q15437	12	39.24	0	SC23B_HUMAN	HUMAN		15707.2	17503.2	15843.3	15101.8	8926.82	9035.32	8273.41	8611.21	13609	13711.2	12989.3	14596.7	11588.7	11288	10674.1	11207.4	19239	18197.1	18149.1	17098	13570.3	12405.5	13804.3	11987	12464	13731.1	12628.6	12984.5	12182.4	12861.6	9682	12819.1	8392.36	8699.57	9206.49	6246	10054.5	9958.88	9849.75
Carboxypeptidase B2 OS=Homo sapiens OX=9606 GN=CPB2 PE=1 SV=2	7.53	48994.6	638.099	Q96IY4	4	19.39	0	CBPB2_HUMAN	HUMAN		4489	5043.5	5137	5271.5	3136.5	2939	2830	2599	3103	3782	2717	2678.5					5446	4751.5	4513	4655	5952.33	6403	6144.33	6403.67	3637.33	4494.5	3186.67	4289.67	2640.5		2070.5	2175	8452.33	9657.67	8663.67	9262	5052.67	4348.33	5023.33
Polyadenylate-binding protein 2 OS=Homo sapiens OX=9606 GN=PABPN1 PE=1 SV=3	4.84	32863.2	1868.23	Q86U42	6	50.98	0	PABP2_HUMAN	HUMAN		13722	19667	14375	6371.5	9119	7782.67	9118.33	10324	22568	21928	22097	18597.7	11643.7	11376.7	11100	9584.67	6930	9310.67	8019.33	8401.67	16293.3	18656.7	15782.3	17686.7	22115	28354.3	26178.7	26402	11895	18174.7	19125.3	21750.3	28259.3	33632	32276.7	29120.3	28785.7	30744.7	34714
Eukaryotic translation initiation factor 5A-1 OS=Homo sapiens OX=9606 GN=EIF5A PE=1 SV=2	4.9	17060.4	20573.7	P63241	10	90.91	0	IF5A1_HUMAN	HUMAN		77702.3	83441.7	81999.7	84821.7	43656	46773.3	45600.3	43967.7	85964.7	96360.3	87413.3	85240	46285.7	50125	48673.3	45448.7	18065.3	21334.7	20494.3	18425.3	93890	96057	91223.7	97216	111929	115030	115161	115968	100233	104161	107555	104423	67476	74602.3	74704.3	69457.7	80350.3	86567.3	87554.3
Cysteine and glycine-rich protein 1 OS=Homo sapiens OX=9606 GN=CSRP1 PE=1 SV=3	8.55	21422.8	8442.91	P21291	10	82.38	0	CSRP1_HUMAN	HUMAN		71946.3	87529.3	84810	83841	65339.7	65262.3	67425.3	66900	56244.3	58122.3	54324.3	53628.3	79293	86057	82469	85260.7	21710.7	23992	23120.3	23747.3	48868.3	50177.3	46244	46572	46867	44262.7	48330	46354	118862	103830	114253	110733	25796.7	27804.7	28858.7	26803	30680	29666.3	32128
Plasma protease C1 inhibitor OS=Homo sapiens OX=9606 GN=SERPING1 PE=1 SV=2	6.08	55382.4	2763.25	P05155	12	32.4	0	IC1_HUMAN	HUMAN		18865.7	20549.3	21069.3	21156	23085.7	28286.3	26001.7	26037.7	27262	28031.3	28214.7	26823.7	17686.7	15854.7	14288	16801.3	11232.3	9716.33	10363.7	10025.7	30889.7	31168.7	25907	30019.3	25329	25323.7	23566.3	24555.7	8492	9113	9211.67	8866.33	59312	59919	59497.3	61216.3	42490	43660.3	39676
Elongin-B OS=Homo sapiens OX=9606 GN=ELOB PE=1 SV=1	4.53	13246.9	1495.55	Q15370	5	84.75	0	ELOB_HUMAN	HUMAN		5401.33	6539.33	6513.33	7163.67	3640.5	3970.67	3171	3976.67	6708.67	6551	5720.33	5999	4391.67	5497.5	4730	4668.33	2813.33	2836	3524	2249	6033.33	5665.33	5879	5781.33	8563.33	8042	8279	8293	9647.67	7902.67	7393.67	8758	7189.33	8283	8054	7504	6709.67	7662.67	8315
F-actin-capping protein subunit beta OS=Homo sapiens OX=9606 GN=CAPZB PE=1 SV=4	5.21	31635.7	4388.42	P47756	15	75.81	0	CAPZB_HUMAN	HUMAN		75441.7	68280.3	59911.3	77061	34012.3	34632.7	31899	29878	60407.7	66815	55920.7	60549.7	31735	33586	37338	34753.7	38552	33648.7	38899	38838.3	83811.3	72591	72592	69956.7	61562	58059	60707	58374	62258.7	57408.7	64963	61725	48064.3	57746.3	55330.3	48967	51403.3	48664	55669.3
Interferon-induced GTP-binding protein Mx1 OS=Homo sapiens OX=9606 GN=MX1 PE=1 SV=4	5.5	75919.6	1960.89	P20591	12	32.93	0	MX1_HUMAN	HUMAN		15547	14976	15082.7	16332	5302.67	4522.67	5140.67	4357.33	8068	8618.33	8866	8845.33	2466.5				31769.3	32028.3	33291.3	33802.7	13220	14135.7	13887.3	13559.3	8985	7360	8146.67	9759.33	2979.67	3153.33	2800.67	3267	16730.7	14560	14811	15361	7916.33	7907	7853
Serine dehydratase-like OS=Homo sapiens OX=9606 GN=SDSL PE=1 SV=1	6.43	35244.6	2748.62	Q96GA7	11	58.05	0	SDSL_HUMAN	HUMAN		17182.7	18147.7	16347.3	17958	12190.3	10482	12010.7	10704.3	18322.3	15576	15612.7	15286.7	28691	25397.7	26538.7	25076	13883.7	17057.7	16085.7	15040.7	6051.67	4662.33	5112.67	5393.33	17094	14966.7	17109.7	16752.7	27340.7	18845	19460.7	17426	2069.33	2313.5	2332.5	2827.67	12775.3	11260.3	12260
ATP synthase subunit f, mitochondrial OS=Homo sapiens OX=9606 GN=ATP5MF PE=1 SV=3	9.94	11031.9	3894.28	P56134	2	48.94	0	ATPK_HUMAN	HUMAN		47855	42251	45168	47313	23381	21335.5	23421	21899	40671	38492	39854	41380.5	32328.5	30879.5	30475	31205	31555.5	31248	31401.5	30124.5	37578.5	39173.5	35854	35026	44686	43533	43140	45628	41611	45202.5	45921.5	44685	34296.5	33605.5	32718	31338.5	42129	38032.5	40847
Chromodomain-helicase-DNA-binding protein 7 OS=Homo sapiens OX=9606 GN=CHD7 PE=1 SV=3	5.9	337753	1300.07	Q9P2D1	2	2.04	0	CHD7_HUMAN	HUMAN		4135			6436	18463																4463	5859	4712	6777		6135	5309	6574		3225
Perilipin-3 OS=Homo sapiens OX=9606 GN=PLIN3 PE=1 SV=3	5.14	47246.1	8124.34	O60664	20	86.64	0	PLIN3_HUMAN	HUMAN		65162	67019.3	67455.7	69635	92759	81002	77052	78888.7	111286	122655	116194	118284	70812	65873.7	70226.7	66625.7	39797.3	41340.3	44881.7	42524	87862	89656	93083	89524	115740	116645	121760	105195	169405	168433	170089	170457	108872	107151	100612	106650	120168	116534	106579
Splicing factor 45 OS=Homo sapiens OX=9606 GN=RBM17 PE=1 SV=1	5.63	45189.7	335.594	Q96I25	2	8.48	0.0004	SPF45_HUMAN	HUMAN		4119	4150	3642.5	3785.5					5507	4096	6264	5612		3082	2275	3418	4525	4268	4247	4717	3618	4866	4508	4268	4174.5	4119	4708.5	4850.5	5112	5586	6013	6790	3705	2179	2802	2394.5	7636	7467	7485
C-terminal-binding protein 1 OS=Homo sapiens OX=9606 GN=CTBP1 PE=1 SV=2	6.29	47991.6	1323.66	Q13363	13	50.45	0	CTBP1_HUMAN	HUMAN		19697.3	19327	21040.7	18659	10992	11529.7	10956.3	10342.7	22603	21933.7	24029	21815.7	12382.7	9768.47	12651.7	10991.4	9964.33	9295.67	8985.67	9592.67	20767.7	19564.7	19785	16823.7	24824.3	24704	27094.7	27464.7	22810.3	22751	22671	24326	13611.3	9694.29	9361.33	11643.7	20110	21105.3	21989.3
Histone acetyltransferase KAT6B OS=Homo sapiens OX=9606 GN=KAT6B PE=1 SV=3	5.59	234287	416.397	Q8WYB5	2	0.68	0.0004	KAT6B_HUMAN	HUMAN		168245	160835	155423	166613	161953	157791	162657	153327	173030	152739	137451	140479	251000	197048	234864	247506	269440	240633	226545	241907	168532	165405	173272	153182	208316	190231	179723	177906	190435	188296	164865	189222	121166	119995	117262	113343	164657	140536	150465
Synaptic vesicle membrane protein VAT-1 homolog-like OS=Homo sapiens OX=9606 GN=VAT1L PE=1 SV=2	4.79	46241.7	751.264	Q9HCJ6	4	19.33	0	VAT1L_HUMAN	HUMAN			1510.5	2097														2935	3541	3081	4152	4296.33	4195.67	4279.67	3967	1401	1648	1604						10448.7	9364.33	9792.67	9632
MOB-like protein phocein OS=Homo sapiens OX=9606 GN=MOB4 PE=1 SV=1	5.41	26545.7	863.745	Q9Y3A3	2	16.89	0	PHOCN_HUMAN	HUMAN		4274	4654	5233	5158.5			2447		4880	3886	3549.5	3470					1987	2104			5084.5	5350	5338.5	5141	5500.5	5798	5286	5401	5255.5	5504.5	6585	5022	2478	3407	2736	3554	3010	3092	3924.5
6.8 kDa mitochondrial proteolipid OS=Homo sapiens OX=9606 GN=MP68 PE=1 SV=1	10.43	6662.07	3783.68	P56378	3	48.28	0	68MP_HUMAN	HUMAN		7842.67	7072.33	8378	8455.67	4141		2742.5	3183	9336	6464.33	7376.67	6037	10007	7400.67	5864.33	7728.5	12208.7	11524.7	13080.7	14666.7	4894.33	4793.5	5008.5	3968.33	7501.5	5616.33	5883.67	6460.33	8946	10044.5	10349.5	9085	3770.33	4433.33	3697	3880.5	6832.5	5927.67	7078.67
Carbonic anhydrase 2 OS=Homo sapiens OX=9606 GN=CA2 PE=1 SV=2	7.03	29303.1	10216.2	P00918	12	71.54	0	CAH2_HUMAN	HUMAN		107116	118830	108406	104587	56193	61802	62888.3	56454.7	74865.7	87785	84773	82513.3	59122.3	70244	62221.3	61036.7	33196	37807	34964.7	33729.3	118726	120462	108662	104387	65587	66051.7	73727.7	80495.3	32919.3	32259.3	32733	34557	35787	37881.3	36471.3	39654.3	115112	88004.7	112322
4-trimethylaminobutyraldehyde dehydrogenase OS=Homo sapiens OX=9606 GN=ALDH9A1 PE=1 SV=3	5.56	54714.5	13474.1	P49189	29	79.35	0	AL9A1_HUMAN	HUMAN		126552	135034	131274	139171	79766.7	80550.3	87955.7	87080.3	119677	121654	129679	125392	116533	112282	116338	119786	72629.3	71282	77042.3	80378	103358	101071	120557	105252	151242	167156	171081	162054	173128	184135	207281	201737	80837.3	76782.3	72367	75233.7	116141	118504	115138
LanC-like protein 1 OS=Homo sapiens OX=9606 GN=LANCL1 PE=1 SV=1	7.62	46024.5	938.629	O43813	5	23.31	0	LANC1_HUMAN	HUMAN		15314	14667.3	15189.3	13886	10605.7	10958.3	11513.7	10502.3	15619.3	15541.3	16207.7	15620	13234.7	14507	12560	13836.7	12100.7	11232.7	10871.3	11431	18166.3	16986	18870.3	19413.3	14379.7	15284.7	16513	14878	15556	14987.3	14340	15067.3	15052	16237	16709.7	16710.7	13766	12858.3	12570.7
Glia maturation factor beta OS=Homo sapiens OX=9606 GN=GMFB PE=1 SV=2	5.01	16884.3	990.686	P60983	2	30.28	0	GMFB_HUMAN	HUMAN		5999	4364	5130	15843	8121	8663	8271		7983	4530		4156	10199		9802	10665	2880	2846	2460		12745.5	23738	15178	20229	10835	11589.5	12188.5	11619.5	8626.5	9837	8814.5	9181.5	12436	10117.5	10731	11817.5	16761	9079.5	10408
Immunoglobulin kappa variable 1-39 OS=Homo sapiens OX=9606 GN=IGKV1-39 PE=1 SV=2	8.89	12908.6	7336.69	P01597	2	52.14	0	KV139_HUMAN	HUMAN		13897	16156.9	16127.6	19529.1	1776.55	1347.16	2521	2727	11309.2	9383.95	8462.16	9801.72	2919.22	6166	6047	3349.22	7697.92	13469	7600.4	8345.18	2481.86	2248.73	2782.11	2447.7	10171	7601.06	6118.09	6912.22	2486.03	2609.28	3978	2844.64	4263.03	5884.6	3617.24	4090.55	17613.5	18045.8	15985.7
Splicing factor 3B subunit 6 OS=Homo sapiens OX=9606 GN=SF3B6 PE=1 SV=1	9.65	14699	1214.25	Q9Y3B4	2	20	0	SF3B6_HUMAN	HUMAN		6298	6478.5	6707	6880	3080	4256	3339	3762	6493.5	8119	6245.5	5813.5	6325.5	4720.5	5727	6731		5283			4712	5537.5	4807	5224	7424	8432.5	8450.5	8224	6183	6878	6805.5	6457	8865	7778	7843	9899	7470.5	7406	7159.5
Glutathione S-transferase P OS=Homo sapiens OX=9606 GN=GSTP1 PE=1 SV=2	5.28	23584	59853.8	P09211	11	64.29	0	GSTP1_HUMAN	HUMAN		515335	500570	517372	516020	416298	369520	421405	414022	422065	408449	394422	425872	460447	456014	472555	466579	357730	389905	353419	348653	537132	609475	570560	547779	523782	491708	532695	535706	454884	497692	500641	499960	472356	444959	444811	402792	406637	412288	416241
Myeloid cell nuclear differentiation antigen OS=Homo sapiens OX=9606 GN=MNDA PE=1 SV=1	10.17	46121.3	7596.11	P41218	12	63.88	0	MNDA_HUMAN	HUMAN		14524	14202	13218.3	14298.7	3176	2894	3989	2631	7995.33	8168.67	8358.67	7647.67					47499.7	49281.3	43985	45080.3	8027.33	10099	9942	6764	6757.33	8030	7492.33	7304.67	3495	4062	3929	4515	4467	5574	3153	6428	8317.33	8833.67	8861.33
3-mercaptopyruvate sulfurtransferase OS=Homo sapiens OX=9606 GN=MPST PE=1 SV=3	6.13	33463.6	1642.25	P25325	4	40.4	0	THTM_HUMAN	HUMAN		13063	12897.3	12978.3	13432.3	12540.7	10786	10222.3	11554.3	6684	5835	6669.33	6941	10551.7	9831.67	9778.33	10134.7	8995	9457	8708.5	8809.5	22869.7	17874.7	18594	19153	9063.67	9047.67	6325.33	8355	12935.3	12015.3	12883.7	12160	10622.5	10113.3	10176.7	10499.3	5612	5130.33	5359.67
Protein phosphatase 1 regulatory subunit 7 OS=Homo sapiens OX=9606 GN=PPP1R7 PE=1 SV=1	4.65	41678.3	7114.61	Q15435	16	67.22	0	PP1R7_HUMAN	HUMAN		29280	26890	27092	30802.7	17696.7	17882.3	17684.3	18486.3	30090.3	32072	29242	30874.7	21888.7	21152.3	21230.7	19771.3	9924.33	11627	10645.7	9602.33	32500.7	28448.7	27065.3	27767.7	42426.3	43046.7	43032	45128	37571.3	38990.3	34735.7	34948.7	28221.3	21418.3	25598.3	26378	38126	35094.7	36510
Sulfotransferase 1A1 OS=Homo sapiens OX=9606 GN=SULT1A1 PE=1 SV=3	6.16	34279.5	6188.5	P50225	14	72.2	0	ST1A1_HUMAN	HUMAN		6229.8	5480.79	5371.56	5693.71	14137	14687.7	14383.1	16030.7	41431.3	38076.7	35822	40035.3	10240.9	8844.89	9876.71	9777.33	7229	6272.19	5918.66	6529.14	26116.3	17948	19607.6	26584.4	65273.5	67473.5	66842.3	64685.6	15346	15192.1	16658.3	15110.3	17650.5	17712	16265.7	16803	60564.7	53954.3	57022.7
182 kDa tankyrase-1-binding protein OS=Homo sapiens OX=9606 GN=TNKS1BP1 PE=1 SV=4	4.58	182822	377.816	Q9C0C2	6	5.26	0.0004	TB182_HUMAN	HUMAN		4959	4059	4984	4873.67	3214.67	3366.5	3917	2530.33	2836.5	2623	3264	2667	2967.67	3016	2641.67	3821	2717	2041.5	2133	2467	5247	4306.33	3503	2692.5	3398.67	2502.67	3767.67	4101.33	8471	7205.33	7919.67	8113.67	5492	4914.67	5081.67	5518.33	2457		1876.5
Splicing factor 3A subunit 1 OS=Homo sapiens OX=9606 GN=SF3A1 PE=1 SV=1	4.97	88943.4	1993.61	Q15459	13	32.66	0	SF3A1_HUMAN	HUMAN		48468.7	53461	53033.3	50215.7	21092.7	21196.7	22663.3	20857	35048.3	33100.3	32936.3	32346.3	35333.7	33793.3	39673.7	38182	37123	31645	32797.3	32116.3	40397	36569.7	41751.7	40924.7	44407.3	49116	47593	48319.7	38929	44053.7	42085.3	39141	44079.3	40496.7	43656	39398.7	35439.7	33724	31446
Caprin-1 OS=Homo sapiens OX=9606 GN=CAPRIN1 PE=1 SV=2	4.97	78537.4	437.538	Q14444	3	7.62	0	CAPR1_HUMAN	HUMAN		10102	24473	9334.5	11093.5	8591	9711	7398	9538		1824	8478.5	8426.5	10280	7634	7661	8802	7502	7705	10803	4747	10876	14944	9965.5	11426.5	14824.5	18617	18704.7	17472.3	10612	10079	10999.5	11458.5	11945.5	11274.5	16471.7	10759	20439	17802	11268
GTP:AMP phosphotransferase AK3, mitochondrial OS=Homo sapiens OX=9606 GN=AK3 PE=1 SV=4	9.53	25565.4	3063.7	Q9UIJ7	12	63.44	0	KAD3_HUMAN	HUMAN		17791	21577.7	19555.7	18207	12816.7	11916	12228.7	12992	18106.3	18435.3	18701.3	15955	15612	17822.7	15903.3	15763.7	19839	19302.7	18259.7	18165.3	14443.3	14563.3	13692.7	13626	21408.3	22624.7	22624	21922.3	15505.3	17029.7	18001.3	17824.7	13819	14002	14551.7	13381.7	21202	22238.3	23638.3
Cystatin-C OS=Homo sapiens OX=9606 GN=CST3 PE=1 SV=1	8.99	16027.4	7454.3	P01034	6	72.6	0	CYTC_HUMAN	HUMAN		31137.7	35750.7	44487.3	31296	18272	17501	22528.7	21239	69656.3	69537	65067	67682	18469	17286.3	18957.3	18496.7	23695.7	23230.3	23080	23161.3	20509.7	21990	26582.3	21823.7	34276	25173.7	31883.3	31591.3	26842	38638.3	28461	35489.3	23756	25527.3	26321	7797	18966	7671.33	8852.67
Complement component 1 Q subcomponent-binding protein, mitochondrial OS=Homo sapiens OX=9606 GN=C1QBP PE=1 SV=1	4.55	31761.5	2992.53	Q07021	6	47.16	0	C1QBP_HUMAN	HUMAN		23032.3	23502.3	22774.3	23139.7	19715.7	21450	19624.7	17952.3	32840.7	33593.7	35413.3	36142.3	20618.3	19434	19933.3	20480	16135.7	13554.3	13566	14849	30690.3	29923.7	27617.3	25257.7	37257	40195	45220.7	39653.7	31011.3	34254.3	33496.7	28186.3	25876.7	24553	29788	28351.7	38422.3	38053.3	39887
Dynein heavy chain 6, axonemal OS=Homo sapiens OX=9606 GN=DNAH6 PE=2 SV=3	5.62	479975	1968.94	Q9C0G6	4	9.4	0	DYH6_HUMAN	HUMAN		6594	7839	6830	10186					6291	5475	5705	6896					25641	20668	25397	24529	8951	7516	7917	9530	5886	5675	7400	6772	8040	2815	8209	5779	4783	4517	4995	4899	4612	4338	4011
Dolichyl-diphosphooligosaccharide--protein glycosyltransferase subunit DAD1 OS=Homo sapiens OX=9606 GN=DAD1 PE=1 SV=3	6.92	12667.8	1752.92	P61803	2	19.47	0	DAD1_HUMAN	HUMAN		21665	20879	21351	22748					29959	27602	26430	27172					11137	11070	12138	11236.5	32468	38801	33407	33727	36504	48285	22943	39684	48213	48348	51135	48099	22404	24397	21226	21711	19172	39018	21793.5
Thrombospondin-2 OS=Homo sapiens OX=9606 GN=THBS2 PE=1 SV=2	4.43	133869	1075.78	P35442	12	17.66	0	TSP2_HUMAN	HUMAN		3069.28	2636	2273.48	2685.93													6886	6383.33	6654.33	6142	19839.7	20849.7	19732	19988	2542	2855.5	2480.5	2112.67			453.592		4347.67	3552	4337.67	3942
Calmodulin-1 OS=Homo sapiens OX=9606 GN=CALM1 PE=1 SV=1	3.88	16837.7	32067.4	P0DP23	14	100	0	CALM1_HUMAN	HUMAN		314299	215014	217896	233548	148519	149435	139875	155260	223203	225838	225379	220816	161989	150538	150880	161663	75308	83111.7	79648.7	79143.3	245658	231339	236717	248503	303473	303974	295533	307245	335231	286501	353000	290502	208835	237233	211654	210835	214360	217244	217933
Myomegalin OS=Homo sapiens OX=9606 GN=PDE4DIP PE=1 SV=3	5.2	266472	1372.61	Q5VU43	6	13.94	0	MYOME_HUMAN	HUMAN		34181.3	39804.3	34978.3	44048	14356	12548	14027	13978.5	23412.3	24123	23369.3	22159.7	16772	14020	10191.3	11066.3	22389	17805.7	18756.7	18412.7	26443.7	29400	27822.7	33467	33299.3	22159.3	24223.7	23670.3	39640.3	25356.3	27187.3	40291	37178.7	17284	12207	15700.3	29903	29223.7	32632
ADP-sugar pyrophosphatase OS=Homo sapiens OX=9606 GN=NUDT5 PE=1 SV=1	4.67	24612.8	2645.18	Q9UKK9	5	31.05	0	NUDT5_HUMAN	HUMAN		19119	24689.7	23300.3	18891.7	11800	14196.3	13781	12339.3	22540.3	25401.7	21654.3	24597.3	11601.7	12329	12687.3	12836	7201	4316	7384.5	6811.5	23385.3	16488.7	25038.3	18992.3	28048.3	28916.3	31047.7	30130	26826.7	28287.3	41485.3	30369	17576	17252.7	17761	17448	25271.7	25204.3	22575.3
NEDD8-activating enzyme E1 catalytic subunit OS=Homo sapiens OX=9606 GN=UBA3 PE=1 SV=2	5.14	52536.8	1415.14	Q8TBC4	15	50.32	0	UBA3_HUMAN	HUMAN		12494.3	12649	13584	13138	13163.3	7524	7517.67	7653.67	12122.7	10653.7	11048	13860.3	12795.7	8429.33	12936	8952	8047.67	11091.3	10687	8644.67	13436	14942.3	12331.3	14399	13200	13914.3	14052	13366	12566.3	11274.3	12804.7	12168	10025	10334.3	10019.3	8946.33	12438.7	12712.7	12487.7
Protein NipSnap homolog 2 OS=Homo sapiens OX=9606 GN=NIPSNAP2 PE=1 SV=1	9.62	33970.8	2310.31	O75323	8	29.72	0	NIPS2_HUMAN	HUMAN		20335	15387.7	18138.3	17791.3	13847.3	14097.2	15152.7	14879.7	16231.7	16299.5	14404.9	16840.3	18816	17560.3	20521	19984.3	34495	35979	36509.3	37394.7	13104	14611.5	13377.7	14347.3	18408.7	18486.3	18796.7	17510.7	15145	13921.3	15968	11000.9	12243.3	13202.7	12737.7	12427.7	15072	13316.3	14344.3
Protein canopy homolog 2 OS=Homo sapiens OX=9606 GN=CNPY2 PE=1 SV=1	4.62	20994.4	6638.38	Q9Y2B0	9	76.92	0	CNPY2_HUMAN	HUMAN		32187.3	35706	36442.7	31636.7	37071.7	32450	37054.3	39760	47942	51972	45187	46149.3	32783.7	28971	34263	33156	12010.3	10079	11440	8470	50330.3	51988	49742	46381.3	59881	63013.7	58101.3	66751	60944	64150.3	64422.3	64623.3	29456.7	32861.3	31747	31931.7	42977.7	42074.7	46438.7
Immunoglobulin heavy variable 4-28 OS=Homo sapiens OX=9606 GN=IGHV4-28 PE=3 SV=1	9.55	13238.1	1590.33	A0A0C4DH34	2	21.37	0	HV428_HUMAN	HUMAN		12324		8386	13158					11067.5	5446	15596	12149.5	7189				8416		8792	8774					6620	11515	12695	10663	1857			2347	7258	8797	8445	8028	19293	17667	18647.5
39S ribosomal protein L16, mitochondrial OS=Homo sapiens OX=9606 GN=MRPL16 PE=1 SV=1	10.54	28506.3	814.208	Q9NX20	2	11.16	0	RM16_HUMAN	HUMAN		4120	4290	4519	5094					4470	5843		3481	5077		2052		11869	10963	10737.5	11526			2801			4566	3797	3358.5	4175	3688	3767	4116				2026	6905	2742	3588
Immunoglobulin gamma-1 heavy chain OS=Homo sapiens OX=9606 PE=1 SV=2	8.8	49956.2	41503.9	P0DOX5	24	87.08	0	IGG1_HUMAN	HUMAN		477852	460406	454935	485088	283591	279663	285033	295820	410396	405246	408726	442857	259939	256447	248747	255499	300815	297096	331703	372115	381195	448420	458076	472723	489780	513359	480081	475823	367008	336986	336766	354819	437357	361915	452442	367839	599818	451769	593543
Histone-binding protein RBBP7 OS=Homo sapiens OX=9606 GN=RBBP7 PE=1 SV=1	4.72	48162.3	661.772	Q16576	7	32.47	0	RBBP7_HUMAN	HUMAN		9476.16	8717.95	9351.26	8651.16	6548.68	3614.92	6361.83	3944.88	12496.6	10598.8	12251	12414.7	7030.09	6503.79	5636.11	7070.23	8473.53	5084.38	7213.97	10489.3	9953.01	7606.22	5996.34	11786.1	9997.2	10668.8	14848.2	15140.8	9515.83	11272.2	9868.48	6643.25	7632.25	7293.67	8011.26	8626.46	8346.24	9657.52	9248.37
Immunoglobulin superfamily containing leucine-rich repeat protein OS=Homo sapiens OX=9606 GN=ISLR PE=2 SV=1	4.83	46624.6	5049.45	O14498	11	45.56	0	ISLR_HUMAN	HUMAN		46200.7	44571.7	44910.7	44602	80996	79375	75738.7	76059.7	44529.3	48290.3	46788	45183.7	35270.3	34528	34674.3	34765.7	4237.5	4652.5	3209	3223	27504.3	25979	25559.3	27695	13580	12800.7	12863	12150	99859	96851.7	96936.7	99336	5027.67	6120.33	4532	5593.5	4973	3400	2359.5
Tropomyosin alpha-3 chain OS=Homo sapiens OX=9606 GN=TPM3 PE=1 SV=2	4.49	33007.1	3205.04	P06753	12	58.25	0	TPM3_HUMAN	HUMAN		26382.7	25441.8	26281.5	26733.1	17319.6	16464.1	16437.9	16965	28719.3	27730.2	28463.6	26801.3	14349.2	14246.1	14318.7	12904.9	11437.9	12107.3	11778.4	11263.5	28923.5	28804.8	32427.8	30764.2	38379.2	40222.1	39393.8	37692.3	21917.4	22328.9	22786.4	21441.2	24227.9	24281.2	23248.1	24091.2	42724.2	43776.7	39039
Inter-alpha-trypsin inhibitor heavy chain H1 OS=Homo sapiens OX=9606 GN=ITIH1 PE=1 SV=3	6.31	101846	5444.4	P19827	22	38.97	0	ITIH1_HUMAN	HUMAN		17962.7	18692	17807.7	18179.3	18190	18289	19089	18297.7	29549.7	26865.7	28417	27421	12292.3	12516	11870.3	12590.3	9198.33	8740.33	10406.3	10278.7	46146	43521	44644.3	44512	40201.3	42442.3	43811	39992	8673	9584.33	8558	7603	52540.7	51067	51559.7	55524.7	81438	78552.3	78224
39S ribosomal protein L2, mitochondrial OS=Homo sapiens OX=9606 GN=MRPL2 PE=1 SV=2	11.7	33586	740.614	Q5T653	3	13.11	0	RM02_HUMAN	HUMAN		3217	5193	4486	3468	3188				3528	2072	2267	2866			3827	2726	10307	12118.3	11028	9898	1846.5	3881	2331	2401	4312	3597.5	4753	4592	3587	1759	2098	1848	2729	2745			3761	3083	4462
Zyxin OS=Homo sapiens OX=9606 GN=ZYX PE=1 SV=1	6.21	62475	1089.09	Q15942	8	19.06	0	ZYX_HUMAN	HUMAN		22877.7	22611.7	23497	21048	8572.33	9110	8906	10847.3	14255.7	15793.3	14335.7	13924.7	10284.7	9576.33	9385.67	9396	8026.67	8241.33	8270.33	8442.67	23361	22397.7	26322	25433	16194	18821.7	16386	15011.3	18534.3	19950.3	19219.7	18618.7	18121	17661	16502.3	18903.3	13887.3	14881.7	13033.7
Immunoglobulin heavy variable 4-4 OS=Homo sapiens OX=9606 GN=IGHV4-4 PE=3 SV=2	9.94	12961.8	12364.3	A0A075B6R2	3	37.61	0	HV404_HUMAN	HUMAN		14200.4	13992.8	16532.1	15602.7	4335.46	3821.17	3948.17	4001.86	15556.9	14177	13426.8	15823.4	3872.86	4067.96	4071.95	4575.96	14030	12586	17231.8	15029.6	10800.1	10418	9660.12	9422.01	19032.5	19099.7	21224.2	18752.1	5668.26	5008.41	5565.24	5050.16	6776.13	5705.09	5365.67	3692.4	11561.5	10186.1	11102
Macrophage migration inhibitory factor OS=Homo sapiens OX=9606 GN=MIF PE=1 SV=4	7.99	12647.4	32559.6	P14174	6	95.65	0	MIF_HUMAN	HUMAN		187136	230960	241457	164919	140022	107205	140027	145386	168982	184588	190523	180679	178212	171710	176484	177969	141439	152990	143932	138944	133121	172931	180493	204229	222088	199226	200146	170709	277013	267170	266611	272241	176654	194654	186456	174811	137408	136949	133420
Immunoglobulin heavy variable 4-59 OS=Homo sapiens OX=9606 GN=IGHV4-59 PE=1 SV=2	9.55	13049.9	13218.3	P01825	3	46.55	0	HV459_HUMAN	HUMAN		23305	25903.4	26400.6	17970.4	8284.08	8434.05	8395.81	8022.86	19181.3	17612.9	17108.9	18718.3	6470.81	6380.58	5894.49	6862.49	24929.9	21329.3	21519.9	25019.4	16313.9	15868.4	15511.2	14114.5	25284.8	25675.7	26965.3	25307.2	7435.04	7387.72	7297.11	7146.69
Cytochrome c oxidase subunit 6B1 OS=Homo sapiens OX=9606 GN=COX6B1 PE=1 SV=2	6.86	10420.5	8156.5	P14854	4	82.56	0	CX6B1_HUMAN	HUMAN		63578	69253	68482.3	67574.7	26688	27040.7	27090.7	28672.7	53435.7	47208	52528.3	53195.7	47470.3	44918.3	42311.3	42958.7	20014.3	20172.3	12272.5	18469.7	29849.3	30593	25706.7	29697.3	47591.7	46111.3	45584.7	47828.3	62329.7	64956	65399.3	59046.3	44142.7	31908.7	38474	44915.7	42548.3	39829.7	39716.3
Schlafen family member 5 OS=Homo sapiens OX=9606 GN=SLFN5 PE=1 SV=1	8.13	102595	874.272	Q08AF3	2	5.61	0	SLFN5_HUMAN	HUMAN		4813	5438	6105	5279					2983	3164	2478						13443	14637	13126	14211	5653	3865	3942	5398	3435	2744	3171	3140					2878.5	3346	2764	3574	2799	2397	3218
Small subunit processome component 20 homolog OS=Homo sapiens OX=9606 GN=UTP20 PE=1 SV=3	7.01	321009	2621.12	O75691	3	3.16	0	UTP20_HUMAN	HUMAN		9980.33	8787.33	8670	8138.67	8818.5	5118.5	7693	7444	4806	4759	3493	4329.33	8740	6399.5	9274	7669.5	7437	9343	7098.5	6733	7671.5	8480.5	8670	8579.5	5000.5	5265.5	5368	5106	2133	2339	2193	4346	3193	3668		2808	5421	5784	5830
Guanylate-binding protein 2 OS=Homo sapiens OX=9606 GN=GBP2 PE=1 SV=3	5.39	67722.4	896.396	P32456	5	13.2	0	GBP2_HUMAN	HUMAN		4944.19	3554.98	4285.53	4972.52	2192				3834.08	3673.95	3669.7	3591.6					8884.7	7519.22	10646.9	9656.97	2228.92	2798.34	2716.85	1899.13	7818.57	4219.52	7833.68	9021.44	3189.04	3203.05	1811.75	3817.81
UBX domain-containing protein 1 OS=Homo sapiens OX=9606 GN=UBXN1 PE=1 SV=2	5.04	33439.4	1240.33	Q04323	2	27.27	0	UBXN1_HUMAN	HUMAN		5535.5	5863.5	5692	4897						4567	5716.5				2165		2549				6666	2034	6681	5091	6196.5	11395	10802	6058.5	6737	6510.5	7156.5	6467	7163	7017	7506	6942	8742	8907	7085
PDZ and LIM domain protein 7 OS=Homo sapiens OX=9606 GN=PDLIM7 PE=1 SV=1	8.34	50928.3	522.724	Q9NR12	2	10.94	0	PDLI7_HUMAN	HUMAN		5512.5	5384.5	5605.5	5527.5	2995	3212		2655		3060	2761	2315	2455			2556	2733	1687		1976	6488.5	6866.5	7712	7202.5		5372		4453		5403	2736		1986	2889.5	2306	2897		4199	2175
THUMP domain-containing protein 1 OS=Homo sapiens OX=9606 GN=THUMPD1 PE=1 SV=2	7.89	39714.6	922.989	Q9NXG2	8	44.19	0	THUM1_HUMAN	HUMAN		13318.7	12143.3	12487.3	12377.7	7860.67	7494.67	7383	7850.33	13723.3	13746.7	12602	13081.3	8291.33	7060	7574	7121.67	10702.7	9810.33	10740	10178.3	10288	10538.3	10264.7	10106.7	15746	13892	14755.3	15077.3	11195	10993.3	9923	10146	9127	10157.7	10298.7	9726.67	11248.3	10662	11406.7
Tumor protein D54 OS=Homo sapiens OX=9606 GN=TPD52L2 PE=1 SV=2	5.08	22294.8	3724.89	O43399	8	78.16	0	TPD54_HUMAN	HUMAN		14645	21072.3	14413.3	13504.7	8334.5	8892.67	9784.5	9590	12704.7	13230.7	11188.7	12135.3	9660	9841.5	10293.5	10559	5928	7245	6308	6861	13818.7	13173.7	14009	14286.7	16564.3	17185.3	17146.3	16476.7	19091	19063.7	17497.7	18207.7	21608.7	22834.7	24085.7	21180	13317.7	19577	13609.7
SNW domain-containing protein 1 OS=Homo sapiens OX=9606 GN=SNW1 PE=1 SV=1	9.9	61551.6	416.629	Q13573	2	6.34	0.0004	SNW1_HUMAN	HUMAN		6752	7061	6931	6166	3603	3760	3870		7919	8166.5	6809.5	6402	4357	5646	4118	3578	4498.5	4272.5	4315.5	4352	5951	6200	5297.5	5836	7362.5	9379	7737	8014	7337.5	8197	7978	7858	6986.5	5449.5	7769	7214.5	6229.5	8831	7594.5
Caveolae-associated protein 2 OS=Homo sapiens OX=9606 GN=CAVIN2 PE=1 SV=3	4.96	47230.3	3988.72	O95810	14	67.76	0	CAVN2_HUMAN	HUMAN		123822	120342	124480	129246	73003.3	72548.3	71633.3	69346.7	90101.7	88519.7	95205	99643.7	86723	91317.7	85998.3	89283	163768	186008	170377	155640	85787	79987.3	86293	82397	102965	109710	109268	103744	83573.3	82480	76142.3	78672	92137.7	83694.3	86282	78077.3	72918.3	73791	70277.3
Cytochrome c OS=Homo sapiens OX=9606 GN=CYCS PE=1 SV=2	9.96	11862.8	16940	P99999	7	59.05	0	CYC_HUMAN	HUMAN		76743.7	82008	75057.7	82142.3	36068	33848.3	34902.3	36693.3	63027	65911	64320.3	62231.7	53619.7	51023.3	47863.7	53909.3	58779.7	51827.3	53579	57216.7	35369.7	42236.7	39769	38159	59860.3	60849	56604.7	53055	53388.7	51383.3	51347.3	49149.3	35279	41868	35982.3	37722	49471.3	47169	49257
Filamin-B OS=Homo sapiens OX=9606 GN=FLNB PE=1 SV=2	5.36	280331	4078.65	O75369	118	76.36	0	FLNB_HUMAN	HUMAN		81596	92675	96243.7	59162.7	41835.7	35133.7	38633.3	35578	43937	40906.7	45967	101153	42730.3	38867.7	43774.7	44854.7	42319.7	44656.3	38895.3	44151.7	56222.7	58820	93588.7	62733	99545.3	95504	86016.3	103227	76886.3	45475.3	43747.1	82606.5	82089.7	93578.3	95464	95927.7	97249	85431.7	87253
Coiled-coil domain-containing protein 141 OS=Homo sapiens OX=9606 GN=CCDC141 PE=1 SV=2	5.28	167288	1311.17	Q6ZP82	2	2.9	0	CC141_HUMAN	HUMAN		39076.5	41497.5	49647.5	80115	20316.5	18904	18176.5	18236.5	31667.5	37011	33078.5	32501.5	25532.5	25889.5	27067	27265.5	55075.5	96246	60510	63564	30187.5	27484.5	28436.5	29629.5	38304.5	42104.5	39213.5	33545.5	26779	30421	32132.5	32552	36401	37476	36385	19155	45232	43886	50308
Putative heat shock protein HSP 90-beta 2 OS=Homo sapiens OX=9606 GN=HSP90AB2P PE=1 SV=2	4.59	44520.1	6962.45	Q58FF8	17	75.59	0	H90B2_HUMAN	HUMAN		20157	19378.6	20728.1	20779.1	16834.8	14718.6	15679.7	14267.3	16242.4	16463.7	16659.8	16393.6	12280.1	14643.6	13013.9	13846.9	7501.04	6896.97	7460.79	7716.6	13512.6	11444.5	14060.3	12200.5	13914.2	13365	14510.9	14650.4	22756.3	22693.9	20511.4	23244.6	11831.2	11821	12099.1	11029.4	10279.2	10298.4	10951.4
Low molecular weight phosphotyrosine protein phosphatase OS=Homo sapiens OX=9606 GN=ACP1 PE=1 SV=3	6.33	18498.7	5093.66	P24666	7	68.35	0	PPAC_HUMAN	HUMAN		19886.7	16941.3	19774	19936	17404	18349.3	19677.3	16553.7	32032.3	34841.3	34418	27142.7	16088	18129.3	16614	17997.3	9897.33	11443	11845	12333	28797.3	26741	28592	26912.7	32909.7	32687.7	35740.7	33743.3	27947	30266.7	29531.7	29698.7	27310	29267.3	28378.3	22651.3	23460.3	23640.3	24969
Plakophilin-4 OS=Homo sapiens OX=9606 GN=PKP4 PE=1 SV=2	9.07	132667	680.183	Q99569	2	2.35	0	PKP4_HUMAN	HUMAN		1331								1931								10421	12439	11509	12299	3758	3970.5	4421.5	3255	5046.5	4429	5012.5	4915	2090	2230	2249	2242	4643	4538	5244	5008.5	2545	2382	3447.5
Forkhead box protein E1 OS=Homo sapiens OX=9606 GN=FOXE1 PE=1 SV=3	9.74	38361.1	553.51	O00358	3	16.62	0	FOXE1_HUMAN	HUMAN		6185.33	5845.67	6460.33	6263.67	6162	6116	6098	5460	3404	3304	5184	4572	6426	6975.5	6128.33	7657	12731	21290	20354	11265	3133	3383.5	3854	3829.5	4771.5	4088.5	4671	4729.5	6766.67	7241.5	6506.67	7305	3446.5	3409.5	3741.5	3538.5	2448		2807
Lactoylglutathione lyase OS=Homo sapiens OX=9606 GN=GLO1 PE=1 SV=4	4.94	21005.9	8544.77	Q04760	12	90.76	0	LGUL_HUMAN	HUMAN		50569.3	44991	46677.3	46255	27409.3	25850	30352.7	26727.7	40930	50618.7	38825.7	36472.3	42004	34434.7	32405	33260.3	10799	11179.3	10987.7	9939.33	26498.3	29856.3	29030.3	28971	37798.3	41414.7	39498.7	40451.3	49204.3	41930	53076.7	49696	31738.3	27702.7	28205	34058	29733.7	30385	32167
Myosin-2 OS=Homo sapiens OX=9606 GN=MYH2 PE=1 SV=1	5.51	224071	1762.18	Q9UKX2	7	11.18	0	MYH2_HUMAN	HUMAN		3082	7186.96	6272.83	6255.52	2716			2478	3670.29	3388.66	4754.96	3736.75	4934		2441	2298	4261	4362	3333.67	3700	5445.79	5177.33	6462.06	5698.42	4191.33	4328.36	4574.02	4841.29	4928.76	5121.56	4925.57	4745.33	4061.67	4226.13	3528.67	3626	3416.96	3750.57	3772.81
Immunoglobulin lambda variable 1-47 OS=Homo sapiens OX=9606 GN=IGLV1-47 PE=1 SV=2	5.48	12454.7	4437.07	P01700	5	99.15	0	LV147_HUMAN	HUMAN		16330.3	18066.3	18402.3	18896.7	21263.7	30281	24285.5	20532.7	27420.7	29605	29035	25485.3	8670.5	9227.5	7768.5	7641.5	6727.33	5040.67	6491	5599.33	23507.7	21496.3	25959.3	21845.7	22261	24556.7	24324.3	26530	8773	6318.33	7490.33	7410.67	50230.7	47844.7	49139	47719.7	52519.7	41680	44996.7
Nicotinamide/nicotinic acid mononucleotide adenylyltransferase 1 OS=Homo sapiens OX=9606 GN=NMNAT1 PE=1 SV=1	9.16	32160.6	849.087	Q9HAN9	3	17.56	0	NMNA1_HUMAN	HUMAN		5397	5566	4123	6094	2545			2219	4249	3353	3419	4293	4099	3584	3778	2778.5	3203	3739	3292	4374	5398	5064	4966	3211	5115	4079.5	5716	3794.5	4972	4867.5	4928.67	4884.67	4306	4564	4742	4893	4145	3148	4179
Glutamate dehydrogenase 1, mitochondrial OS=Homo sapiens OX=9606 GN=GLUD1 PE=1 SV=2	7.7	61740.1	5740.35	P00367	23	75.45	0	DHE3_HUMAN	HUMAN		89653.3	86911.6	90856.9	86744.1	45940.6	49482.8	49205.7	46819.8	63140.6	67035.1	68656.7	64380.9	53871.3	56007.7	56522.7	54394.6	74814.3	60902.6	58622.7	56490.7	95887.7	91834.3	91751	88341	76074.7	75833.7	68704.5	74029	59408	58716	64018	55164	78723.7	71293.9	89155	73909.1	55068.2	54487	62709.6
Transcriptional coactivator YAP1 OS=Homo sapiens OX=9606 GN=YAP1 PE=1 SV=2	4.83	54518.7	647.235	P46937	5	16.87	0	YAP1_HUMAN	HUMAN		8059	6406.67	5879.5	6203	3406	5808	4476	4731	6919.67	7869	6457.5	6764	6243.5		6564	4162.67	2432	2532.5	2487.5	2120.5	6230.67	6671.5	5835.67	6500.67	8806.33	9233	10478.7	8940	12667	10729.7	11022	11808.7	8726.67	8102.33	8501.33	8385.67	7403.33	7481	7928.67
RNA-binding protein 8A OS=Homo sapiens OX=9606 GN=RBM8A PE=1 SV=1	5.37	19946.1	8386.38	Q9Y5S9	8	71.84	0	RBM8A_HUMAN	HUMAN		21247.3	27834	22160	23757	18785	18044.3	19105.3	16199.3	30771	33083.7	33593	29861.3	16409.3	19828.3	16787.7	18770.7	17270.7	18137	16315.3	14544.7	25838.7	26020.3	24364	25156.7	32445	34892.3	32773	36064.3	26487	28136.7	29648.3	29801.7	21836.3	25377.7	22474.7	22735	27404	27471.7	28161.3
Acetyl-CoA acetyltransferase, cytosolic OS=Homo sapiens OX=9606 GN=ACAT2 PE=1 SV=2	6.49	41864.2	836.018	Q9BWD1	5	37.28	0	THIC_HUMAN	HUMAN		6040.67	6020.33	8068.33	6161.33	4153		4016	5264	7029.33	7388.67	7058.67	7767.33	4900.33	5212.67	5346.67	5739.5	5209.33	5782.67	6162.67	6131.33	7430.67	7054.67	7651.33	7206	5782.67	4930.33	7482.67	7286	6608	6758.67	6823.67	6465.33	4267.67	3736	4703.33	4784	4608	4562	4586.33
WD repeat and FYVE domain-containing protein 3 OS=Homo sapiens OX=9606 GN=WDFY3 PE=1 SV=2	6.28	399764	2112.36	Q8IZQ1	3	4.37	0	WDFY3_HUMAN	HUMAN		2522.5	1642.5	1951	2062.5													2334		2950		3014.5	1948	2462	2518.5	2101	2045	1828.5	1896	4607	4110	3831	2351		2066			3056		3124
HLA class I histocompatibility antigen, A-80 alpha chain OS=Homo sapiens OX=9606 GN=HLA-A PE=1 SV=1	5.86	41076.9	1922.75	Q09160	9	37.53	0	1A80_HUMAN	HUMAN		119348	133389	138097	128898	117450	23183.1	115286	117227	132325	28949.1	130637	128678	18759.7	114556	115477	115090	97896.9	105018	97529.3	99688.5	107422	104603	110905	22834.4	25699.5	111097	114684	118418	8734.14	82710.1	82051.7	82225.2	20135	21950.8	15531.9	28154.7	95679.4	141838	104398
Ataxin-2-like protein OS=Homo sapiens OX=9606 GN=ATXN2L PE=1 SV=2	8.77	113659	349.978	Q8WWM7	2	3.63	0.0004	ATX2L_HUMAN	HUMAN		2376	1516	2424.5																1722	1738									3976	3942	3737	4091	2301	2218		2214	2634	2706	2701
Heat shock protein 75 kDa, mitochondrial OS=Homo sapiens OX=9606 GN=TRAP1 PE=1 SV=3	8.28	80395.3	3185.11	Q12931	9	40.48	0	TRAP1_HUMAN	HUMAN		9774.67	9051.67	9704.33	10605.7	6515.33	6560	6345.67	6898.33	18062.3	18811.7	19413.7	19942.7	6263.67	6254	7375	7081.33	12068.7	12158	12457.7	12845.3	10901	8918.67	10764.7	10038.7	11013.7	10877.7	10499.3	12514.3	15636.3	17143.7	18997.3	15541.3	9816.33	9059.33	8009.33	8298.67	8309.67	8564.33	8715.67
Mannose-1-phosphate guanyltransferase beta OS=Homo sapiens OX=9606 GN=GMPPB PE=1 SV=2	6.16	40404.8	2334.15	Q9Y5P6	10	42.5	0	GMPPB_HUMAN	HUMAN		11266.7	8067	9612.33	8539.67	6264.5	5838.5	5078	3853.33	8231.67	8167	7724	5558	4882	7586	5923.67	6014	15079	20599.7	20643.3	16020.3	6515.33	10010.7	5961	4638.5	5914	6575.67	5610.67	5477.67	4962.33	7580	4835.33	5836.67	11471	5864.5	3985	4084	5009	3269.67	7950.67
Small ubiquitin-related modifier 3 OS=Homo sapiens OX=9606 GN=SUMO3 PE=1 SV=2	5.17	11694.1	10685.5	P55854	2	83.5	0	SUMO3_HUMAN	HUMAN		14908.7	10098.6	17158.6	9947.36	10728.3	9614.73	5447.8	9469.63	13898.1	12838.9	15430.3	14885	7363.09	7955.88	7506.43	14450.6	8002.3	8016.04	8174.15	7717.61	11379.9	12269.8	12766.2	12099.9	13664.3	15187.6	13929.7	14171.9	18884.9	17060.8	19943.2	18235.5	7602.98	8511.49	7564.56	9206.16	9382	10796.1	9714.28
Mannose-6-phosphate isomerase OS=Homo sapiens OX=9606 GN=MPI PE=1 SV=2	5.54	47226.3	1933.22	P34949	12	63.12	0	MPI_HUMAN	HUMAN		19936.7	14747.3	18891.7	17963.7	13329.3	13625.7	13674.3	13706	17529.3	19756	17933.3	15659.3	16559.3	17199.3	16564.3	17495.7	15714.7	15924.3	14695.7	14963.7	18465.3	17844.7	16511.7	17341	16778.7	17258	16119.3	16456.7	21348.3	23025.3	20834.7	19614.3	14073.3	14470.7	14226.3	14607.7	13004	13893	13681
Pyridoxine-5'-phosphate oxidase OS=Homo sapiens OX=9606 GN=PNPO PE=1 SV=1	6.68	30330.2	2090.83	Q9NVS9	8	75.48	0	PNPO_HUMAN	HUMAN		18439	16721.3	18604	18786.7	12757.3	11448.7	12865.3	12939.3	10081.3	8978.67	9483.33	9522	15529.7	13792.7	13227.7	15778.7	11077	10886.7	11285.7	12708	24142.7	18584.3	20755.7	22422.7	16185	13315.3	14438.3	15562.7	14668.3	13742	14589.7	13921.7	11693.7	10984.3	12375.3	10895.3	11058.3	8952	9631.33
Insulin-like growth factor 2 mRNA-binding protein 2 OS=Homo sapiens OX=9606 GN=IGF2BP2 PE=1 SV=2	8.75	66235.6	1028.19	Q9Y6M1	10	28.88	0	IF2B2_HUMAN	HUMAN		41344	29522	17919.5	33185	23348	18484	19666	22205	17836.7	17354	19204.3	18015.3	29864	27637	30169	31712	29260.3	27280	24305	24015	19322.3	15356	17018	17138.7	22021.7	24109	24046	24200.7	20357.3	19606.7	22402	21227	12193.7	11793	12328.7	12445	20062	19434	21533
Sepiapterin reductase OS=Homo sapiens OX=9606 GN=SPR PE=1 SV=1	8.11	28333.6	1416.41	P35270	9	57.09	0	SPRE_HUMAN	HUMAN		16190.7	15418.3	15458.3	14983.3	13548.3	12503.7	11232.3	11732	10672	9660	8930	9678.33	12676.7	12791.3	12401.7	14331	15655	15003.3	15374	16258	19286.7	17509	18202.7	17988	8913.67	8845.67	8376.33	9073	14407.3	15183.3	13363.3	12685	15784.3	15467.3	15558	14589.7	8401.67	7611	8043
Kinesin-like protein KIF16B OS=Homo sapiens OX=9606 GN=KIF16B PE=1 SV=2	5.78	152582	2449.58	Q96L93	3	8.5	0	KI16B_HUMAN	HUMAN		6970.56	5770.77	5381.07	5803.71					6772	8095	7049	7317					53907	49057.5	48719	51893.5	5534.84	6255.31	5959.37	6439.17	10261	11639	5772.95	5787.06	1808.18	2217.15	4579.17	1860.13	5763	3756.33	3584.46	6790	8306	7566	8037
Dipeptidyl peptidase 1 OS=Homo sapiens OX=9606 GN=CTSC PE=1 SV=2	6.55	52652.3	9067	P53634	17	63.07	0	CATC_HUMAN	HUMAN		73045.7	76456	76676.7	78811.7	79961.7	79317.3	84646.3	84710	81504.3	91132.3	86253.7	89398	112532	115474	120139	112536	132294	110237	104961	111204	128732	117942	115191	129796	28210.7	31218.7	28888	32438	19912.7	22611.3	20900.3	21018.7	93444	91384.7	86004.7	95116.7	25913.3	26813	25679.7
Cellular retinoic acid-binding protein 2 OS=Homo sapiens OX=9606 GN=CRABP2 PE=1 SV=2	5.18	15864.1	7053.88	P29373	6	81.88	0	RABP2_HUMAN	HUMAN		58367	63903	58964.7	63490.3	27714.2	26583.6	25363.6	28104.3	76259.3	76814.7	75371.7	77149.3	56861	55789	53513.5	56525.4	15509.5	17097.6	16754.2	13704.2	51767	52664	13514.4	49994.3	39304.1	80164	80923	80271.7	38606.1	36463.5	34316	81905.3	9258.28	9678.85	7150.84	9461.86	75852.7	69866.3	42894
Myeloid-derived growth factor OS=Homo sapiens OX=9606 GN=MYDGF PE=1 SV=1	6.23	18909.3	1761.34	Q969H8	5	53.18	0	MYDGF_HUMAN	HUMAN		26538	25932	26232	23482	13281	13693	12888	13395	24989.3	23493	22463	24581	14134.7	12519.5	9043.33	15166.7	12042.3	13345.7	11768.3	11796	22090.7	19763.7	21726.7	22404.3	29936.3	30411.7	28054.3	30163.3	24137.7	25460.3	23948	25839.7	16336.5	15120.5	13266	15659	22245.7	13451	21298.7
ATP synthase subunit g, mitochondrial OS=Homo sapiens OX=9606 GN=ATP5L PE=1 SV=3	9.99	11428.5	6238.21	O75964	4	58.25	0	ATP5L_HUMAN	HUMAN		32409	25758.5	30307	28262.5	10970	9746	10710.5	10533	20769.5	21465.5	20237.5	19376.5	18444.5	18592	20214.5	22010	15629.3	16905	14948.7	15577.3	17211.5	22706.5	17395	15050.5	12239.7	16336.5	19717.5	23030	19486	14368.7	21394	14982.7	12674	17204.7	14491	13484	24493	14642	24143
Heterogeneous nuclear ribonucleoprotein A1 OS=Homo sapiens OX=9606 GN=HNRNPA1 PE=1 SV=5	9.37	38860.8	19955.4	P09651	18	77.42	0	ROA1_HUMAN	HUMAN		139377	134400	123111	136733	77163.1	75905.6	77665.8	80754.9	137900	124875	125584	125226	83426.4	89297	89256.5	86084.5	57427.6	59792.4	55632.3	63733.7	138819	136150	132894	153647	158556	148987	150597	150694	142741	137860	143586	134663	126704	139331	124057	124193	125160	123381	121978
Fructose-bisphosphate aldolase A OS=Homo sapiens OX=9606 GN=ALDOA PE=1 SV=2	8.06	39876.3	31658.7	P04075	25	94.78	0	ALDOA_HUMAN	HUMAN		261783	233680	247604	251832	152216	149809	151127	152274	202276	205262	196041	200198	187952	179034	180380	172999	131348	136555	135218	132768	240094	235841	229439	253629	223204	235466	248582	239098	255226	253367	267078	258150	170007	175356	180604	177918	200249	180016	200982
Protein S100-A16 OS=Homo sapiens OX=9606 GN=S100A16 PE=1 SV=1	6.35	11858.4	7690.54	Q96FQ6	2	33.98	0	S10AG_HUMAN	HUMAN		10048	9097.5	9747.5	9954	7657	13131	14304	12631	7290	7454	6825.5	6305	8692	10089.5	9732.5	9319	14555	12964	15734	15290	6456	6663.5	7146	6818	4998.5	4932.5	5047.5	4916.5	22802.5	21010.5	21003	22852.5	10601.5	9581	11681.5	10506	5392	4027	5143
39S ribosomal protein L4, mitochondrial OS=Homo sapiens OX=9606 GN=MRPL4 PE=1 SV=1	10.01	34976.3	1909.2	Q9BYD3	2	9.97	0	RM04_HUMAN	HUMAN		2107	1531								3288		3131					18853.5	19475.5	19273	20667.5					2602		1643	3900	2877	2365	1976	3276		2686		2534			2689
Cold-inducible RNA-binding protein OS=Homo sapiens OX=9606 GN=CIRBP PE=1 SV=1	9.74	18648	20142.6	Q14011	11	81.98	0	CIRBP_HUMAN	HUMAN		60461.7	61783.7	62745.3	56500.3	52056.7	53451.7	54615.7	52870.7	69735.3	71241.3	68954.3	75100	74084	71177.3	74853.7	73572.7	18311.3	20440	20256	19380.7	30271.3	31096.3	34167.3	28805.7	72579.3	61932.3	68445	61183.3	91602	102996	88312.3	102535	35028	32767	34598	42012.3	49578	51499	38211.3
Ras GTPase-activating protein-binding protein 2 OS=Homo sapiens OX=9606 GN=G3BP2 PE=1 SV=2	5.26	54178.3	341.326	Q9UN86	4	12.86	0.0004	G3BP2_HUMAN	HUMAN		10401.7	12058.7	10294	10281	16123	8944		13489	15963	13331	13119	16023.5	17849	13259	17752	16120	7382.33	6460.33	6550.67	8015	11312.7	8924.33	14082	9624	17137.3	14685.3	6297.67	16478	18307.7	14105.3	14678	15639.3	12566	24301	15671.5	8932.67	30091	22464	28088
Coactosin-like protein OS=Homo sapiens OX=9606 GN=COTL1 PE=1 SV=3	5.34	16059.1	11782	Q14019	11	92.25	0	COTL1_HUMAN	HUMAN		97754.7	91040.7	103442	91471	13426.3	12970	12814.7	13269	88214.7	92314	100286	90755	14433.3	16023.7	13640	15100.7	43275.3	42853.7	40840.7	40836.3	30037.3	31463.7	29355.3	28213.3	56923	65732.7	68872	70466	16024.3	16703.7	16712.7	14870.3	24243.3	24628.3	28416	26125	58427	55392	60422.7
39S ribosomal protein S18a, mitochondrial OS=Homo sapiens OX=9606 GN=MRPS18A PE=1 SV=1	10.71	22526.2	533.268	Q9NVS2	2	11.73	0	RT18A_HUMAN	HUMAN		3707	1837	2519	2254							2734	2299				2157	7730	8261	7546.5	7547	1723		2042	2128	2604	3025	2567	2385	2641	2189	2746	2547	2954	3178	2118	2945	2183		2071
Dihydrolipoyllysine-residue acetyltransferase component of pyruvate dehydrogenase complex, mitochondrial OS=Homo sapiens OX=9606 GN=DLAT PE=1 SV=3	7.78	69510	1278.25	P10515	12	31.38	0	ODP2_HUMAN	HUMAN		26842	24579.7	27317.3	25163.3	14273	12950	13510.3	13586.3	24498	23068.3	24555.3	24314	18964	18116.7	17278.7	17253.3	15066.7	12841.3	13449	14087.7	23387.7	22209.3	22592.3	23137	31345	29404.7	28874.3	30743.3	27291	25045.7	25321.3	26005.7	16987	17857.7	19032	20281	24077.7	22115.7	23275
Intraflagellar transport protein 172 homolog OS=Homo sapiens OX=9606 GN=IFT172 PE=1 SV=2	5.71	199344	2621.8	Q9UG01	3	5.77	0	IF172_HUMAN	HUMAN		13222	13518	12586	12468.3	18648	14648.3	14859.7	15783	19895.7	20264.3	15941.3	11796	10339	10067.5	9980.5	10740.5	12459	8074	9711	17417	22659.7	25583.7	23309	24836.3	19966.5	22405.3	20168	21575.7	9345.67	8041.33	8418	11882.5	33289.3	34226	28465.7	40036	31573.3	30833.5	31904.3
Sorting nexin-6 OS=Homo sapiens OX=9606 GN=SNX6 PE=1 SV=1	5.74	46934	851.902	Q9UNH7	9	24.63	0	SNX6_HUMAN	HUMAN		16189.3	17081	17266	19270.7	7083.33	8982.33	7429.67	7926.33	15089.7	15104	14168.7	13237.7	7795.67	8174.67	7723.67	8501.67	7015.33	7484.33	7788	8069	18295	19950.3	17786.7	16998.7	16550	19011.3	17283.3	16497.3	13954.3	12746.7	12442.7	13308.3	14137.7	13507	15205.3	13352	11946	12435.3	13301.3
LRP chaperone MESD OS=Homo sapiens OX=9606 GN=MESD PE=1 SV=2	7.95	26247.8	6308.41	Q14696	10	70.94	0	MESD_HUMAN	HUMAN		44844.7	40972	40735	43113.7	35668	37097	33190	34881.7	40709.3	47709.7	37941.3	40676	31931	33967.7	33814.7	26523	19523.7	17365.3	19119.3	18460.7	44259.7	47121	42631.7	42297.3	58521	54818	52630.3	56179.3	56360	53597.3	57827.3	54195.3	49568	55032.3	54333.7	50075.7	48225.7	51207	50874
Catenin alpha-2 OS=Homo sapiens OX=9606 GN=CTNNA2 PE=1 SV=5	5.37	106112	2778.27	P26232	16	35.68	0	CTNA2_HUMAN	HUMAN		17729.2	18755.2	18843.8	17858	13058.4	12072.3	16030.9	13222.7	22633.2	23428.2	20400.4	23065.7	16557	16167.4	15752.8	16552.7	17312.8	16073	15342.9	14868.6	18045.7	18320.2	18578.7	18418.3	19078.7	17988.8	18439.5	19623.6	10983.7	11510.5	10524.3	10829.4	42188.1	37113	39272.7	42157.8	40182.4	38869.1	37539
Calcyclin-binding protein OS=Homo sapiens OX=9606 GN=CACYBP PE=1 SV=2	8.58	26324	1352.8	Q9HB71	5	40.79	0	CYBP_HUMAN	HUMAN		9300.33	6644.67	7417.33	10500.3	5545	4097	6792.33	7997	15545.7	8176.33	16863	16632.3	7471.67	6419.33	3369	9190	2602	8654	8004	9085	7410.33	11921	11464.3	6152.33	15213	17012	15208	14607.7	12248	12925	13874	7150	10721	10614.3	11095.3	11551.7	11623.7	11708	12736.3
HLA class II histocompatibility antigen, DR beta 5 chain OS=Homo sapiens OX=9606 GN=HLA-DRB5 PE=1 SV=1	6.49	30341.2	5151.25	Q30154	6	38.35	0	DRB5_HUMAN	HUMAN		4657.68	5162.94	9302.91	10132.5	1050.5	1251.4	1212.53	1151.35	2998.52	2935.3	2943.86	2802.59	2360.86	1753.86	2119.75	846.296	12694.7	11774.4	11985.8	11663.3	2465.56	586.403	3684.74	3580.97	2754.58	2694.38	2666.08	2904.9	2219.78	3848.98	2417.14	2554.12
Replication protein A 32 kDa subunit OS=Homo sapiens OX=9606 GN=RPA2 PE=1 SV=1	5.7	29361	1856.13	P15927	7	43.33	0	RFA2_HUMAN	HUMAN		17375.3	17656.3	18445.7	19022.7	9650.33	13521	12552	14131	20978.3	24959	25348	22506.7	14154.7	15307	14299	13642	9576.33	10146.7	9470.33	9598.33	16476.7	18236.7	19501	18713.3	23730.3	26158	24029	25141.7	27868	26967.3	26947	26771.7	15201.7	18139.7	17677.3	16493.7	19383.3	19461.3	19194.3
Complement C1q subcomponent subunit B OS=Homo sapiens OX=9606 GN=C1QB PE=1 SV=3	8.85	26949.9	1651.26	P02746	3	17.79	0	C1QB_HUMAN	HUMAN		23641.3	20851.7	21920	21346.3	6150.67	6398.67	5148.67	5449.33	7364	8266	7736.67	8218.67	6131	4175.33	4662.33	5543	7822.5	7222	7741.5	7132	8855	9038	10094	9053	10568	10641.7	11083.3	10491.3	2135	2928.5	2698.5	2900	12505.3	11975	11587.7	11365	21676.3	20488.7	19162.3
40S ribosomal protein S29 OS=Homo sapiens OX=9606 GN=RPS29 PE=1 SV=2	10.45	6904.89	8585.99	P62273	2	60.71	0	RS29_HUMAN	HUMAN		27651	31455	30393	28676	17274.5	18075.5	18167	17626.5	48861	45816	43791	45853	33081	30823	33439	33129	37715.5	37581.5	36138.5	41348.5	27805	30332.5	27931	29319.5	36412	35855	31993	34356	39277	37509	39259	44418	41607	27226.5	28595.5	42043	27207	32480	28313.5
Mitochondrial 2-oxoglutarate/malate carrier protein OS=Homo sapiens OX=9606 GN=SLC25A11 PE=1 SV=3	10.21	34232.9	5708.84	Q02978	14	65.61	0	M2OM_HUMAN	HUMAN		31476.7	34885.3	34780.3	34218	14349.3	13647	14103.7	13418	29056	25818.7	27917.3	27958	24367.7	23575	23842.7	26493.7	29239	29796.3	28455.7	27013.3	21950.3	19980.7	20143	19447.3	22400.7	20728	23904	24852.7	15264.3	15935.3	16821.3	14676.7	13698.3	13430.7	12975.3	12625.7	22764.7	20722	23048.3
Pleckstrin OS=Homo sapiens OX=9606 GN=PLEK PE=1 SV=3	8.34	40524.1	966.407	P08567	5	19.43	0	PLEK_HUMAN	HUMAN		10182	9060.5	12793.3	11910.5			2742	2737	8916.5	9533	9010	9443.33	4320.5	6527	6220	5392	7093	7007.33	8428	8887.5	5558.33	5698	5861.5	5505.5	6799.67	5612.33	4989	5818.67					2850.5	1749	3059.5	3447.5	5135	3961.5	7586.33
Acyl-CoA-binding protein OS=Homo sapiens OX=9606 GN=DBI PE=1 SV=2	6.14	10044.4	15284.3	P07108	4	75.86	0	ACBP_HUMAN	HUMAN		71261	65152.7	68310.3	32188.7	67690.5	68877	45265.7	42095.7	84610	99225.3	87481.7	85446.7	72483.3	75469.3	74952	79946.3	41630	41304.5	37598.5	40990	83796.5	76946	44922	31704	80552.7	79461.3	72633.3	79504	173681	200662	191656	185144	25514.7	23234	35747.5	50817.7	51302	51108.7	51580.3
Proliferation-associated protein 2G4 OS=Homo sapiens OX=9606 GN=PA2G4 PE=1 SV=3	6.11	44129.1	4203.66	Q9UQ80	23	86.8	0	PA2G4_HUMAN	HUMAN		44947.7	44245	41122	47674	24969.3	26727.3	26315.7	27656	71108	39383.3	72751.3	70093	34791.3	26539	25786	26716.3	22383.7	21703.7	22433.7	21108.7	65311.3	45926.3	60661	63825	80698	41869.7	80339.3	43910.7	54602.7	57209	56444	53724.7	40288.3	44894	42261	40188.3	35048.7	35150.3	37400
Apoptosis-inducing factor 1, mitochondrial OS=Homo sapiens OX=9606 GN=AIFM1 PE=1 SV=1	9.26	67185.8	1597.88	O95831	13	35.89	0	AIFM1_HUMAN	HUMAN		22325.7	23662.3	24315.3	23829.7	11861.3	11737.3	12243.3	11605.3	20331.3	21378.3	20681.3	20062	14493	13560	14096	14342.3	16026.7	16547.7	15513	15596.7	21012.3	20528.3	20777	21399.3	23679.3	22737.3	23144.3	24189.3	19254	17310.3	17507	16612.7	17196.3	16878.7	17413.7	17742.7	21302	22416.7	23154.3
Ubiquitin-like modifier-activating enzyme 7 OS=Homo sapiens OX=9606 GN=UBA7 PE=1 SV=2	5.61	112664	828.794	P41226	5	6.23	0	UBA7_HUMAN	HUMAN		17435	13131.7	12644.3	17946.5	15432	16128	16088	17395	25317	15314.5	14690	14332	32744	28666	30084	27802	18817.3	17681	17104.7	19429	12515.7	12373	11756.3	12333	13305	14437.7	15997	16510.7	19231	19782.7	21921.7	28451.5	17004	10495.5	16031	11302	39352	38216	38373
Tryptophan--tRNA ligase, cytoplasmic OS=Homo sapiens OX=9606 GN=WARS PE=1 SV=2	5.78	53507.7	25609.2	P23381	30	90.45	0	SYWC_HUMAN	HUMAN		223027	243137	241217	233238	27131.3	30214.3	29490.3	27067	142077	142104	145879	142849	33769	31567.3	30413.3	32496.3	219388	199501	204322	213062	103924	98547	97567.7	102455	250053	213482	226374	256343	51287	52988.7	54267.7	53784.7	51921.3	52562	53265	53249.7	138947	131320	132508
5'(3')-deoxyribonucleotidase, cytosolic type OS=Homo sapiens OX=9606 GN=NT5C PE=1 SV=2	6.18	23610.9	5700.38	Q8TCD5	5	51.74	0	NT5C_HUMAN	HUMAN		12466.3	15419.7	13918	12229.3	11188.3	12833.7	12002.3	11328.7	11188	12363.3	11850.3	12839.7	13790.7	15667.7	15809.7	14060.3	1864	2225	2078.5	2479	8675.33	10248.7	9414.67	9603	12037	13106.3	11504	11187.7	18812.3	20989.3	18701.7	20003.3	6128.33	7205	6818	6014.67	8467.33	10352	10131.7
Ubiquitin-associated protein 2-like OS=Homo sapiens OX=9606 GN=UBAP2L PE=1 SV=2	6.64	114649	410	Q14157	3	6.16	0.0004	UBP2L_HUMAN	HUMAN		4508	3414.33	4315	3539.5					3175	4021	3863.5	3879.5		3943	3630	2798	2667	2077	1851		3942	3604	2968	3853	4455.5	4897	4774.5	4610.5	7156	7206	6345.67	6752	2988	2569.5	3979	3691	3679.5	3224	3352.5
Trifunctional enzyme subunit beta, mitochondrial OS=Homo sapiens OX=9606 GN=HADHB PE=1 SV=3	9.75	51579.7	6445.5	P55084	25	81.65	0	ECHB_HUMAN	HUMAN		56697.3	58436.7	57028.7	55653.3	24007.3	23684.3	23524.3	22653.7	46710.3	42769.3	43657.7	47078	30616.7	30542.3	31254.7	30984.7	25045	23846.7	23679.3	23949.3	48820.3	44652.7	50731.7	49339	62907.7	65707.3	59282	60461.7	48556.3	46621.7	47498	49460	35048	34374	35843.7	36817.3	48189.3	46440.3	46489.7
Alpha-N-acetylgalactosaminidase OS=Homo sapiens OX=9606 GN=NAGA PE=1 SV=2	4.8	47078	972.006	P17050	4	9.49	0	NAGAB_HUMAN	HUMAN		4833.33	5918.33	5392.67	7527	4729	4237.5	3711	3472.67	3949	4789	3916	3868	15740	14159.3	14296	14198.3	6118	5805.33	6054	6924	6318.67	7307.5	7942.5	8396	3641	3712	4059.5	4250.5	4478.5	5146.5	5270.5	3374.33	7308.67	8056.33	7399.33	8147.33	3064	2469.5	3050
Complement C1q subcomponent subunit C OS=Homo sapiens OX=9606 GN=C1QC PE=1 SV=3	8.54	26001.8	5255.53	P02747	2	31.02	0	C1QC_HUMAN	HUMAN		46256	38948.5	38276.5	46783.5	13416	27158	13577	15239	16264.5	15617.5	14858.5	16688.5	9430	10627	11742	10909.5	21180	16629.5	19235	19312	20577	23287.5	21222	19529.5	19391	22449	20831	19374	5467	6155	5814	5676	25934.5	21325	19377.5	19642	47692.5	38027	45486
DNA-directed RNA polymerases I and III subunit RPAC1 OS=Homo sapiens OX=9606 GN=POLR1C PE=1 SV=1	5.16	39477.9	836.926	O15160	2	10.69	0	RPAC1_HUMAN	HUMAN			3466							3394.5			4270					4302	4128	2730	2934	5011	6064	5913.5	5228	5692	5366	3656	6047	4983.5	3668	3722		5022.5	5381	5007	4557	4992.5	2792	2836
Small nuclear ribonucleoprotein F OS=Homo sapiens OX=9606 GN=SNRPF PE=1 SV=1	4.43	9782.26	5655.49	P62306	3	48.84	0	RUXF_HUMAN	HUMAN		14635.7	15829.3	13533.3	13751.3	10729	12214.7	10005.3	10184.7	21327.7	21900	20195	19617.7	17897.5	18709.7	17300	16865.7	22398.3	25237.3	25074	22616.3	10769.7	11365	11555.3	11755.3	16898.3	20473.7	19096	18525.7	16777.3	17582.7	19374.7	18092.7	7457.67	8650.67	8468	8128	12411.3	11147	14418.3
Long-chain-fatty-acid--CoA ligase 4 OS=Homo sapiens OX=9606 GN=ACSL4 PE=1 SV=2	8.37	80271.7	846.71	O60488	5	14.06	0	ACSL4_HUMAN	HUMAN		3977.67	4666.33	5280.67	4675.67					4600.33	5378.67	4821.33	4083	2035				8718.67	7498	8283.67	8725	3862	3969	3876.33	3594.33	6740.33	5978	5752.67	5965	3534.33	3297	3146.67	3312.5	3450.33	3285	4012.33	3707	6124	5326	5974.33
Spectrin alpha chain, non-erythrocytic 1 OS=Homo sapiens OX=9606 GN=SPTAN1 PE=1 SV=3	5.06	285338	4561.06	Q13813	137	81.39	0	SPTN1_HUMAN	HUMAN		94199.3	84899	89421.7	89400.3	68083.7	77990.3	60398.3	66815.3	82984.7	86752.7	83316.3	85514.3	78404	72073	72527.3	81488.3	51477.3	52197.3	51870.3	60386.3	89915	79944.3	87714.7	85075.7	81192	77571	83910.3	81261	79195	79535.7	72179	75061	57912	55173.7	56985	55374.7	57946.3	54966.7	60142
Haloacid dehalogenase-like hydrolase domain-containing protein 3 OS=Homo sapiens OX=9606 GN=HDHD3 PE=1 SV=1	6.23	28228.1	688.806	Q9BSH5	3	19.12	0	HDHD3_HUMAN	HUMAN		6220	6401.33	6365	6535	4025	4322.5	3421	3620.67	6276.67	5654	6460.33	6377.33	5374.67	6278.33	5565	5817	5823	7232.33	5997.67	6145.67	4473.67	4124.33	4696	4298.33	6424	6627	6380.67	6332.67	8065	7026.33	6439	7007	3258.67	3355	3486	2757.33	5605.33	5313.67	6082
Cofilin-1 OS=Homo sapiens OX=9606 GN=CFL1 PE=1 SV=3	8.22	18730.6	51175.8	P23528	14	78.31	0	COF1_HUMAN	HUMAN		264077	251768	248294	253770	116453	117320	119969	116541	253027	260688	248829	259950	130392	134283	138894	135930	90623.3	96713.6	99778.2	102296	245028	262094	251614	271536	313427	298996	297760	301348	247642	251327	237752	238950	178217	199821	193848	174979	237383	219127	209575
Protein-L-isoaspartate(D-aspartate) O-methyltransferase OS=Homo sapiens OX=9606 GN=PCMT1 PE=1 SV=4	6.82	24807.5	9491.04	P22061	14	69.16	0	PIMT_HUMAN	HUMAN		79117	66120	66795.7	56978	50942.7	51175.3	47715.7	50518.3	70383	70075	69789.7	69731.3	40707.7	41768.7	38795	42581.3	16686.3	17900.7	20365.3	19179.7	94335.7	82863	83822.3	85706.3	85754.3	84528.7	80085.7	88294	81553.7	82628.7	78796.3	83628	103500	95802.3	35788.3	97153	91754.7	90774.7	90053.3
DnaJ homolog subfamily C member 8 OS=Homo sapiens OX=9606 GN=DNAJC8 PE=1 SV=2	9.52	29841.7	1273.15	O75937	7	39.53	0	DNJC8_HUMAN	HUMAN		10052.7	9918.67	10340.3	10374	4817.33	5149.5	5129.33	5510	13763.3	13517	13789.7	13662	6190.67	5815.67	5099	6297	6461.33	6829.67	6432.33	6172	7635.67	6770.33	7219	7128	13864	13533.7	15727.3	14763	14188.3	14586.7	13482	12504.3	7330.33	8327.33	8541	8074.67	13919.7	13534.3	14032.7
Abl interactor 1 OS=Homo sapiens OX=9606 GN=ABI1 PE=1 SV=4	6.63	55195	378.261	Q8IZP0	2	6.1	0.0004	ABI1_HUMAN	HUMAN		7444	6959	7666	7644.5	4419	4382.5	4694	4658	8572.5	7667	8515	7703.5	5149.5	4610.5	4839	5341	5794.5	4618	4518	4854	9401	8374.5	9039.5	7542	9938	9083.5	8966.5	10079	5672.5	5584	5711	5086.5	6832.5	9154	7282	7872	8939	6723.5	6384
Complement component C7 OS=Homo sapiens OX=9606 GN=C7 PE=1 SV=2	6.05	96711.9	1062.71	P10643	14	30.72	0	CO7_HUMAN	HUMAN		9914	9669	10526.3	10402.3	8490.33	8019.67	8057.67	7767	8161.33	8435	9425	9356	8255	4146	4938.5	4451	5174.67	5070.33	5660.33	4351	10353.7	10804.3	11626	10262.3	8471.67	8642	8116.67	7957.67	2988.33	4276	3648	4127	19644	18041.3	18585.7	17798.3	17181.3	15680.7	16659
Paxillin OS=Homo sapiens OX=9606 GN=PXN PE=1 SV=3	5.75	65988.1	754.151	P49023	5	16.24	0	PAXI_HUMAN	HUMAN		7728	7901	6351	8666.67	5130.67	4995.33	4808.33	5402.33	5795	6266.67	5587	5624	7192.67	6815.67	7155.33	6774	4977.67	4569.67	3295.67	5171.67	6312.33	5961	5538.33	6112.67	8177.33	7759.33	8682	8601.33	10212	10048.7	10819	9422.33	5420	6162.67	5998.33	5243.33	7009.33	6538.67	7218
Methyl-CpG-binding protein 2 OS=Homo sapiens OX=9606 GN=MECP2 PE=1 SV=1	10.41	52611.8	2579.85	P51608	14	45.68	0	MECP2_HUMAN	HUMAN		35034.7	35841.7	33867	31308	21209.7	22753.7	22880	20609.3	47650	51865.7	45060.7	44861.3	28045.7	31215.7	31269	29386.7	28899.7	26718.7	29307.7	27515.3	33975	34071.3	33645.7	35399	57252	55376.7	49950	54273	35265	36142	34719.7	34729	36872.7	32289.7	29311.3	30212.3	38071.7	36630	38069
Voltage-dependent T-type calcium channel subunit alpha-1G OS=Homo sapiens OX=9606 GN=CACNA1G PE=1 SV=3	6.12	265609	877.38	O43497	2	0.97	0	CAC1G_HUMAN	HUMAN		12492.5	15855.5	14826	13445.5	7193.5	6417	6836.5	6988	6512.5	6242.5	6134	6908	6798	6951	7921	6003					12651	12713.5	12079.5	14282.5	4831	5475.5	4769	4596	1563	1652	1659.5	1756	5314	5448	5540	4491	15211.5	14425	16679.5
Diablo homolog, mitochondrial OS=Homo sapiens OX=9606 GN=DIABLO PE=1 SV=1	5.57	27359	2707.41	Q9NR28	4	29.29	0	DBLOH_HUMAN	HUMAN		8720	8716.33	9109.67	7914	6202.67	6371	6925.67	7057	10976	13138.7	12967.7	12621.7	6894.33	7495.67	7249.67	7576.67	8902	8209.33	7964	7619.33	5272.33	5990.67	5995.67	5497	16424.3	15743	15047.7	15895.7	11199	11168.3	11623.3	11501.7	5441.33	5851.33	5588.33	5458.33	14124.7	14098.3	12582.3
Protein lin-7 homolog C OS=Homo sapiens OX=9606 GN=LIN7C PE=1 SV=1	8.76	21948.1	1212.95	Q9NUP9	5	28.93	0	LIN7C_HUMAN	HUMAN		9688.33	9482	9040	9043.67	9086.33	9667.5	8109.67	8137	13867.7	12802.7	13209.3	14591.3	12157.7	11574.3	11572.7	10969	4987.33	3956.5	5138.33	5576.67	7323.67	7156.67	8482.5	7745.67	14349.3	13632.7	15362.3	15304.3	8643	12910	9354.33	10130.3	11817.3	11680.7	10685.3	11234	11636.7	11868.7	11873.3
Secernin-2 OS=Homo sapiens OX=9606 GN=SCRN2 PE=1 SV=3	5.32	47052.9	1446.67	Q96FV2	8	30.12	0	SCRN2_HUMAN	HUMAN		25392.3	22667	23292	23137.3	17162.3	17795.3	17628	16577	19369.7	21786.3	22653.7	22628	8749.67	9398.67	9414	7400	12898	12564.3	13954	15216	20948	23890	20465	22658.7	34388.3	30300.7	30229.7	28878.3	17358.3	16551.7	15520	17399.7	17343.3	18263.7	17582.7	19819	23774.3	25329.7	26867.3
NSFL1 cofactor p47 OS=Homo sapiens OX=9606 GN=NSFL1C PE=1 SV=2	4.81	40572.9	3820.13	Q9UNZ2	13	55.14	0	NSF1C_HUMAN	HUMAN		31004.7	32739.7	35289.7	35149.7	21817.3	21095	21461.3	22001	26822	30018.7	30383.7	28760.3	21667.3	21995.7	20075.7	21974	19284.7	17214.7	18261.3	17902.7	25543.7	25568	25030.7	23766	31030	33177.7	32225.3	33444.3	41692.3	46545	48497	45827.7	32092.3	35470.3	32291.3	35156.3	30071	28619.7	30987.7
14-3-3 protein gamma OS=Homo sapiens OX=9606 GN=YWHAG PE=1 SV=2	4.61	28473.7	15559	P61981	17	82.19	0	1433G_HUMAN	HUMAN		45044.3	55380	48664.3	50084.3	38971.3	26909.3	26287.3	28361.3	67773.7	63019	67426.3	65775.7	26820	29423.7	29791.3	29880.7	36122.8	37556.5	38730.1	35114.4	69402.7	74758.7	64945.7	66211	67310.7	66113	61232.7	55201.7	32204.7	39847	37829	34913.3	70011.3	67912.3	67231.7	58903.7	63371.7	66120.3	69082.7
Pre-rRNA-processing protein TSR1 homolog OS=Homo sapiens OX=9606 GN=TSR1 PE=1 SV=1	7.05	92209.4	1419.35	Q2NL82	2	5.6	0	TSR1_HUMAN	HUMAN			1876	1951	2359					2532								8204	6045	7841	8064	2572	2562	2261	2261	2280	2603	2718	2398.5				1420.5	1891	2061	1824		2130		2780
Protein canopy homolog 3 OS=Homo sapiens OX=9606 GN=CNPY3 PE=1 SV=1	5.21	31147.2	1130.88	Q9BT09	3	11.87	0	CNPY3_HUMAN	HUMAN		4840	11228.7	4606	5104.5	8679	8612	6769.67	10518	13679.3	14265.3	11588	3522.5	6834.33	14521	8934	10777					5343	3473.5	3828.5	5343	21248.5	5434	14472.7	15143	15679	15720	15140	16914.3	1993		4322.5		13572.5	4388.5	6028.5
Collagen alpha-1(IV) chain OS=Homo sapiens OX=9606 GN=COL4A1 PE=1 SV=4	8.26	161752	913.282	P02462	4	4.61	0	CO4A1_HUMAN	HUMAN		29936	32527.7	32765	16452.5	32234.3	31727	34950.3	37794.3	20722.5	20844	15120.3	12971	24633	29329	31868.7	29245	10586.5	15891	15126	10654.5	28104.5	41744.7	29102	42486.7	39793.3	40346	45112.3	43108	38920	19399.7	47049.3	47319	40798.7	40333	43080.3	38334.7	30030.7	30302.3	28095.7
Small ubiquitin-related modifier 2 OS=Homo sapiens OX=9606 GN=SUMO2 PE=1 SV=3	5.16	10928.3	10670.1	P61956	2	42.11	0	SUMO2_HUMAN	HUMAN		35401.2	34522.4	34850.2	34963.1	36740.7	32927.3	28560.4	32430.4	50224.4	45734.1	46967.7	54464.5	37041.8	23787.6	40931.1	26334.7	25708.2	22783	24545.9	25164.9	39717.1	38913.7	42433.3	39306.1	45798.7	47860.4	45628.3	46948.6	62499.6	57788.2	58193.3	51651	29138	28407.5	25734.4	29739.8	33204.5	36695.4	33939.2
Pyridoxal phosphate homeostasis protein OS=Homo sapiens OX=9606 GN=PLPBP PE=1 SV=1	7.28	30629.1	1161.68	O94903	4	33.82	0	PLPHP_HUMAN	HUMAN		19062	18821.3	16712.3	16896.3	10340.7	8379.33	9763	10035	17175.7	16785	14514.3	14466.7	13157	12121.7	14075.3	13525	6909.67	9636.5	9792.5	6342.67	14826	15892.3	15826	15034.3	20238.7	19671.7	19903.3	19075	21308.3	21148.7	22074.3	21052	10348.3	12382.7	9270.67	10445.3	16134.7	16064	15396.3
14 kDa phosphohistidine phosphatase OS=Homo sapiens OX=9606 GN=PHPT1 PE=1 SV=1	5.61	14003.6	7765	Q9NRX4	7	66.4	0	PHP14_HUMAN	HUMAN		46828.3	47875	50057.3	47007.7	33244	35960.3	35792	32505	58326.3	62741.3	61457.3	61510	38417.7	45701.3	42858.3	42062.7	31287	30302.7	28181.3	27651.3	40093	51395	49405.3	47939	64646.7	70386.3	60980	62911.3	72062	80111.3	64069.7	64362.3	39283	42166	43168.7	39209	49776	47120	48203
Clathrin light chain A OS=Homo sapiens OX=9606 GN=CLTA PE=1 SV=1	4.23	27190.8	2767.42	P09496	4	38.31	0	CLCA_HUMAN	HUMAN		22589	23747.3	23699	21392.4	14713.3	15424	14278.3	14574	24662.3	26696.3	26414.7	22476.3	13327.1	14840.6	14366	13739.1	6520.52	5810.87	5278.87	4962.73	26639.7	26331.3	25057.3	26362.8	26719.9	28138.3	25555.7	27372	35778	33915.7	33112.7	31660.7	28032.7	23135.2	22021.3	24440.1	23513.3	22567	24125.7
Regulation of nuclear pre-mRNA domain-containing protein 1B OS=Homo sapiens OX=9606 GN=RPRD1B PE=1 SV=1	5.62	37013.8	978.361	Q9NQG5	2	12.27	0	RPR1B_HUMAN	HUMAN		5278	6534.5	5792.5	5824.5	3079		2861		5913.5	6135	6284.5	5320.5	4740.5	2213	3392	3064.5	2118	2578			5744	5953	6669.5	4967	7661.5	7495	7909.5	6533	4941.5	4854.5	4953	5113.5	4853.5	5583	4871	5479.5	6366	6327.5	5425.5
Prostaglandin reductase 2 OS=Homo sapiens OX=9606 GN=PTGR2 PE=1 SV=1	5.1	38955.2	1554.61	Q8N8N7	11	56.41	0	PTGR2_HUMAN	HUMAN		12647.3	11217	11934.7	11810	11906.3	12098.7	12473.3	12786.3	11867.7	14060.7	13136	12579.3	13685.7	13048.3	14426.3	13653	6991	7695.67	7258	6534.5	8567.67	9023.67	6409.33	7635.33	13734	14262.7	13293.7	12717.3	16673.7	15927.3	15907	18557.3	8385	8192	6561.67	8047.67	10259.7	11362.7	11314.3
Immunoglobulin kappa variable 1-17 OS=Homo sapiens OX=9606 GN=IGKV1-17 PE=1 SV=2	8.92	12949.6	4177.65	P01599	2	52.14	0	KV117_HUMAN	HUMAN		11657	9363.58	9849.36	10580.4	6917.45	5543.42	10157	10063	12434.3	12970	13478.3	12596.8	2539.28			2646.28	1080.16	5451	2829.2	2277.64	7276.14	7019.27	8263.89	8383.8	19304	14079.9	13101.9	12164.3	1062.94	2852.22		1133.72	20802	18418.4	18074.4	18490.2	22071.5	25128.2	24133.3
Tenascin-X OS=Homo sapiens OX=9606 GN=TNXB PE=1 SV=5	4.87	465403	2652.04	P22105	79	30.73	0	TENX_HUMAN	HUMAN		59944.3	59350	57658	74160	39279.7	37724.7	37693	37802.7	39567	41879.7	40505.7	38950	45492.7	42589.7	44358.3	43834.7	48063.7	47419	46669.7	46706	56641.7	52612	56753.7	54545.3	52049.7	48395	52730.3	51822.7	44369	45005.7	46848	48436.7	48108.7	45241.7	47418.7	43806	41488.7	40063.3	41330.3
Ral GTPase-activating protein subunit alpha-2 OS=Homo sapiens OX=9606 GN=RALGAPA2 PE=1 SV=2	5.67	213222	1197.37	Q2PPJ7	2	7.26	0	RGPA2_HUMAN	HUMAN		2666	2419	2390	2916					2183			1915						10881	9893	9411	3295	2685	2836	2449	1983	1531	1752	2592	3259	2810	3026	3164			1527
Spermidine synthase OS=Homo sapiens OX=9606 GN=SRM PE=1 SV=1	5.17	34395	440.916	P19623	2	9.93	0	SPEE_HUMAN	HUMAN		9019	8267	8508.5	8228	3670	2655		2756	6152.5	6888	6219	6704.5	5496	3580	4364	4099					6745	7451	6960	7137	7036.5	6389	6016.5	6666.5	8223	7994	4725.5	4542	8737	7599	5421	5698	4426.5	6125	4464
Immunoglobulin heavy constant gamma 4 OS=Homo sapiens OX=9606 GN=IGHG4 PE=1 SV=1	7.11	36453.8	33841.3	P01861	15	71.87	0	IGHG4_HUMAN	HUMAN		158319	146011	146964	144563	104714	110393	105908	105389	149853	146662	139957	146625	66184.3	58031.3	61752.5	63639.1	84036.4	83551.4	83390.3	82843.7	194031	201687	188959	203139	197019	182439	175110	169246	88167.5	87553.1	81260.2	86454.2	219128	251774	238956	216872	221749	236890	196609
Tropomodulin-3 OS=Homo sapiens OX=9606 GN=TMOD3 PE=1 SV=1	4.9	39765.9	2353.78	Q9NYL9	13	55.11	0	TMOD3_HUMAN	HUMAN		21469.3	23826.3	23602.7	24402	10984	10854.7	11257	10725	14422.3	16033	16079	14759.7	12981.3	11315.7	11941.3	11780	10037.3	10088.7	6409	7312.33	21711.7	25475.7	21150.3	22269.3	19822	25261.3	22285	22735.3	17404	17908.3	19600	17584.3	16626.7	16318	16214.7	16941.7	19797.7	15465.7	14421.7
U1 small nuclear ribonucleoprotein C OS=Homo sapiens OX=9606 GN=SNRPC PE=1 SV=1	9.99	17564.9	1725.57	P09234	3	30.19	0	RU1C_HUMAN	HUMAN		24812.5	23984.5	23206	27818	11068.7	10600.7	10688.3	16449	33308.5	31251	27152	23581.7	17412	17462.5	17446	24267	10758.5	12875	10249.5	18978	25127	25350.5	24778	24634	31339.3	38307	34522	38657	23607.7	28099	23444.3	26360.3	23048.7	26223.7	27871.3	25369.3	26817.5	47196	31309
Grancalcin OS=Homo sapiens OX=9606 GN=GCA PE=1 SV=2	4.84	24238.2	736.778	P28676	5	33.18	0	GRAN_HUMAN	HUMAN		10590	10625.7	10256.7	9830.33	4756.33	4694.67	5433.67	4837.33	7718	8585.67	7842.67	7756.67	5135	6330.67	6222.33	6198.67	11421	11653.7	10668.3	11943.7	7686.67	8267.67	8325.67	7973.67	7733	7318.33	8161	7676.33	6241	6001.33	5862.5	5201.5	6487.33	6281	6712	6495.67	8584	8195.33	8950.33
Histone H4 OS=Homo sapiens OX=9606 GN=HIST1H4A PE=1 SV=2	11.77	11367.4	43577.7	P62805	10	78.64	0	H4_HUMAN	HUMAN		423263	550867	405718	469283	427272	447116	410621	422099	515718	533914	483740	524359	460727	463279	469696	470118	483837	476071	486389	551092	485227	456385	460866	484348	448376	415755	484715	418762	357823	354913	393325	351057	418803	401972	409324	403374	447783	438853	442098
Eukaryotic translation initiation factor 4B OS=Homo sapiens OX=9606 GN=EIF4B PE=1 SV=2	5.37	69208.3	653.68	P23588	6	14.4	0	IF4B_HUMAN	HUMAN		6061.67	3936.33	6294.67	5435	5431	5993	6268	6104	5451.33	7140.33	7542.33	5734	3932.5	4167	5206	4931	3346	3446.5	3808.33	3373.33	4652	5520	6130	5410	6296	7099.33	4416	5743.67	13570.3	11045.3	11731	12147.3	6504.67	6011	6790.33	6553.33	7115	5287.67	6229
Transgelin-2 OS=Homo sapiens OX=9606 GN=TAGLN2 PE=1 SV=3	8.45	22562.6	25063.2	P37802	17	97.99	0	TAGL2_HUMAN	HUMAN		149182	163480	149900	164781	72153	68359	67464	71083	135039	139519	138672	130461	74715.3	72804.7	79893	78476	74847.7	67327.7	68580	73371	157322	173626	157114	166139	197285	186357	184166	194081	96893.7	95540	93464.7	92555	119260	110122	114373	105023	135194	129745	134517
Mitochondrial glutamate carrier 1 OS=Homo sapiens OX=9606 GN=SLC25A22 PE=1 SV=1	9.55	34926.5	880.113	Q9H936	3	13.93	0	GHC1_HUMAN	HUMAN		6049	6240	7095	6691			2514			7075	6051	2400	3135		4202	3793	11726	9839.5	8911.33	9681	3544.5	6196	7417	6143	5350				3316	3697	3262	3196					1949	2274	2014
Ragulator complex protein LAMTOR2 OS=Homo sapiens OX=9606 GN=LAMTOR2 PE=1 SV=1	5.11	13621.6	2463.99	Q9Y2Q5	4	52	0	LTOR2_HUMAN	HUMAN		14901.7	13663.3	14185.7	15175.7	9406.33	9337.67	9027	8397.33	9041.67	9635.33	9956.33	9947	12548.7	12766	12932.3	12464	8666.67	8403.67	9169.67	9070	7401	6453	6025.33	6806	8111.67	8489.33	8168.67	7873.33	16245.7	16277.7	16151.7	17072.7	9534.67	9086.33	9301	10816.7	8703	7691	7696.67
Proteasome subunit alpha type-7 OS=Homo sapiens OX=9606 GN=PSMA7 PE=1 SV=1	8.71	28058	9797.8	O14818	13	76.61	0	PSA7_HUMAN	HUMAN		64236.8	66902.5	62516.6	70234.9	31179.2	29831.9	30573	31473.4	58125.1	58982.6	58810.1	57933.5	33982.3	34648.4	34537	31397.5	28915.7	28340.6	30126.3	30777.7	56013.7	59156.2	52508.7	59090.9	64424	72345.7	64742.2	70835.1	69895.4	66294.6	49779.1	65446.7	46266.6	52184.9	49567.8	45468.8	55832.5	59062.3	56682.2
Tensin-1 OS=Homo sapiens OX=9606 GN=TNS1 PE=1 SV=2	7.49	186614	2109.82	Q9HBL0	21	28.01	0	TENS1_HUMAN	HUMAN		21599.1	17577.6	18208.8	19827.5	10088.8	9642.95	9295	10657.8	10687.8	11721.2	11158.5	11208.3	12947.1	12280.1	12491.2	11986.8	8131.67	9456	9658.33	9478	15419.8	15586.6	15861.6	15360.6	12605.9	13139.5	12643.2	12715.8	9607.47	9064.55	9373.22	9546.78	11557.7	11416.6	10511.3	11239	13053.6	9745	12802.8
RNA-binding motif protein, X chromosome OS=Homo sapiens OX=9606 GN=RBMX PE=1 SV=3	10.24	42331.9	6273.07	P38159	32	74.17	0	RBMX_HUMAN	HUMAN		77485.4	55237.4	50593.3	83422.4	44434.3	37963.2	38374.9	41216.3	71111.8	69705.2	66563.6	70505.1	52099.2	46905.1	47301.9	45692.8	36363.2	34410.9	32849.7	31247.4	51382.4	53793	51857.5	60926	76361.2	80177.4	72606.4	79638.1	87316.8	78398.3	220589	86464.7	57700.9	59280.2	60463.2	56247.1	58788.3	52922.1	59000.1
Aldose reductase OS=Homo sapiens OX=9606 GN=AKR1B1 PE=1 SV=3	6.55	36252.6	6315.06	P15121	18	83.23	0	ALDR_HUMAN	HUMAN		67650.3	69875.7	68061.7	69952.3	54459.3	54739.7	52313	56529	88816	81838.7	79509.3	76019.3	58596.7	49702.3	51436.3	52922	47750.7	47596	40016.7	40731.3	68714.3	64477.3	68079.7	74083	79729.3	70329	76979.3	81459.3	95777.7	99619.7	99078.7	96826.7	73424.7	78916	75756.3	76578	81483.3	76902	76241
40S ribosomal protein S12 OS=Homo sapiens OX=9606 GN=RPS12 PE=1 SV=3	6.98	14914.2	7596.75	P25398	10	90.15	0	RS12_HUMAN	HUMAN		39790	50840.7	54458.7	47715	37126.7	40769.3	39584.7	42431.7	73538	69997	66678.7	69645.7	39433.7	37312	35713.7	36498.3	12360.7	12606	13120	12102	63774.7	62093	59977.7	69988.7	84025.7	79761	70139	76945	78435.3	84780	83487.7	75239.7	58457.3	55801.7	57628.3	59685	53767.3	52995.3	51562
Chromobox protein homolog 3 OS=Homo sapiens OX=9606 GN=CBX3 PE=1 SV=4	5.04	20982.5	7985.88	Q13185	6	68.31	0	CBX3_HUMAN	HUMAN		38293.7	43053.6	38254	42836	26350.1	26492.1	26448	29044.9	57740	57298	57499.7	61998.7	26530.3	31321.7	29933.2	28521.2	12959.4	14040.8	15569.1	14315.1	40974.7	43124.1	39371.9	48554.9	60875.9	60371.6	65755.1	65219.7	64078.9	65306.7	74098.9	63178.5	59136.4	60146.2	61198.2	59381.9	51953.6	47962.6	49832.7
1-phosphatidylinositol 4,5-bisphosphate phosphodiesterase gamma-2 OS=Homo sapiens OX=9606 GN=PLCG2 PE=1 SV=4	6.18	149068	502.801	P16885	2	2.13	0	PLCG2_HUMAN	HUMAN		4118	4988	4794	4369					5875	4679	4345	5289					10223.5	10876	10520.5	9618	4472	3544	3366	4309.5	4455	4353	4169	4510					1768	1567	1644	4264	2964	2606	4117
Electron transfer flavoprotein subunit alpha, mitochondrial OS=Homo sapiens OX=9606 GN=ETFA PE=1 SV=1	8.49	35421.8	7261.95	P13804	19	81.08	0	ETFA_HUMAN	HUMAN		54609.3	55158.7	55363	52684.7	30831.7	28504.3	29364	27620.3	46058	46395.3	42789.3	43740.7	27719.7	27783.3	26747	27316.7	28295.7	25150.3	23810.7	26757.3	47458.3	43566	47502.3	50524.7	55165.3	60162	57842.7	58178	42478.3	44825.7	46712.7	47460.7	38000.7	36551	33848.3	34384.3	50706.3	49518	52893.7
[truncated: 1,788 more rows]
[truncated: 27 more columns]

## Sheet: Sheet2
Exclusively detected in*
healthy tissue	malignant tissue
KV228_HUMAN	KV240_HUMAN		AKP13_HUMAN
ACTBM_HUMAN	RAC3_HUMAN		DOCK6_HUMAN
HGB1A_HUMAN	RHOB_HUMAN		RFC3_HUMAN
KV113_HUMAN	RS4Y2_HUMAN		PGFRB_HUMAN
F10A1_HUMAN	IF1AY_HUMAN		NXN_HUMAN
1A01_HUMAN	MK_HUMAN		TPD53_HUMAN
1B38_HUMAN	BUD31_HUMAN		UBE4B_HUMAN
DRB3_HUMAN	DMXL1_HUMAN		MXRA5_HUMAN
[truncated: 38 more rows]
